# Supplementary material for: A Rapid Alkalinization Factor-like Peptide EaF82 Impairs Tapetum Degeneration during Pollen Development through Induced ATP Deficiency
Source: Cells. 2023 Jun 4;12(11):1542. doi: 10.3390/cells12111542 (PMC10252199; doi:10.3390/cells12111542)
Supplement: Supplementary file 1 [file cells-12-01542-s001.zip]

Archive with 7 entries (7 files):
- Data Set_S1.xlsx
- Data Set_S2 GO up.xlsx
- Data Set_S3 GO down.xlsx
- Supplementary Tables-Figures.pdf
- Table_S4 up DEG.xlsx
- Table_S5 down DEG.xlsx
- Table_S6 subset up and down.xlsx
