# Supplementary material for: A Rapid Alkalinization Factor-like Peptide EaF82 Impairs Tapetum Degeneration during Pollen Development through Induced ATP Deficiency
Source: Cells. 2023 Jun 4;12(11):1542. doi: 10.3390/cells12111542 (PMC10252199; doi:10.3390/cells12111542)
Supplement: Supplementary file 1 [file cells-12-01542-s001.zip › Data Set_S1.xlsx]

## Sheet: FPKM_genes
tracking_id	gene_id	gene_short_name	locus	FPKM_C1	FPKM_C2	FPKM_C3	FPKM_TC1-1	FPKM_TC1-2	FPKM_TC1-3	FPKM_TC2-1	FPKM_TC2-2	FPKM_TC2-3
G100000	G100000	NPTII	NPTII:0-740	21.1823	17.9826	19.6213	376.137	415.075	470.559	22.1815	18.7405	22.1691
G200000	G200000	EaF82	EaF82:0-372	1.89654	3.70282	1.71472	10303	11057.3	11197.3	6814.23	5826.92	6521.87
AT1G01010	AT1G01010	NAC001	1:3630-5899	7.52087	5.46794	7.76752	3.08487	2.75644	2.5089	2.55844	2.80898	2.35585
AT1G01020	AT1G01020	-	1:6787-9130	6.19084	6.57796	6.33647	6.63998	7.7602	7.26893	7.73892	8.13562	7.30463
AT1G03987	AT1G03987	-	1:11100-11372	0	0.73932	0	0	0.734206	0	0	0.656954	0.654787
AT1G01030	AT1G01030	NGA3	1:11648-13714	5.62578	6.82058	6.72081	6.99848	4.64328	6.48411	6.57883	7.65187	5.90789
AT1G01040	AT1G01040	DCL1	1:23120-31227	10.0908	11.2604	11.6465	16.6087	16.1019	12.7426	15.1868	16.7711	16.841
AT1G03997	AT1G03997	-	1:32726-33009	0	0	0	0	0	0	0	0	0
AT1G03993	AT1G03993	-	1:23311-24099	12.6583	11.2337	11.4447	18.3197	13.7896	11.2054	15.9013	18.3343	15.2426
AT1G01050	AT1G01050	PPA1	1:31169-33171	68.0608	58.8957	64.0513	56.3915	58.4081	55.9041	47.6537	47.3128	56.0626
AT1G01046	AT1G01046	p_MI0005394	1:28499-28706	3.263	0	3.54021	3.26724	12.0628	6.37775	11.544	7.7097	7.68427
AT1G01060	AT1G01060	LHY	1:33364-37871	46.5687	71.2117	63.6151	102.606	96.9084	61.2884	51.8234	65.1309	46.8711
AT1G01070	AT1G01070	-	1:38443-41017	7.43418	2.57303	5.1646	3.27742	1.41271	1.93877	1.02063	0.888346	1.56267
AT1G04003	AT1G04003	-	1:43086-43295	0	0	0	0	0	0	0	0	0
AT1G01080	AT1G01080	-	1:44969-47059	32.7065	39.117	32.9412	39.1774	47.2274	38.3332	40.1753	41.197	38.7073
AT1G01090	AT1G01090	PDH-E1 ALPHA	1:47233-49304	144.568	130.448	151.55	114.608	130.065	125.878	118.243	123.772	131.45
AT1G01100	AT1G01100	RPP1A	1:49908-51210	623.8	718.676	749.901	739.218	848.454	739.95	789.071	817.358	815.577
AT1G01110	AT1G01110	-	1:51952-54737	7.78444	8.63277	9.57462	10.1367	11.2522	11.192	12.076	9.66065	11.2673
AT1G01120	AT1G01120	KCS1	1:57163-59215	18.8194	17.4128	19.7565	17.7236	18.2041	21.372	15.3093	14.2801	15.6042
AT1G01130	AT1G01130	-	1:61904-63811	13.0485	16.5429	13.1459	17.1424	14.1376	13.3593	18.6853	18.2396	17.8862
AT1G01140	AT1G01140	CIPK9	1:64165-67774	46.9567	49.2714	50.8694	52.7416	55.755	55.0052	54.7001	46.5725	54.0905
AT1G01150	AT1G01150	-	1:69910-72138	2.6202	2.58629	3.54368	1.12046	1.30253	1.02869	1.31558	0.897893	1.46651
AT1G01160	AT1G01160	GIF2	1:72338-74096	42.2877	50.5786	54.987	47.2598	52.2901	55.1994	54.1496	54.1335	56.363
AT1G04013	AT1G04013	-	1:74434-74683	2.70609	3.84247	2.93599	2.71221	3.8147	1.76307	2.39344	3.41333	4.25258
AT1G04007	AT1G04007	-	1:72645-73108	5.35891	4.17049	4.69608	2.68859	3.05428	2.61859	2.00529	1.95208	2.33477
AT1G01170	AT1G01170	-	1:73930-74737	105.597	89.9393	97.3145	115.87	125.652	136.279	131.238	121.947	115.211
AT1G01180	AT1G01180	-	1:75389-76845	1.71398	1.23208	1.34821	0.688136	0.998104	1.29816	0.568484	0.893086	0.890139
AT1G01183	AT1G01183	p_MI0000199	1:78926-79037	0	0	0	0	0	0	0	0	0
AT1G01190	AT1G01190	-	1:82983-84946	0	0.195	0.0397091	0	0.0387515	0.214766	0.161951	0.173475	0.27668
AT1G01200	AT1G01200	RABA3	1:86485-88409	1.0694	0.683317	1.04423	0.858677	1.24546	0.470298	0.80397	0.405244	0.858301
AT1G01210	AT1G01210	-	1:88621-90502	17.1323	22.281	21.7544	15.6673	20.3806	19.469	19.6206	19.309	20.6085
AT1G04017	AT1G04017	-	1:90168-90401	22.1836	31.8931	32.4922	22.2273	18.7576	29.2676	30.412	23.0779	18.8196
AT1G01220	AT1G01220	FKGP	1:91341-95681	11.2811	12.4401	12.6663	11.5736	11.7694	9.3078	11.2679	10.8767	11.1695
AT1G04023	AT1G04023	-	1:91355-91685	6.23755	7.97124	4.06048	5.42227	6.15978	4.87668	6.80417	4.33059	7.06304
AT1G01225	AT1G01225	-	1:95934-97407	4.79057	6.27906	6.26373	7.33555	6.04739	7.38275	7.49639	6.80751	6.72705
AT1G01230	AT1G01230	-	1:97411-99240	20.0157	18.5133	19.8128	19.6884	19.84	20.1065	18.1969	18.2058	19.3504
AT1G01240	AT1G01240	-	1:99864-101987	12.016	10.0987	11.7486	8.64023	6.87198	13.5027	10.7203	8.27103	10.0013
AT1G01250	AT1G01250	ERF023	1:104439-105330	10.3749	6.81203	8.9712	15.1102	15.9393	10.8253	10.6251	8.94158	13.184
AT1G01260	AT1G01260	BHLH13	1:108945-111699	9.08559	9.49287	10.0932	10.83	12.5751	10.0886	10.5485	9.94317	11.3093
AT1G01270	AT1G01270	-	1:111889-111961	0	0	0	0	0	0	0	0	0
AT1G01280	AT1G01280	CYP703A2	1:112262-113947	27.3264	23.3383	25.9003	30.8179	21.9435	17.2911	34.285	25.9614	33.4138
AT1G01290	AT1G01290	CNX3	1:114201-116407	12.1516	11.1517	13.1473	12.7525	13.5506	12.5138	14.5345	13.0971	16.0663
AT1G01300	AT1G01300	APF2	1:116783-118845	132.443	151.535	143.099	200.725	208.497	162.435	199.101	184.069	209.347
AT1G01305	AT1G01305	-	1:119380-119997	0.518229	0.137972	0.281128	0	0	0.126614	0.114589	0.245441	0.366947
AT1G01310	AT1G01310	-	1:120153-121130	12.8984	3.32328	4.51427	2.088	0.367095	2.16867	0.858681	0.0656941	0.654774
AT1G01320	AT1G01320	-	1:121066-130577	100.951	107.68	98.5259	98.3873	111.343	91.0078	101.41	110.853	98.3845
AT1G01335	AT1G01335	AREP1	1:130735-130858	0	0	0	0	0	0	0	0	0
AT1G01340	AT1G01340	CNGC10	1:132269-135924	0.997988	1.06195	1.01785	1.05651	0.945155	0.808144	1.18424	0.953855	1.03785
AT1G01350	AT1G01350	-	1:136089-138162	21.1533	22.8059	24.6066	22.939	24.0129	22.399	24.9779	23.1185	25.4308
AT1G01355	AT1G01355	-	1:138488-139680	0.185034	0.479421	0.993867	1.0673	0.921158	1.32275	0.769574	0.549498	1.00408
AT1G01360	AT1G01360	PYL9	1:141869-143261	9.18551	9.31353	13.3077	9.88184	8.90995	11.2345	11.2864	9.37937	11.1662
AT1G01370	AT1G01370	HTR12	1:143488-146479	8.42893	11.9361	15.1162	14.309	18.1977	12.702	16.146	15.8272	16.1077
AT1G01380	AT1G01380	ETC1	1:147042-148014	1.22811	1.09619	1.28587	0.848439	0.385063	1.36773	0.669883	0.743366	0.853135
AT1G01390	AT1G01390	UGT72B2	1:148012-149848	0.921131	0.563415	0.58771	0.30583	0.501846	0.430122	0.329381	0.224516	0.248411
AT1G01400	AT1G01400	-	1:150688-152210	0.227948	0.728261	0.865597	0.571968	0.543017	0.612616	1.05846	0.863791	1.07618
AT1G01410	AT1G01410	APUM22	1:153112-154198	0.060792	0	0.0659567	0	0	0	0	0.0575913	0
AT1G01420	AT1G01420	UGT72B3	1:154366-156178	2.68007	2.2749	2.34194	0.900229	1.12191	0.717157	0.684293	0.533996	1.15487
AT1G01430	AT1G01430	TBL25	1:156476-158823	17.6033	15.3705	18.1032	12.2818	12.7496	12.3658	12.7163	12.7518	13.7339
AT1G01440	AT1G01440	-	1:159627-162953	7.54356	7.81582	8.11789	6.81261	7.96567	6.25338	7.0698	7.61175	7.16194
AT1G01448	AT1G01448	-	1:163277-166353	3.04846	3.86877	3.35257	3.03151	3.10838	3.08183	3.17268	2.75015	3.4773
AT1G01450	AT1G01450	-	1:164104-165517	4.5259	4.20557	5.00668	3.07298	3.28858	3.51245	3.9245	3.23682	4.10599
AT1G01453	AT1G01453	-	1:166588-168088	0	0	0	0	0	0.102667	0	0	0
AT1G01460	AT1G01460	PIP5K10	1:168558-171386	1.61024	0.244976	0.570464	0.296861	0.0347945	0.256925	0.116261	0.0934004	0.0620615
AT1G01470	AT1G01470	LEA14	1:171524-172948	9.94048	8.48889	6.8678	11.295	15.6878	14.0221	10.2435	9.90598	12.7512
AT1G01480	AT1G01480	ACS2	1:175705-178406	0.630193	0.413248	0.874402	0.175896	0.126421	0.274022	0.0929974	0	0.297741
AT1G01490	AT1G01490	-	1:180016-182749	38.3858	35.0117	39.2099	32.9536	32.7529	32.2328	33.5094	30.6199	35.4266
AT1G01500	AT1G01500	-	1:185032-187135	16.2114	12.493	14.0264	12.221	12.4208	10.6289	11.1319	11.8915	13.1441
AT1G01510	AT1G01510	AN	1:187144-190472	23.7186	25.7292	26.1646	30.8722	28.3144	27.8589	28.7256	27.3838	29.6269
AT1G01520	AT1G01520	RVE3	1:190407-192436	2.44555	1.72661	2.69093	0.987447	1.23999	1.55665	1.06081	1.4149	1.23886
AT1G01530	AT1G01530	AGL28	1:192633-193670	0	0.308877	0	0.194057	0.204705	0	0.0855095	0	0
AT1G01540	AT1G01540	-	1:195644-198787	29.9807	32.5033	31.8407	38.8893	38.9087	34.805	35.3643	39.0366	36.3868
AT1G01550	AT1G01550	BPS1	1:199526-201775	80.3173	76.4908	82.9042	70.4849	74.8984	67.4749	70.3026	69.6462	72.4217
AT1G01560	AT1G01560	MPK11	1:202102-204440	2.50722	2.71115	2.13433	1.81965	1.63361	2.29948	2.18343	1.38863	1.78469
AT1G01570	AT1G01570	-	1:204934-207642	3.1002	2.83342	3.28542	2.51763	2.3587	3.25748	2.97125	2.31249	2.19839
AT1G01580	AT1G01580	FRO2	1:208994-213082	2.51734	1.15229	2.15622	0.598445	0.537758	0.841632	0.507797	0.481176	0.500441
AT1G01590	AT1G01590	FRO1	1:214149-217734	5.16847	3.49622	5.60757	3.62926	2.1843	3.14337	2.66825	1.97549	3.05819
AT1G01600	AT1G01600	CYP86A4	1:218833-221286	55.5252	47.2083	54.8833	46.1475	35.4838	44.931	39.7003	30.5023	42.8877
AT1G01610	AT1G01610	GPAT4	1:221641-224351	70.0608	67.8013	79.6181	61.229	54.4324	65.5896	58.6115	50.7246	63.0782
AT1G01620	AT1G01620	PIP1-3	1:225664-227543	207.625	232.694	234.348	203.539	217.031	192.121	222.511	190.057	206.234
AT1G01630	AT1G01630	-	1:228798-230979	42.877	38.9852	41.8632	32.4777	37.9575	31.3347	35.5414	34.2427	32.6994
AT1G01640	AT1G01640	-	1:230907-232630	2.25894	3.03876	3.78611	4.08616	2.23605	3.60193	2.78899	2.53423	3.02041
AT1G01650	AT1G01650	SPPL4	1:232839-237905	28.5126	24.8637	28.6934	26.9932	25.6231	29.3531	26.1917	24.6576	27.0179
AT1G04027	AT1G04027	MI0010632	1:234005-234159	13.7115	4.86736	24.7939	13.6895	14.4406	26.8	16.1698	12.9212	8.58574
AT1G01660	AT1G01660	PUB55	1:239840-242703	0.963416	0.836959	1.15377	3.33282	2.91112	2.51276	3.22141	3.27307	3.30273
AT1G01670	AT1G01670	PUB56	1:242712-246054	1.70464	1.44478	1.90351	5.18001	5.66273	6.66852	7.21674	6.61214	6.51694
AT1G01680	AT1G01680	PUB54	1:246261-248440	0.163668	0.232399	0.236764	0	0	0	0	0.103369	0.0515137
AT1G01690	AT1G01690	-	1:249040-252522	7.54904	10.5878	10.8794	14.4892	16.3685	12.6131	14.8447	13.1916	15.261
AT1G01695	AT1G01695	-	1:252625-254530	0.442839	0.275101	0.640614	0.333364	0.27351	0.432779	0.359035	0.244732	0.243925
AT1G04033	AT1G04033	-	1:255021-255384	0	0	0.361784	0	0	0.651759	0	0	0.314699
AT1G04037	AT1G04037	-	1:258716-258963	0.924563	1.96923	1.00311	0	0.977468	0.90356	0.817743	2.62386	1.74347
AT1G01700	AT1G01700	ROPGEF2	1:259306-261667	1.98182	1.6796	2.76313	1.92067	2.25912	2.44263	2.18686	2.55658	1.75766
AT1G01710	AT1G01710	-	1:262827-266324	34.0521	28.095	34.3006	35.9778	34.2705	34.1543	32.8127	30.6647	33.3728
AT1G01715	AT1G01715	-	1:266332-267883	2.80024	3.52475	5.65883	4.47013	5.38997	5.35217	5.06419	5.06039	4.67346
AT1G04043	AT1G04043	-	1:267992-268336	0	0	0	0	0	0	0	0	0
AT1G01725	AT1G01725	-	1:269791-270859	12.8425	9.23174	12.0177	10.3099	9.34621	11.4526	10.3648	8.97103	10.9116
AT1G01740	AT1G01740	-	1:272110-274930	3.42861	2.62266	3.27959	4.18101	4.36856	2.8692	3.69277	3.57477	4.91813
AT1G01720	AT1G01720	NAC002	1:267992-269819	20.4038	18.101	22.9809	7.87965	8.2728	15.8871	11.3977	8.84073	10.455
AT1G04047	AT1G04047	-	1:270066-270517	2.37666	2.76113	3.51624	1.08397	2.0582	1.26691	2.48427	2.45552	2.03951
AT1G01730	AT1G01730	-	1:270796-272189	22.5752	22.1435	26.7783	24.2847	25.7887	25.4403	26.6544	26.2987	26.0589
AT1G01750	AT1G01750	ADF10	1:275187-276310	0.577122	0.614607	0.704421	0.796443	0.763767	0.564011	0.319027	0.956767	0.749265
AT1G04057	AT1G04057	-	1:276542-276729	2.30492	0	2.50074	2.30615	4.86538	2.25256	4.07725	2.17673	4.33909
AT1G04053	AT1G04053	-	1:275472-276319	2.14513	2.74136	3.10317	6.45808	5.44995	4.47232	6.19783	5.68928	5.13045
AT1G01760	AT1G01760	-	1:276265-278599	2.78469	3.80871	2.88385	4.83726	6.94409	4.37313	4.75267	6.09145	5.74059
AT1G01770	AT1G01770	-	1:278599-282891	10.0042	7.10406	9.03174	7.88457	7.29717	9.1976	8.12741	6.83361	7.23093
AT1G01780	AT1G01780	PLIM2B	1:282760-284245	33.9095	19.1004	35.1289	16.2482	11.6581	18.7432	13.6092	13.1257	16.5251
AT1G01790	AT1G01790	KEA1	1:284349-291203	29.5779	32.2762	30.8482	36.8158	41.7585	36.2693	33.8279	36.3478	34.1889
AT1G04063	AT1G04063	-	1:291593-292061	0	0	0	0	0	0	0	0	0
AT1G01800	AT1G01800	-	1:293245-295086	43.665	42.4646	46.2664	39.8095	41.9729	42.3844	43.6165	38.4894	40.2007
AT1G01810	AT1G01810	-	1:295206-295859	1.19207	2.41204	2.58669	1.55522	1.89295	1.98048	1.79238	1.35502	1.35055
AT1G01820	AT1G01820	PEX11C	1:296000-298334	28.0848	28.4514	30.4708	26.6112	29.7353	29.8249	27.4855	29.4402	30.7312
AT1G01830	AT1G01830	-	1:298450-302310	26.86	23.8369	27.3206	18.57	17.4479	19.7699	19.9871	15.9396	21.2413
AT1G04067	AT1G04067	-	1:303462-303977	0	0	0	0	0	0	0	0	0
AT1G01860	AT1G01860	PFC1	1:304132-306310	8.92939	9.70422	9.40923	11.2583	12.9653	11.7626	12.2846	14.6913	13.2905
AT1G01840	AT1G01840	-	1:303536-304358	2.34072	2.03114	2.91582	2.52323	3.02881	3.72786	3.45048	3.6135	3.19231
AT1G04073	AT1G04073	-	1:304480-304713	2.21836	4.72491	3.61024	1.11137	1.17235	1.08398	0	1.049	4.18214
AT1G01870	AT1G01870	-	1:306383-306456	0	0	0	0	0	0	0	0	0
AT1G01880	AT1G01880	GEN1	1:306466-309541	3.58697	5.06677	4.69014	5.50811	4.93998	5.17507	6.51179	4.97203	5.61087
AT1G01890	AT1G01890	-	1:309274-309347	0	0	0	0	0	0	0	0	0
AT1G01900	AT1G01900	SBTI1.1	1:310168-313130	5.18267	5.85237	5.67145	6.8838	8.25495	6.87697	6.7968	6.64563	7.12997
AT1G04083	AT1G04083	-	1:314188-314463	1.34558	1.43298	1.45989	1.34909	0.711556	0.657506	1.19012	1.27338	0
AT1G01920	AT1G01920	-	1:315982-319667	12.571	12.6188	15.6462	14.9471	16.8901	16.1752	17.4986	17.2024	18.3756
AT1G04077	AT1G04077	-	1:311827-312884	10.0568	11.4463	12.8206	14.699	20.9624	16.401	13.5647	15.3627	15.7868
AT1G01910	AT1G01910	-	1:313100-316090	39.2747	36.7755	38.4479	33.8567	36.4411	30.3009	34.3106	37.9462	33.0138
AT1G01930	AT1G01930	-	1:319768-322895	10.8078	9.18977	11.6032	10.7346	10.8742	11.3365	10.7352	10.5878	12.8772
AT1G01940	AT1G01940	CYP18-1	1:322885-324917	21.4193	26.1176	26.3491	32.9252	38.5253	28.014	34.0862	33.6421	34.2077
AT1G01950	AT1G01950	ARK2	1:325315-330619	10.3649	11.2585	10.3234	12.6697	14.0086	12.3115	12.994	12.3551	12.4366
AT1G01960	AT1G01960	BIG3	1:330587-337912	23.5978	26.2802	25.9861	25.8252	27.7481	26.0028	26.8286	26.5302	28.8514
AT1G01970	AT1G01970	-	1:338240-340088	18.5991	19.0862	19.7926	17.3451	24.2574	18.1765	17.1435	21.8739	18.5045
AT1G01980	AT1G01980	-	1:340107-342040	8.59786	1.52054	2.08792	0.155775	0	0.242673	0.329437	0.0588131	0.0586191
AT1G01990	AT1G01990	-	1:342917-344400	16.5687	16.7962	17.7943	14.6935	12.8795	14.1427	13.1705	13.3126	15.5263
AT1G02000	AT1G02000	GAE2	1:345515-347603	13.3038	7.46318	10.8178	8.54965	6.2136	7.21072	7.0046	5.96467	6.53679
AT1G02010	AT1G02010	SEC1A	1:347612-352545	14.129	10.5417	13.1347	9.66203	7.34887	8.80797	6.80835	8.23707	8.36074
AT1G02020	AT1G02020	-	1:352611-355124	8.59329	8.27146	9.64195	7.78323	8.37968	8.907	7.827	8.53272	7.97172
AT1G02030	AT1G02030	ZAT1	1:355123-357258	0.333539	0.651207	0.57297	0.557976	0.412015	0.407453	0.295004	0.473996	0.472432
AT1G02040	AT1G02040	-	1:357905-359078	11.622	4.00777	10.8081	1.8886	1.05471	3.40741	1.41952	1.4156	3.71022
AT1G02050	AT1G02050	PKSA	1:359116-360746	68.1091	66.7167	75.9869	84.2434	49.8329	51.8053	89.8984	65.4386	91.6531
AT1G02060	AT1G02060	-	1:360917-363142	4.59456	5.88291	5.93578	6.42445	5.93335	6.69635	6.6476	6.64262	6.67085
AT1G02065	AT1G02065	SPL8	1:365164-367443	21.7652	29.2499	26.0086	38.6522	34.9783	29.7678	40.6522	35.7801	37.2079
AT1G02067	AT1G02067	-	1:366944-367166	128.249	153.135	148.984	238.773	179.324	155.72	269.258	173.929	200.213
AT1G02070	AT1G02070	-	1:370194-371090	5.49422	6.24116	8.54409	6.24932	6.49528	5.19043	6.64124	5.55163	8.6458
AT1G02080	AT1G02080	-	1:373334-386913	29.7964	35.2234	34.5948	36.2019	37.9364	35.5927	37.1455	36.4295	39.0933
AT1G02090	AT1G02090	CSN7	1:387276-389808	40.7969	46.8692	47.7035	48.2918	50.3516	42.7453	48.184	46.5392	49.5627
AT1G02100	AT1G02100	-	1:389811-392816	26.4762	26.7153	27.5781	30.6545	36.4045	32.9766	33.4843	34.6355	35.2894
AT1G02110	AT1G02110	-	1:392830-395528	23.8107	28.4186	27.8484	33.1941	34.4768	32.2695	34.6271	34.4403	35.3836
AT1G02120	AT1G02120	VAD1	1:395688-400001	32.1048	35.499	34.6794	33.6081	35.7873	33.0177	34.9445	31.7724	35.7392
AT1G02130	AT1G02130	RABD2A	1:399982-401919	41.7251	38.1324	46.1047	45.5021	45.4297	44.5947	47.8971	39.0237	48.7863
AT1G04087	AT1G04087	-	1:402085-402294	0	0	0	0	0	0	0	0	0
AT1G02140	AT1G02140	-	1:403099-404456	125.703	120.685	137.942	130.89	143.822	129.092	138.445	137.616	146.286
AT1G02145	AT1G02145	ALG12	1:404599-408619	15.5793	16.197	16.7852	16.9346	18.8823	18.5787	18.5226	19.071	18.5226
AT1G02150	AT1G02150	-	1:408621-410680	48.4071	55.383	52.3556	53.9291	69.3094	61.5204	57.1215	65.9126	58.272
AT1G02160	AT1G02160	-	1:410743-411632	46.277	41.8307	48.6662	46.3414	41.1305	47.7293	46.0605	45.6995	49.1199
AT1G02170	AT1G02170	AMC1	1:411663-413554	18.0259	16.5852	19.0905	19.5177	20.0876	21.6946	18.4546	16.8328	19.7021
AT1G02180	AT1G02180	-	1:413521-414649	10.1519	11.6063	11.9053	9.58962	11.3012	11.6721	11.2238	9.68787	10.0083
AT1G02190	AT1G02190	-	1:415073-418027	80.8471	74.3849	105.235	69.3306	49.4088	65.2581	52.3363	53.3535	62.0871
AT1G02205	AT1G02205	CER1	1:418415-422579	438.495	371.541	444.8	361.88	336.131	389.255	342.358	314.234	343.723
AT1G04093	AT1G04093	-	1:424665-425164	0.181097	0.385719	0.196482	0.72689	0.575081	0.530949	0.480521	0.343048	0.341917
AT1G02210	AT1G02210	-	1:427547-427811	0	0	0	0	0	0	0	0	0
AT1G02220	AT1G02220	NAC003	1:428649-430720	1.39362	0.824522	1.30201	0.505122	0.6558	0.529651	0.513586	0.513449	0.511755
AT1G02230	AT1G02230	NAC004	1:434964-436922	0.391898	0.649216	0.283462	0.0437057	0.138311	0.127665	0.0385133	0.165012	0.12335
AT1G02250	AT1G02250	NAC005	1:437859-439559	0.0549468	0	0.0596149	0.275747	0.116351	0.268493	0.145795	0.104109	0.155648
AT1G02260	AT1G02260	-	1:440199-442972	6.03941	6.62385	7.70445	2.55444	2.6447	2.60224	2.7094	3.10316	2.60339
AT1G02270	AT1G02270	-	1:443117-446296	16.2066	16.2528	16.8239	15.1075	14.454	12.2808	13.0029	12.3031	13.783
AT1G02280	AT1G02280	TOC33	1:448422-450426	74.4048	77.4427	75.4247	85.5956	104.743	93.5088	87.5326	99.4498	86.9735
AT1G02290	AT1G02290	-	1:450460-452743	10.334	12.3946	12.255	13.4395	13.668	13.0519	12.7536	13.7261	13.9077
AT1G02300	AT1G02300	-	1:453106-455519	10.1335	7.57235	10.3477	11.2395	8.92598	14.3973	10.808	7.96664	11.3778
AT1G02305	AT1G02305	-	1:455687-458164	68.405	57.5091	62.5566	41.58	39.7539	48.4169	41.8464	37.8312	40.7591
AT1G04103	AT1G04103	-	1:459121-461921	0.862645	0.392951	2.05405	0.41363	0.522543	0.482446	0.254326	0.195208	0.389128
AT1G02320	AT1G02320	-	1:461827-461974	0	0	0	0	0	0	0	0	0
AT1G04097	AT1G04097	-	1:455879-456198	0.904175	1.44436	0.980991	0	0	0	0.399855	0	0
AT1G02310	AT1G02310	MAN1	1:458132-460831	0.678441	0.818868	0.343514	0.453983	0.431004	0.442033	0.440055	0.171394	0.427092
AT1G02330	AT1G02330	-	1:461945-463618	41.4284	45.9673	47.7132	29.1722	28.4189	31.5313	31.9418	30.3604	32.1547
AT1G02335	AT1G02335	-	1:463753-464981	10.9123	11.6211	13.1713	12.1844	13.0695	12.3973	11.7025	11.0483	13.0081
AT1G02340	AT1G02340	HFR1	1:465615-467880	6.66153	8.32618	10.2723	7.84731	6.50748	8.43573	6.75517	5.0093	7.80921
AT1G02350	AT1G02350	-	1:469817-470693	3.16513	3.37071	4.49065	4.15284	4.38071	3.09322	4.09149	2.99748	3.44722
AT1G02360	AT1G02360	-	1:471882-473336	0.645325	1.20728	1.2288	0.235517	0.24844	0.229323	0.259432	0	0.320918
AT1G02370	AT1G02370	-	1:474372-476612	10.0892	11.2897	10.0967	11.9708	12.819	10.0366	11.4274	12.583	13.8781
AT1G02380	AT1G02380	-	1:476944-479112	2.8434	3.18205	2.77124	3.48274	3.62282	4.47434	4.13464	3.60689	4.55061
AT1G02390	AT1G02390	GPAT2	1:480649-483373	0.545316	0.580736	0.840758	0.460929	0.395054	0.701221	0.609237	0.135957	0.271016
AT1G02400	AT1G02400	GA2OX6	1:486799-489651	1.28571	0.897069	1.77975	0.311486	0.0938731	0.779898	0.313694	0.462013	0.37677
AT1G02405	AT1G02405	-	1:489873-490627	0.0973805	0.103706	0.316961	0.195464	0.206189	0	0.172259	0.461236	0.275828
AT1G02410	AT1G02410	COX11	1:490859-492979	19.7805	18.5769	21.2419	23.452	23.9141	20.808	23.2931	21.0504	24.4051
AT1G02420	AT1G02420	-	1:493638-495158	1.50843	1.30249	1.10579	0.982071	0.820133	0.717158	0.721161	1.1587	1.19337
AT1G04123	AT1G04123	-	1:495886-496190	2.04585	0	0	0.512931	1.08215	0.499844	0.452371	0.484145	0.482547
AT1G04117	AT1G04117	-	1:494007-495548	5.09768	5.37253	4.99939	6.60285	7.06904	5.03045	5.16859	4.78768	6.02884
AT1G02430	AT1G02430	-	1:495049-496332	0.523944	0.843061	0.622034	0.532858	0.603298	0.289928	0.488671	0.536112	0.556053
AT1G02440	AT1G02440	-	1:496371-497555	0.614886	0.705339	0.591068	1.1699	1.28144	0.900401	1.03862	0.837973	1.20984
AT1G02450	AT1G02450	NIMIN-1	1:497916-498539	13.5372	13.0564	12.7474	10.7657	12.1676	9.36059	12.199	7.86307	11.4543
AT1G02460	AT1G02460	-	1:504462-507268	2.14683	2.2253	1.83232	2.7582	3.54601	2.4897	3.03807	2.63053	2.757
AT1G02470	AT1G02470	-	1:511764-513721	13.5182	6.31298	9.29377	6.80826	3.89427	4.8373	5.24919	4.42146	4.14007
AT1G02475	AT1G02475	-	1:513698-515422	28.1092	22.918	23.9387	19.4758	22.3365	20.3224	18.018	19.3563	21.6327
AT1G02480	AT1G02480	-	1:515493-515566	0	0	0	0	0	0	0	0	0
AT1G02490	AT1G02490	-	1:516568-516866	2.15649	1.14828	1.75478	2.16258	1.14062	0.526876	4.29152	0.510304	1.52586
AT1G02500	AT1G02500	SAM1	1:518090-520495	263.238	254.811	289.313	261.118	303.413	289.927	284.667	272.6	299.339
AT1G02510	AT1G02510	TPK4	1:520497-521668	1.33742	1.29481	1.64892	2.31859	0.965451	1.24763	1.66682	1.72774	2.12385
AT1G02520	AT1G02520	ABCB11	1:523535-529069	3.69777	4.20022	5.36689	5.27055	3.13031	3.56796	3.75672	3.57299	4.21602
AT1G02530	AT1G02530	ABCB12	1:529678-534677	1.35953	1.08954	1.0653	1.25437	1.51223	1.16089	0.941317	1.17097	1.17156
AT1G02540	AT1G02540	-	1:534826-535699	0	0	0.0869056	0.0803922	0.0848033	0.0782809	0	0	0.0756301
AT1G02550	AT1G02550	-	1:536482-537211	0	0	0	0	0	0	0	0.0966255	0.0963067
AT1G02560	AT1G02560	CLPP5	1:537739-540127	122.993	122.154	120.568	123.534	152.186	130.603	118.384	139.522	130.043
AT1G02570	AT1G02570	-	1:541235-542245	0	0	0	0	0	0	0	0	0.0628022
AT1G02575	AT1G02575	-	1:543010-544057	0.0635991	0	0.0690022	0	0	0	0	0	0
AT1G02580	AT1G02580	MEA	1:544732-549202	0.33256	0.17693	0.490567	0.0504236	0.035181	0.147287	0.0222157	0.0237967	0.0627517
AT1G04127	AT1G04127	-	1:551288-551529	0.997557	0	0	0	0	0	2.64691	1.88715	0
AT1G02590	AT1G02590	-	1:552137-552761	0	0	0	0	0	0	0	0	0
AT1G02600	AT1G02600	-	1:552639-552711	0	0	0	0	0	0	0	0	0
AT1G02610	AT1G02610	-	1:553018-556152	3.5915	3.73013	3.57948	0.857025	0.634376	3.06959	0.982266	0.440775	0.823289
AT1G02620	AT1G02620	-	1:557091-558774	0.0909981	0.242272	0.345551	0.0913351	0.0481733	0.133396	0.201211	0.0431047	0.0859249
AT1G04133	AT1G04133	-	1:558070-558492	0.733735	0.260464	1.06143	0	0.25886	0.239022	0	0.231623	0.461718
AT1G04137	AT1G04137	-	1:559734-560251	0	0	0	0	0	0	0	0	0
AT1G02630	AT1G02630	ETN8	1:560609-562598	0.781653	1.01339	1.76986	1.29623	1.27858	1.49458	1.71333	1.67425	1.37833
AT1G02640	AT1G02640	BXL2	1:564017-567771	10.4483	12.7515	10.089	11.6201	10.2	10.7623	13.8987	12.8092	14.5823
AT1G02650	AT1G02650	-	1:568557-570554	0.927514	0.67026	0.467217	0.764721	0.315654	0.582709	0.527366	0.460236	0.656869
AT1G02660	AT1G02660	-	1:571825-575085	8.28258	5.56974	6.84455	4.18746	3.27521	6.00618	3.59983	2.69924	4.20845
AT1G02670	AT1G02670	-	1:575921-580532	2.23314	2.19669	3.22749	2.3897	2.71301	2.30949	2.61491	2.54827	2.90814
AT1G02680	AT1G02680	TAF13	1:580624-582310	18.144	19.3226	21.9187	22.342	19.2094	22.0531	21.8465	22.027	24.0417
AT1G04143	AT1G04143	-	1:583470-583860	0	0	0	0	0	0	0	0	0
AT1G02690	AT1G02690	IMPA6	1:584133-587327	15.8766	22.5552	21.8058	24.7184	28.1046	23.9723	28.8786	26.1263	27.6888
AT1G02700	AT1G02700	-	1:588002-589480	0.186256	0.198354	0.303119	0.0934726	0.0986014	0.0455061	0.288289	0.0441134	0.0879357
AT1G02705	AT1G02705	-	1:589583-590406	0.240209	1.02324	1.04246	0.964051	0.762711	0.469504	0.849824	1.13743	1.58715
AT1G02710	AT1G02710	-	1:589705-589996	9.1962	3.06047	5.61233	8.06892	1.82393	3.37023	3.5585	2.17603	4.33769
AT1G02720	AT1G02720	GATL5	1:591681-594264	13.814	14.8799	15.6461	14.7021	15.515	15.7166	14.855	14.442	15.9172
AT1G02730	AT1G02730	CSLD5	1:594501-598657	29.7545	44.2728	37.5583	44.901	53.3846	43.0537	59.0788	48.8613	51.2891
AT1G02740	AT1G02740	MRG2	1:599329-602199	8.66646	7.92887	10.2148	11.2687	11.6368	10.6255	10.2783	10.599	10.936
AT1G02750	AT1G02750	DI19-2	1:602488-604387	14.58	11.8708	16.4424	12.8893	14.3208	10.7887	13.7231	13.8148	12.8834
AT1G02760	AT1G02760	-	1:604401-604474	0	0	0	0	0	0	0	0	0
AT1G02770	AT1G02770	-	1:604872-606708	2.03272	1.94273	2.48816	1.20321	0.607024	1.27343	0.829787	1.08631	1.47644
AT1G02780	AT1G02780	RPL19A	1:607798-609534	854.856	992.977	1016.71	1021.18	1209.64	1039.78	1068.79	1147.64	1125.56
AT1G02790	AT1G02790	PGA3	1:610362-612324	486.474	204.283	441.97	138.824	47.5361	151.728	75.0313	63.836	120.447
AT1G02800	AT1G02800	CEL2	1:613196-616231	20.9814	28.9804	28.1582	39.624	41.7631	38.159	47.4927	43.4295	42.6916
AT1G02810	AT1G02810	PME7	1:618060-620502	1.5311	1.68984	1.93301	2.01184	2.00432	2.3397	2.1421	1.97805	1.84009
AT1G02813	AT1G02813	-	1:620677-621329	45.8772	18.3214	57.0337	67.9823	58.053	43.3172	70.2697	48.3234	67.3393
AT1G02816	AT1G02816	-	1:621452-623054	6.48618	6.29438	7.16214	5.77836	3.98234	5.55117	5.46523	5.09047	5.1824
AT1G02820	AT1G02820	-	1:623655-624567	7.96625	3.26295	6.45853	2.72362	3.05842	2.56658	2.09053	3.40005	3.30618
AT1G02830	AT1G02830	RPL22A	1:625083-625608	0.221403	0	0.240213	0	0	0.216374	0.391647	0.209685	0.626979
AT1G02840	AT1G02840	SR34	1:626638-629993	81.1444	86.525	93.7645	93.2866	99.9821	100.205	97.5035	102.693	99.7115
AT1G02850	AT1G02850	BGLU11	1:630373-633420	28.93	22.2216	29.8751	11.5915	8.93403	11.7722	13.3285	11.1136	13.4609
AT1G02860	AT1G02860	BAH1	1:635143-637262	3.80011	3.91638	3.67972	2.66596	2.42275	3.55405	2.86787	2.28397	2.89378
AT1G04147	AT1G04147	-	1:636336-636614	1.30481	0	0	1.96238	0.690018	0.637583	0	0	0
AT1G02870	AT1G02870	-	1:637213-638681	45.5822	52.6251	50.0876	53.8604	58.492	47.7228	54.0247	59.0476	57.5938
AT1G04153	AT1G04153	-	1:637771-638231	0.208512	0.222056	0.226227	0	0.882809	0.611326	0.184422	0.394961	0.590487
AT1G02880	AT1G02880	TPK1	1:642504-644903	18.8232	21.1798	19.8431	18.8719	17.3799	21.3415	19.8259	17.2538	18.9909
AT1G02890	AT1G02890	-	1:645083-652001	24.1091	24.0463	27.2145	23.7583	23.9079	23.4051	22.9692	23.7382	24.0944
AT1G02900	AT1G02900	RALF1	1:653603-654457	4.36912	4.47732	7.06573	4.79868	3.14192	4.99493	6.41624	6.16932	7.47216
AT1G02910	AT1G02910	LPA1	1:655567-658216	26.3673	27.8574	27.464	28.2368	32.7802	29.519	29.8458	31.8143	31.5006
AT1G02920	AT1G02920	GSTF7	1:658577-659980	7.91973	9.00019	9.7171	1.17367	1.632	1.63627	1.10477	0.704966	2.15811
AT1G02930	AT1G02930	GSTF6	1:661087-662475	23.788	33.4335	26.9071	11.0438	13.7037	14.8268	10.5547	8.73662	14.9716
AT1G02940	AT1G02940	GSTF5	1:662962-664290	0.771066	1.64384	1.86196	0.622701	0.966136	0.670232	0.606575	0.864487	0.89067
AT1G02950	AT1G02950	GSTF4	1:665118-666471	5.34051	4.96917	5.73154	5.06519	4.8634	4.56414	4.24307	4.13195	6.06474
AT1G02952	AT1G02952	-	1:665353-666367	2.44578	5.83216	6.22528	5.73932	3.36518	3.34631	2.89684	4.16922	5.0789
AT1G02960	AT1G02960	-	1:666806-669919	9.8756	10.0143	11.7454	12.4729	12.5896	13.5268	13.2647	13.4018	12.8653
AT1G02965	AT1G02965	-	1:671660-672814	0	0	0	0.564182	0.396759	0.549473	0	0.355013	0.353842
AT1G02970	AT1G02970	WEE1	1:673305-676419	2.94797	4.08466	3.78308	4.45435	6.88033	3.81036	5.21475	5.6759	6.34561
AT1G02980	AT1G02980	CUL2	1:677359-681378	0.88665	0.547897	1.24797	0.986183	0.75226	0.843089	1.14843	1.06769	1.18853
AT1G02990	AT1G02990	-	1:681330-687385	9.07216	9.23584	10.3736	10.1979	10.8371	9.34435	10.2305	10.4121	10.9754
AT1G03000	AT1G03000	PEX6	1:687794-692660	10.5433	11.2281	11.3071	11.1233	12.7452	12.0352	11.015	11.9308	11.875
AT1G03010	AT1G03010	-	1:693189-696504	0.242608	0.516748	0.175475	0.405868	0.215962	0.136462	0.119205	0.127688	0.458194
AT1G03020	AT1G03020	GRXS1	1:697918-698591	0.228282	0	0.123838	0	0	0	0	0	0
AT1G03030	AT1G03030	-	1:701364-703929	12.7791	11.6811	13.5605	12.4937	12.8547	12.4031	12.3913	11.1756	11.4385
AT1G03040	AT1G03040	BHLH7	1:703846-706689	36.5223	38.2952	43.2128	43.8356	41.9505	39.6809	40.662	38.444	43.3331
AT1G03050	AT1G03050	-	1:707484-710041	18.9641	5.04189	9.26318	2.93668	0.450591	2.85927	1.5291	0.403181	0.678123
AT1G03055	AT1G03055	D27	1:710017-711857	4.36964	2.74574	3.42265	2.44865	2.90573	1.70214	1.5105	2.70744	2.25874
AT1G03060	AT1G03060	SPI	1:712439-727553	9.6739	12.9077	11.6532	12.6143	12.8981	11.8411	12.8539	12.4344	13.5191
AT1G03070	AT1G03070	-	1:729829-731565	1.44441	1.54574	2.63311	1.50791	0.672968	1.1859	0.868832	0.766385	0.790364
AT1G03080	AT1G03080	NET1D	1:731553-738306	33.5067	31.8971	34.2193	32.1941	30.1096	37.9483	32.8407	30.027	33.0353
AT1G03090	AT1G03090	MCCA	1:739543-744184	17.0979	16.238	17.6924	11.1864	10.267	15.4968	12.5657	10.1683	11.6664
AT1G04163	AT1G04163	-	1:744723-746147	1.97874	2.34141	2.28997	2.7805	3.02618	2.57839	2.87798	3.0827	2.98949
AT1G04157	AT1G04157	-	1:742297-742522	0	0	0	2.48517	0	0	0	2.3457	0
AT1G03100	AT1G03100	-	1:743884-746701	1.06833	1.15961	1.06994	1.48478	1.52274	1.32516	1.49004	1.63503	1.57143
AT1G03103	AT1G03103	-	1:747196-748057	0	0	0	0	0	0	0	0	0
AT1G03106	AT1G03106	-	1:748100-749034	0.440532	0.078191	0.238979	0.0736902	0	0	0	0	0.0693252
AT1G03110	AT1G03110	-	1:749245-751976	16.6471	20.5583	20.5205	21.1412	23.9976	18.5604	19.3207	23.9531	21.9553
AT1G03120	AT1G03120	-	1:752190-753140	4.65878	3.75456	7.33961	4.62143	3.06577	5.27198	5.54854	3.22027	4.87391
AT1G03130	AT1G03130	PSAD2	1:753306-754262	609.789	644.463	558.818	503.923	641.676	712.686	549.172	571.325	546.49
AT1G03140	AT1G03140	-	1:754260-756303	39.6926	43.4991	42.5901	40.5187	43.9631	47.2254	46.68	43.859	46.4558
AT1G03150	AT1G03150	-	1:756413-758678	19.747	17.4461	23.25	19.3742	22.781	18.2599	16.9956	19.7968	20.9856
AT1G04167	AT1G04167	-	1:760883-761099	0	0	0	0	0	1.38459	0	1.33936	0
AT1G03160	AT1G03160	FZL	1:761260-766194	22.0377	23.3004	22.3599	21.8884	25.625	23.5475	21.9644	22.8822	24.0421
AT1G03165	AT1G03165	-	1:766335-767324	3.56587	2.53166	7.73763	1.19084	1.25618	8.13135	3.15388	3.37202	3.36089
AT1G04173	AT1G04173	-	1:767036-767385	0	0	0	0	1.80951	0	3.03076	0	0
AT1G03170	AT1G03170	FAF2	1:768375-770684	5.76281	2.66123	4.59247	3.35289	2.26791	3.18975	3.11233	2.00513	3.00981
AT1G03180	AT1G03180	-	1:773357-775362	3.3588	4.35246	4.329	5.32161	5.85331	4.94791	5.73618	5.28754	4.45561
AT1G03190	AT1G03190	XPD	1:775526-780062	6.57819	7.27977	6.91782	8.22537	7.89223	7.17475	7.90318	8.99745	8.77696
AT1G04177	AT1G04177	-	1:780106-780409	0	0	0	0	0	0	0	0	0
AT1G03200	AT1G03200	-	1:780518-782946	8.5075	9.42739	13.8454	7.72866	3.89384	7.07834	4.67744	5.11734	8.0305
AT1G03210	AT1G03210	-	1:782903-784346	18.4607	16.7698	17.7303	15.4684	16.8747	16.2824	13.6893	17.0511	16.9512
AT1G03220	AT1G03220	-	1:786831-788722	13.0426	12.2128	10.9754	8.15808	10.7782	9.10895	9.60841	7.79065	9.32695
AT1G03230	AT1G03230	-	1:789819-791689	18.1675	19.3646	16.4607	14.1452	18.2126	15.6456	18.1055	14.4195	16.4098
AT1G03240	AT1G03240	-	1:792221-793060	1.40286	1.24498	1.6066	1.01672	0.495005	1.59949	1.65437	0.369101	1.32438
AT1G03250	AT1G03250	-	1:793314-795403	33.5547	31.5708	35.5008	38.3792	38.5695	30.1138	35.1704	33.1954	34.7142
AT1G03260	AT1G03260	-	1:795448-798491	6.40819	6.13275	7.61029	6.08428	5.73046	6.93965	6.31885	6.07098	7.07307
AT1G03270	AT1G03270	CBSDUF4	1:799114-802625	5.39708	5.74763	5.7437	6.10726	6.47877	5.71121	6.74982	6.0902	6.58947
AT1G03280	AT1G03280	-	1:802969-807066	23.3943	25.7572	26.8326	25.9294	25.8964	25.9924	27.8071	25.0059	28.593
AT1G03290	AT1G03290	-	1:807360-813216	20.6338	21.85	24.5726	16.5494	15.2807	19.1094	17.4547	14.2204	17.9718
AT1G03300	AT1G03300	DUF1	1:811032-813086	4.80618	4.29689	4.47417	5.89615	6.0312	4.05913	4.88066	6.15551	6.27527
AT1G03310	AT1G03310	ISA2	1:813412-816812	18.7965	18.783	18.9273	19.4322	21.8366	17.1225	18.9982	17.943	18.0638
AT1G03320	AT1G03320	-	1:816988-817767	0.107731	0.458915	0.233768	0.864945	0.342152	0.736988	0.571707	0.918454	1.01714
AT1G03325	AT1G03325	-	1:817052-817178	0	0	0	0	9.9396	0	0	0	0
AT1G03330	AT1G03330	LSM2	1:817933-819563	45.0284	42.7582	48.6503	52.7231	57.503	50.7897	51.6909	51.7192	49.3343
AT1G03340	AT1G03340	-	1:819611-821476	2.88221	2.28014	2.59101	1.90106	2.17975	1.89124	2.03937	2.34048	2.255
AT1G03350	AT1G03350	-	1:822581-824410	31.4386	30.3154	32.963	32.9148	31.9585	28.5621	29.9385	32.2878	32.7425
AT1G03360	AT1G03360	RRP4	1:824516-826399	11.1011	12.026	14.3804	14.4561	15.5532	13.3274	14.7278	15.4127	14.6841
AT1G03365	AT1G03365	RF4	1:826522-830393	9.50961	9.38973	11.7254	11.0681	10.1082	11.2035	11.3625	10.3706	11.1092
AT1G03370	AT1G03370	-	1:830549-835411	7.75685	8.79321	7.98977	7.11831	8.39076	7.92818	7.64819	7.08036	7.48329
AT1G03380	AT1G03380	ATG18G	1:835766-841373	10.2964	8.76641	9.75098	8.16789	7.47297	8.38763	8.04456	7.46659	8.42317
AT1G03395	AT1G03395	-	1:841676-842158	0	1.24821	2.54331	1.17429	0	0	4.14665	2.21677	0
AT1G03390	AT1G03390	-	1:841032-842418	2.94994	3.5282	5.26861	4.09966	1.68179	3.14904	4.25487	3.43963	4.49962
AT1G03400	AT1G03400	-	1:842658-844251	12.6189	10.4213	11.1868	7.03588	7.45424	7.05804	6.97294	4.08802	5.95197
AT1G03410	AT1G03410	2A6	1:844435-847683	0.96109	0.604804	1.18493	0.833109	1.11009	1.23811	1.08188	0.827742	1.48502
AT1G04183	AT1G04183	-	1:845676-847683	16.8478	18.9248	19.0219	24.4398	26.9785	23.7667	26.143	23.6887	26.9553
AT1G03430	AT1G03430	AHP5	1:847792-849621	12.7132	13.2845	12.4937	12.2651	13.9698	10.6433	12.3179	13.1161	13.4167
AT1G03440	AT1G03440	-	1:852150-854297	9.06049	11.62	9.32074	10.3143	11.8454	7.72083	9.96823	10.5468	9.46859
AT1G03445	AT1G03445	BSU1	1:854409-859701	0.185179	0.158616	0.150683	0.162638	0	0.0226193	0.0940951	0.0604754	0.100461
AT1G03457	AT1G03457	BRN2	1:860760-864372	5.00923	7.48332	5.6083	7.69631	9.58679	6.62513	9.48435	9.91576	7.8835
AT1G03470	AT1G03470	NET3A	1:865894-867733	8.87595	9.8924	8.52378	9.29072	10.3642	10.5267	12.8827	11.6941	13.074
AT1G03475	AT1G03475	CPX1	1:868852-871308	76.2894	88.5596	77.3989	86.7926	106.026	96.2962	91.3445	95.6634	97.1915
AT1G03490	AT1G03490	NAC006	1:871873-872906	0	0.0888818	0.0905513	0.0837641	0	0.0815648	0	0	0.236407
AT1G03495	AT1G03495	-	1:873165-874476	2.56806	4.02489	3.0228	3.03957	4.4376	2.34399	3.85702	3.21327	3.2713
AT1G04187	AT1G04187	-	1:875055-875189	0	0	0	0	0	0	0	0	0
AT1G04193	AT1G04193	-	1:875223-875340	0	0	0	0	0	0	11.0115	0	0
AT1G03502	AT1G03502	-	1:875357-875471	0	73.0063	44.6266	27.2131	0	53.5969	12.1266	25.6859	12.8006
AT1G03506	AT1G03506	-	1:875517-875604	76.9054	40.9503	41.7195	75.5286	0	0	0	71.2899	71.0546
AT1G04197	AT1G04197	-	1:875678-875823	0	0	0	0	5.9736	0	0	0	5.32743
AT1G03510	AT1G03510	PCMP-E3	1:876086-877556	1.73743	2.07592	2.06894	2.33934	2.0639	1.98786	1.94898	2.16791	1.92067
AT1G03515	AT1G03515	-	1:877647-877719	0	0	0	0	0	0	0	0	0
AT1G03520	AT1G03520	-	1:877860-880259	7.90857	7.59113	6.67211	7.31636	6.55308	6.70915	5.81266	6.10504	7.43437
AT1G03530	AT1G03530	-	1:880383-883599	10.4525	14.2878	12.6268	15.7078	16.4651	11.9336	13.6488	14.8824	15.5796
AT1G03540	AT1G03540	PCMP-E4	1:883682-885611	2.76889	3.54511	2.63283	3.68481	3.4917	2.82761	3.02683	3.38959	3.49591
AT1G03550	AT1G03550	SCAMP2	1:885622-887956	9.83178	8.74001	9.16675	5.56779	5.73838	5.33324	4.62557	4.85601	7.15199
AT1G03545	AT1G03545	-	1:885940-887972	4.12049	3.35698	3.55277	3.15262	4.06856	3.06551	3.60556	3.60882	3.47071
AT1G03560	AT1G03560	-	1:890154-892492	6.06185	5.54484	6.95891	7.59935	7.59021	5.13754	6.27362	7.02989	7.55298
AT1G03570	AT1G03570	-	1:892513-892585	0	0	0	0	0	0	36.8938	0	0
AT1G03590	AT1G03590	PPC6-6	1:894237-897718	17.1277	18.921	19.3631	18.2345	16.33	19.1336	19.366	16.7317	18.4623
AT1G03600	AT1G03600	PSB27-1	1:898479-899794	141.749	146.021	137.03	130.644	150.08	159.337	128.319	128.846	130.017
AT1G03610	AT1G03610	-	1:900731-903070	10.4767	9.73446	10.3423	6.64971	6.81321	9.93505	7.52703	6.21646	7.27351
AT1G03620	AT1G03620	-	1:904031-907643	3.06565	0.969913	2.3774	1.39797	0.417348	1.10078	0.880335	0.788037	1.55074
AT1G03630	AT1G03630	PORC	1:907522-909650	110.054	117.377	110.017	109.843	148.623	124.14	118.79	129.238	123.762
AT1G03640	AT1G03640	-	1:909810-909883	0	0	0	0	0	0	0	0	0
AT1G03650	AT1G03650	-	1:910022-911292	2.25892	2.73745	1.94376	2.4235	2.72142	1.59861	2.20461	2.65645	2.27995
AT1G03660	AT1G03660	-	1:911309-913808	0.526239	1.28907	0.886592	0.981004	0.577836	0.771426	1.03102	1.21606	1.67512
AT1G04203	AT1G04203	-	1:913389-913595	3.31631	3.53171	3.59805	3.32051	3.50271	1.62048	2.93315	3.13416	3.12382
AT1G03670	AT1G03670	-	1:914221-916222	0.0977492	0	0	0	0.068998	0.0636857	0.0288186	0	0.0615345
AT1G03680	AT1G03680	-	1:916771-918064	151.124	148.962	150.602	136.53	179.519	150.195	138.323	152.201	143.566
AT1G03687	AT1G03687	-	1:918284-920592	12.7175	12.9379	14.271	12.8882	15.2477	13.6039	13.6877	15.1507	14.8411
AT1G03700	AT1G03700	-	1:920949-922098	0.507866	0.270427	0.367342	0.509711	0.0896132	0.330886	0.374325	0.160369	0
AT1G03710	AT1G03710	-	1:923389-924730	9.87077	7.72927	14.25	12.3521	7.55257	9.94097	8.80205	10.6482	12.4648
AT1G03720	AT1G03720	-	1:924895-926373	0.768902	0.245653	1.335	0.848877	0.48843	0.676292	1.08811	1.16544	1.59719
AT1G04207	AT1G04207	-	1:926988-927200	0	0	0	0	0	0	0	0	0
AT1G03730	AT1G03730	-	1:930714-931985	4.22249	4.97854	5.83559	7.3662	5.90762	5.45296	7.20252	5.4289	7.21465
AT1G03740	AT1G03740	-	1:933425-937152	5.50233	6.81118	7.21781	7.63809	7.24485	6.43137	7.74156	7.10985	7.76018
AT1G04213	AT1G04213	-	1:937031-937141	0	0	0	0	0	0	0	0	0
AT1G03743	AT1G03743	-	1:937206-937287	0	0	110.985	0	52.7711	0	0	0	0
AT1G03746	AT1G03746	-	1:937400-937485	0	0	0	0	0	41.2029	0	0	0
AT1G03750	AT1G03750	SWI2	1:937825-941162	4.40232	3.91059	5.45543	4.29317	4.35201	5.13831	5.01936	4.38828	4.72843
AT1G03760	AT1G03760	-	1:941061-943377	12.705	12.8513	15.7112	13.8947	12.6321	15.6651	15.4259	14.4523	14.6626
AT1G03770	AT1G03770	RING1B	1:944571-947682	5.67702	5.39591	6.2434	7.5456	6.84357	7.76902	6.96439	7.30133	6.98578
AT1G03780	AT1G03780	TPX2	1:947519-951850	19.131	26.8545	22.9957	28.5508	31.1605	27.2702	38.7941	30.4424	31.9784
AT1G03790	AT1G03790	-	1:954289-956144	0.455059	0.103846	0.282125	0.0652507	0.0344155	0.0952974	0.114995	0.0307944	0.0306928
AT1G03800	AT1G03800	ERF10	1:957103-958383	1.04681	0.796284	0.648993	0.750481	0.580551	0.633301	0.440887	0.33057	0.282411
AT1G03810	AT1G03810	-	1:958758-959609	0.233937	1.24566	0.253811	3.05139	0.495203	2.0576	1.65527	2.21549	0.883274
AT1G03820	AT1G03820	-	1:959789-960916	16.4994	13.9826	14.9386	17.6097	19.8061	13.967	18.4983	15.5207	17.554
AT1G03830	AT1G03830	-	1:961683-966790	11.2172	13.1288	12.8906	16.3524	16.293	14.4772	17.2345	17.2794	17.8123
AT1G03840	AT1G03840	MGP	1:967469-970334	1.39403	1.21538	1.47049	1.82552	1.557	1.31531	1.39326	0.990679	0.876759
AT1G03850	AT1G03850	GRXS13	1:975870-977911	7.62306	6.52561	6.61275	4.42617	2.34015	5.71417	4.17111	4.14924	4.44416
AT1G03860	AT1G03860	PHB2	1:979306-982002	37.8531	40.2679	40.8772	41.6955	47.2836	38.1996	43.6688	45.2029	43.6781
AT1G03870	AT1G03870	FLA9	1:982380-983544	18.9369	17.4304	17.2123	13.3439	12.1835	7.64288	8.64624	9.3669	12.6062
AT1G03880	AT1G03880	CRB	1:985750-988146	0	0	0	0	0	0	0	0	0
AT1G03890	AT1G03890	CRD	1:989197-991020	0	0	0	0.0409196	0	0	0	0	0
AT1G03900	AT1G03900	-	1:991105-993126	50.8349	47.7352	54.3103	43.689	47.403	48.3127	46.1074	42.0227	49.2235
AT1G03905	AT1G03905	ABCI19	1:993399-995989	2.8964	3.5392	2.53485	3.78135	3.24607	3.18563	3.24918	2.43439	2.34957
AT1G03910	AT1G03910	CTN	1:996075-1000629	36.6771	38.6048	41.3266	43.5706	41.8527	44.1786	44.4241	42.0684	44.3537
AT1G03920	AT1G03920	-	1:1001115-1004410	3.08065	2.16139	3.00478	2.22208	1.24292	2.07156	1.19981	1.21852	1.49188
AT1G03930	AT1G03930	CKL9	1:1004687-1008370	14.4191	17.0848	15.4863	16.492	17.8331	15.8086	14.1893	14.6481	17.3687
AT1G04217	AT1G04217	-	1:1008591-1008735	11.6418	6.19897	18.9462	0	0	5.68866	0	5.4799	5.46182
AT1G03935	AT1G03935	-	1:1008809-1008896	38.4527	245.702	166.878	151.057	159.346	150.317	68.0201	71.2899	71.0546
AT1G04223	AT1G04223	-	1:1009072-1009189	0	0	0	0	0	0	0	0	0
AT1G03940	AT1G03940	3AT1	1:1009227-1011145	3.09975	4.86827	4.33126	3.787	6.48118	3.25883	5.78786	5.45811	4.56791
AT1G04227	AT1G04227	-	1:1009248-1009356	0	17.8688	18.2044	0	0	16.3978	0	0	15.6401
AT1G03950	AT1G03950	VPS2.3	1:1011150-1013365	12.5027	10.2475	12.7837	10.3148	7.41554	10.2355	9.66867	9.2398	10.3837
AT1G03960	AT1G03960	B''EPSILON	1:1013642-1017957	9.52191	12.1388	12.738	13.0652	13.0284	10.4346	12.9093	10.7198	13.1661
AT1G03970	AT1G03970	GBF4	1:1018057-1019247	20.4508	18.883	21.4211	19.1068	18.0821	19.2952	19.6755	14.5307	16.6398
AT1G04233	AT1G04233	-	1:1018122-1018514	31.4251	26.5318	29.4874	25.5631	26.0669	24.6243	25.7912	19.0347	22.98
AT1G03980	AT1G03980	PCS2	1:1019310-1022108	0.505477	0.470321	0.460007	0.34824	0.63594	0.37347	0.630777	0.827744	0.473491
AT1G03982	AT1G03982	RIC8	1:1022250-1023719	0.0493895	0	0	0	0	0	0.0436833	0	0
AT1G03990	AT1G03990	FAO1	1:1024739-1027616	0.812545	0.970209	1.06858	1.18631	0.912478	0.721897	0.958222	0.979763	1.11604
AT1G04000	AT1G04000	-	1:1027852-1029119	12.1096	12.0364	15.8755	13.3697	12.3938	11.9824	12.0493	12.2848	13.8165
AT1G04010	AT1G04010	PSAT	1:1030956-1036264	5.92351	7.23594	7.82079	8.80926	9.45404	8.04493	8.37876	8.06729	8.78099
AT1G04020	AT1G04020	-	1:1036492-1040262	7.99032	8.25287	8.67144	10.6934	11.7276	8.07098	8.89812	11.9879	11.2277
AT1G04030	AT1G04030	-	1:1040374-1042892	5.91309	6.33272	8.2753	7.90072	7.55672	8.52888	9.338	7.13678	8.56094
AT1G04237	AT1G04237	-	1:1043117-1043415	0.539123	0	0.584925	0	0	0	0	1.02061	0
AT1G04040	AT1G04040	-	1:1042361-1043887	19.1495	20.7817	16.2254	15.2539	16.2196	13.9022	13.0657	13.1884	14.6947
AT1G04050	AT1G04050	SUVR1	1:1045597-1049864	4.56867	5.20613	4.87428	7.00443	5.40863	6.38283	6.44968	6.497	8.31971
AT1G04070	AT1G04070	TOM9-1	1:1050504-1051194	10.5755	13.7261	14.462	13.9301	16.4438	16.1489	12.6664	13.6701	15.2891
AT1G04080	AT1G04080	-	1:1051311-1056827	61.1009	66.0832	70.8884	74.5324	74.8644	66.4177	74.4671	73.5135	75.3934
AT1G04090	AT1G04090	-	1:1057040-1059454	1.83035	1.25951	2.13861	1.78066	0.864643	1.51357	1.2951	0.933737	1.22315
AT1G04100	AT1G04100	IAA10	1:1059469-1061209	2.38069	2.84577	3.79535	2.48702	1.69755	2.65898	2.79319	1.84114	2.29383
AT1G04105	AT1G04105	-	1:1059729-1060348	3.76612	3.72426	7.00471	5.93769	3.41645	6.04665	4.9965	4.33072	4.82425
AT1G04110	AT1G04110	SBT1.2	1:1061296-1063809	2.16206	3.5899	2.8502	4.45698	7.92614	5.31643	6.02465	7.18028	5.26865
AT1G04120	AT1G04120	ABCC5	1:1064263-1071080	32.5437	32.1294	36.2815	29.9105	30.6413	30.8722	30.396	28.3139	31.7405
AT1G04243	AT1G04243	-	1:1072573-1072780	0	0	0	0	0	0	0	0	0
AT1G04130	AT1G04130	-	1:1073273-1075568	16.6314	15.9733	18.5018	18.4768	18.4834	18.4534	16.7643	17.4949	16.2384
AT1G04140	AT1G04140	-	1:1075542-1080630	34.827	34.6913	37.334	34.1914	36.4629	34.7434	34.9369	35.5211	35.6583
AT1G04150	AT1G04150	-	1:1081023-1084431	0.720558	1.05289	1.07267	1.37925	0.833922	1.22824	1.25979	1.22246	1.40832
AT1G04160	AT1G04160	XI-B	1:1086169-1096510	5.35058	5.90449	5.65331	7.08895	7.97949	5.6802	6.95101	7.36874	6.89778
AT1G04170	AT1G04170	-	1:1096881-1099901	72.687	77.1578	80.8801	77.0193	91.7262	69.6804	79.237	86.6704	83.3187
AT1G04180	AT1G04180	YUC9	1:1104492-1106241	0.0371328	0.237268	0	0	0.275212	0.362893	0.295584	0.211076	0.210379
AT1G04190	AT1G04190	-	1:1106353-1108725	27.6181	27.0591	30.2042	33.0428	34.9495	26.127	33.182	32.235	33.4222
AT1G04200	AT1G04200	-	1:1109394-1114155	14.1141	15.1667	16.7493	18.5011	18.406	16.0422	16.7778	16.0378	17.4177
AT1G04210	AT1G04210	-	1:1114374-1119739	17.4239	18.4956	19.7141	19.9637	22.6251	18.3083	18.8866	21.4322	20.2575
AT1G04247	AT1G04247	-	1:1120224-1122526	26.4796	23.7585	31.3662	29.4548	22.538	24.778	23.0809	19.4152	23.2407
AT1G04220	AT1G04220	KCS2	1:1119698-1122786	13.7383	11.4001	15.2219	12.4136	10.6394	11.5306	11.4287	9.47854	12.4495
AT1G04230	AT1G04230	-	1:1125514-1128788	9.82876	9.47915	11.6529	11.1513	11.0097	10.0971	9.86746	10.5142	11.7378
AT1G04240	AT1G04240	IAA3	1:1128148-1129689	6.69563	6.84094	6.43812	7.75535	10.2599	6.54467	7.50425	8.04506	9.30509
AT1G04253	AT1G04253	-	1:1134307-1134997	0	0	0	0	0	0	0	0	0
AT1G04250	AT1G04250	IAA17	1:1136077-1138663	4.9157	3.18205	5.12417	4.01483	2.65333	3.20269	2.38701	1.96324	3.09442
AT1G04260	AT1G04260	PRA1D	1:1140277-1141564	15.3531	14.979	16.55	12.0296	13.5811	12.9231	13.0098	14.592	14.6374
AT1G04270	AT1G04270	RPS15A	1:1141557-1143130	446.959	493.613	505.797	489.589	585.745	497.598	513.928	544.593	547.793
AT1G04280	AT1G04280	-	1:1143435-1147091	10.446	11.8154	10.1216	11.6838	9.66545	12.9816	13.9273	9.33244	12.872
AT1G04290	AT1G04290	-	1:1147296-1148533	24.8768	17.409	33.9964	25.9875	20.8262	26.9944	21.0242	18.3375	29.7169
AT1G04295	AT1G04295	-	1:1147780-1148435	19.8201	15.0534	23.0042	18.9644	16.4269	20.4209	15.0841	20.5197	16.6807
AT1G04300	AT1G04300	-	1:1148563-1154667	34.9424	32.7155	35.6865	31.0678	29.9448	33.3524	32.5303	32.1461	32.0629
AT1G04310	AT1G04310	ERS2	1:1154739-1157813	11.506	9.71116	12.6285	5.8428	4.53323	5.45741	6.67685	4.79145	6.4888
AT1G04320	AT1G04320	-	1:1159022-1159093	0	0	0	0	0	0	0	0	0
AT1G04330	AT1G04330	-	1:1161288-1161982	0.218531	0.349087	1.18548	0	0.231348	0.427133	0.0966413	0.31051	0.206323
AT1G04340	AT1G04340	-	1:1162904-1164861	21.3816	24.9455	25.4141	28.3145	29.5979	26.8216	29.4677	30.1115	29.8314
AT1G04350	AT1G04350	-	1:1164909-1167135	8.9931	6.84527	7.91203	6.56749	6.28695	5.66202	6.57741	5.98046	6.36899
AT1G04360	AT1G04360	ATL1	1:1167287-1169034	0.938976	0.703679	0.905554	0.872659	0.515504	0.64575	0.768973	1.15316	1.11652
AT1G04370	AT1G04370	ERF14	1:1175032-1175768	0	0	0	0	0	0	0	0	0
AT1G04380	AT1G04380	-	1:1176543-1178488	0.160867	0.215771	0.219823	0.122015	0.214521	0.356415	0.369986	0.121939	0.357973
AT1G04257	AT1G04257	-	1:1178924-1179176	0	0	0	0	0	1.70003	0	0	0
AT1G04390	AT1G04390	-	1:1179309-1183704	3.32479	3.29535	3.82155	4.57637	4.94947	4.21439	3.93058	3.8985	4.74048
AT1G04400	AT1G04400	CRY2	1:1185511-1188696	70.7362	72.5731	69.8995	73.4536	79.9476	88.8298	79.5606	72.9273	79.3729
AT1G04410	AT1G04410	MDH1	1:1188994-1191458	234.918	234.32	241.325	218.592	249.657	227.87	223.439	200.588	229.088
AT1G04420	AT1G04420	-	1:1191518-1193884	46.9404	44.8535	46.5244	42.7179	58.2102	53.3758	44.6096	50.2579	47.7393
AT1G04425	AT1G04425	-	1:1194186-1196889	9.91554	22.0179	11.4446	44.2425	50.6895	40.4106	64.3751	41.9594	49.5876
AT1G04430	AT1G04430	-	1:1197955-1201579	35.1132	35.7871	34.2119	31.2925	38.5278	24.6455	26.7789	32.0677	32.0457
AT1G04440	AT1G04440	CKL13	1:1202159-1206009	19.3707	16.5031	19.7739	14.8453	14.4989	16.4066	13.3183	13.6659	14.7943
AT1G04445	AT1G04445	-	1:1206759-1207939	0.136468	0	0.148062	0	0	0.243127	0.362097	0.387797	0
AT1G04450	AT1G04450	RIC3	1:1208520-1210026	7.22831	2.61056	5.45559	1.00937	0.532378	1.96566	0.778301	0.297726	1.83981
AT1G04455	AT1G04455	-	1:1210268-1210622	1.05817	0	0.765376	0.707661	0.559868	0	0.31197	0.166987	1.16505
AT1G04470	AT1G04470	-	1:1210923-1214841	6.47703	1.30906	2.87247	0.870013	0.100118	1.03188	0.585415	0.164237	0.20834
AT1G04263	AT1G04263	-	1:1215730-1215831	27.0066	5.75215	23.4408	10.6791	11.2651	5.27862	14.3318	10.0798	15.0698
AT1G04480	AT1G04480	RPL23A	1:1215924-1217471	106.2	122.238	121.994	131.208	155.846	125.137	130.581	150.289	132.522
AT1G04267	AT1G04267	-	1:1216551-1216691	38.6787	34.3258	6.99412	19.2799	40.6755	18.9	28.5083	36.3957	18.1378
AT1G04273	AT1G04273	-	1:1216721-1216865	17.4627	12.3979	25.2617	34.8343	42.87	62.5752	56.6321	32.8794	43.6945
AT1G04277	AT1G04277	-	1:1216920-1217061	12.5642	13.3803	6.81583	25.0542	6.60724	0	16.6689	0	11.7851
AT1G04490	AT1G04490	-	1:1217689-1220899	0.409068	0.325057	0.63056	0.547094	0.414298	0.484587	0.371798	0.794248	0.432999
AT1G04500	AT1G04500	-	1:1221410-1224539	3.19996	0.846159	1.39285	0.645596	0.165007	0.517699	0.103376	0.147645	0.0367802
AT1G04510	AT1G04510	PRP19A	1:1226482-1230947	42.5839	45.9018	44.8157	50.257	54.0122	46.903	48.9998	54.3197	52.9273
AT1G04520	AT1G04520	CRRSP3	1:1231451-1234032	21.7758	23.0228	26.0566	28.7609	30.4223	24.2774	28.5075	28.8226	26.9459
AT1G04530	AT1G04530	-	1:1234175-1236206	52.8383	55.2315	62.7513	53.6872	52.9321	51.5983	52.773	51.4059	56.0721
AT1G04540	AT1G04540	-	1:1236753-1239199	10.4148	4.48752	6.20831	4.25362	2.966	3.08857	2.92229	1.92806	2.44169
AT1G04550	AT1G04550	IAA12	1:1240293-1242157	21.1831	22.9188	25.256	31.6003	32.1709	25.7674	30.3512	33.0249	31.7831
AT1G04555	AT1G04555	-	1:1242505-1244244	6.94776	5.29539	7.0207	4.71716	4.68753	7.12276	5.66308	5.54941	6.49583
AT1G04560	AT1G04560	-	1:1244946-1246059	0	0	0	0.0826091	0	0	0	0	0
AT1G04570	AT1G04570	-	1:1246600-1248876	3.56927	3.68668	3.60525	3.62492	3.59289	2.62645	3.09204	3.15578	3.53522
AT1G04580	AT1G04580	AAO4	1:1252004-1257893	9.10414	4.95171	10.5396	1.94773	1.71863	2.17066	1.93212	1.64186	2.23571
AT1G04590	AT1G04590	-	1:1258555-1261470	26.1205	28.3184	30.9316	20.0416	18.0421	17.6667	17.9452	18.4736	21.4341
AT1G04600	AT1G04600	XI-A	1:1261761-1272588	1.68481	1.20816	1.76509	1.22112	1.07855	1.07567	1.06318	1.02453	1.13967
AT1G04610	AT1G04610	YUC3	1:1279350-1281618	0.854486	0.509593	1.07541	0.308761	0.542837	0.33403	0.362766	0.259051	0.451844
AT1G04620	AT1G04620	HCAR	1:1282162-1286619	5.47911	7.3079	4.53059	13.482	17.3477	10.8912	12.7268	11.7174	12.7085
AT1G04625	AT1G04625	-	1:1287830-1289820	4.83787e-11	6.20533e-11	6.16092e-11	0.283561	0.0996719	1.71331e-09	0.16684	0.0891011	0.0890592
AT1G04630	AT1G04630	MEE4	1:1289733-1291112	46.528	45.8602	52.1993	45.0061	49.4673	50.9855	54.7232	44.5439	53.9304
AT1G04635	AT1G04635	EMB1687	1:1291299-1292024	5.24199	4.92571	3.90307	8.66493	7.61698	7.13189	6.81816	7.78919	6.8901
AT1G04640	AT1G04640	LIP2	1:1292022-1293398	19.354	19.6986	18.1385	21.2806	22.7741	22.9638	20.2258	22.0056	20.8509
AT1G04645	AT1G04645	-	1:1293769-1294263	1.84202	2.55016	3.39747	1.4787	0	0.900087	0.8146	0.523392	0.869442
AT1G04650	AT1G04650	-	1:1294626-1299023	2.7553	2.72079	3.27161	3.15293	4.03395	2.59891	3.12645	3.64955	3.65814
AT1G04283	AT1G04283	-	1:1299552-1299796	0	0	0	0	0	0	0	0	0
AT1G04660	AT1G04660	-	1:1300367-1301773	23.8768	30.8459	28.3748	30.2814	32.321	28.4375	34.2233	30.4846	29.3305
AT1G04670	AT1G04670	-	1:1301828-1302758	20.6007	8.77551	19.0242	6.92375	2.13023	6.27391	4.40684	3.26759	6.96596
AT1G04680	AT1G04680	-	1:1303466-1307973	98.4726	99.0613	95.5973	101.404	117.726	97.3015	103.723	91.39	101.306
AT1G04690	AT1G04690	KAB1	1:1313442-1315823	67.2886	60.6785	71.3893	62.7474	67.6864	62.3264	65.2564	62.3374	66.9277
AT1G04700	AT1G04700	-	1:1316138-1321000	4.9013	2.80762	3.77084	3.42896	2.76719	3.45467	2.93784	2.98742	3.46431
AT1G04710	AT1G04710	KAT1	1:1321884-1324840	20.7614	19.8911	21.5734	17.1698	16.9509	17.1105	16.8756	18.1108	19.121
AT1G04720	AT1G04720	-	1:1324922-1325007	0	0	0	0	0	0	0	0	0
AT1G04730	AT1G04730	-	1:1325098-1331169	5.77837	7.37812	6.4096	7.38827	8.90802	4.97127	6.93175	8.33219	8.19604
AT1G04750	AT1G04750	VAMP721	1:1331465-1333651	65.0652	66.6285	70.043	77.1596	84.1924	76.0979	83.7232	79.3576	87.9468
AT1G04287	AT1G04287	-	1:1333695-1334012	0	0	0.498309	0	0	0	0	0	0
AT1G04760	AT1G04760	VAMP726	1:1334532-1336704	11.3856	10.7779	11.8158	12.9182	15.607	10.8045	13.7188	11.2552	16.0481
AT1G04770	AT1G04770	-	1:1336273-1337849	14.4521	12.2703	14.3328	13.7578	14.4075	10.7748	16.7796	12.6564	13.787
AT1G04778	AT1G04778	-	1:1339587-1340565	0.166404	0.0886065	0.180542	0.334019	0.0880866	0.243936	0.294358	0.0788183	0.314233
AT1G04780	AT1G04780	-	1:1340552-1343793	27.9968	27.4176	30.1783	26.6257	26.9524	25.8171	25.6614	25.7507	27.0373
AT1G04790	AT1G04790	-	1:1344988-1348868	16.3346	16.2284	16.6476	16.417	16.5144	19.0327	17.0759	16.3743	18.0518
AT1G04800	AT1G04800	-	1:1348451-1349478	32.5056	52.6539	40.7799	61.7846	78.6234	70.3462	72.365	74.1153	71.9025
AT1G04810	AT1G04810	RPN2B	1:1350079-1355466	23.3638	24.5805	25.1143	25.4865	26.3219	24.7006	24.7062	24.3395	26.6757
AT1G04820	AT1G04820	TUBA4	1:1356083-1358547	260.245	287.839	301.764	296.569	333.048	284.016	313.319	321.784	337.82
AT1G04830	AT1G04830	-	1:1358573-1362019	9.91957	9.4814	10.0667	9.63835	10.9106	10.5413	9.26148	9.19791	9.61277
AT1G04840	AT1G04840	PCMP-H64	1:1362226-1365027	1.00963	1.32685	1.30516	1.72496	1.84236	1.34358	1.34897	1.54675	1.54164
AT1G04850	AT1G04850	-	1:1365106-1368940	74.2784	74.4625	80.0336	78.4905	79.6937	76.9958	81.8625	71.7268	82.8721
AT1G04860	AT1G04860	UBP2	1:1369035-1373103	10.6417	11.2446	11.9421	10.7484	11.1975	10.1729	10.9981	10.8687	11.8519
AT1G04870	AT1G04870	PRMT10	1:1373233-1375821	31.0321	38.1495	36.6926	41.461	46.4407	36.6664	40.1903	44.3113	38.0424
AT1G04880	AT1G04880	HMGB15	1:1375823-1379228	7.45012	5.15529	9.61027	7.20218	3.08984	5.5026	5.28364	4.65126	6.51621
AT1G04890	AT1G04890	-	1:1380381-1382599	1.97682	0.157106	1.08839	0.562684	0.12496	0.346015	0.0782879	0.139765	0.250747
AT1G04293	AT1G04293	-	1:1382789-1383059	2.12742	0.7552	1.53877	0.710949	0	0	0	0	0
AT1G04895	AT1G04895	-	1:1383007-1383422	0	0	0	0	0	0	0	0	0
AT1G04900	AT1G04900	-	1:1383840-1387895	10.4164	11.2424	10.9969	12.1097	12.8113	10.7282	10.888	12.2608	12.3859
AT1G04303	AT1G04303	-	1:1388987-1389225	4.14944	5.5237	0	4.15803	0	2.02759	6.42256	1.96234	3.91173
AT1G04297	AT1G04297	-	1:1385477-1386132	0.23736	0.884721	1.0301	1.19104	0.753834	1.04386	1.15465	0.674518	1.79278
AT1G04910	AT1G04910	-	1:1387870-1391381	19.7333	20.5923	23.3477	22.8236	23.2354	22.4161	21.4907	18.9909	23.5599
AT1G04920	AT1G04920	SPS3	1:1391433-1395953	3.81271	3.19147	4.90266	2.88209	1.96037	3.41942	2.26201	3.18117	3.49663
AT1G04930	AT1G04930	-	1:1396264-1399122	5.1371	5.56162	6.39213	5.55158	4.06384	4.0059	4.76235	5.32743	4.84632
AT1G04945	AT1G04945	-	1:1399173-1403112	7.06188	8.30244	7.82823	7.14986	8.82764	7.04394	7.43147	8.80754	6.61632
AT1G04940	AT1G04940	TIC20-I	1:1399181-1400830	46.3995	55.1662	48.7613	56.6389	72.2111	58.5235	52.4123	66.0181	60.6395
AT1G04950	AT1G04950	TAF6	1:1403084-1407531	14.2387	15.7589	17.3387	18.3476	18.9703	20.1418	19.4311	19.323	20.6916
AT1G04960	AT1G04960	-	1:1407771-1410933	11.7184	10.032	10.8926	10.8222	9.61875	9.90905	11.6222	10.1262	10.4891
AT1G04970	AT1G04970	-	1:1411087-1413627	14.6213	12.6747	14.2476	11.5241	10.211	12.81	10.8827	9.22253	11.1648
AT1G04980	AT1G04980	PDIL2-2	1:1413643-1416218	7.66538	5.50728	8.47577	6.18457	4.93177	6.30842	6.26073	4.93406	6.75329
AT1G04985	AT1G04985	-	1:1416341-1419027	16.4157	15.5409	17.8474	15.2669	15.8774	16.8389	16.8817	14.8319	15.7732
AT1G04990	AT1G04990	-	1:1418611-1421863	29.3158	25.4954	27.8384	25.2625	23.9949	24.4473	24.474	18.4259	24.1029
AT1G05000	AT1G05000	-	1:1425538-1428869	1.83596	1.13324	2.66556	1.33332	0.9279	1.14572	0.956304	0.837361	0.988898
AT1G05005	AT1G05005	-	1:1429047-1430056	0.111534	0.118778	0.363029	1.45514	0.590377	0.763002	0.789183	0.739563	0.842426
AT1G04307	AT1G04307	-	1:1429441-1429889	0.656098	1.16452	1.89823	6.14432	1.62036	4.70208	5.99638	3.52112	5.36748
AT1G05010	AT1G05010	ACO4	1:1431176-1433010	23.4447	28.3741	22.4491	17.1103	32.5828	24.0597	21.9178	21.137	25.3495
AT1G05020	AT1G05020	AP180	1:1435154-1437763	1.02675	0.570488	1.45301	0.80655	0.47267	0.785286	0.987087	0.697846	0.990622
AT1G05030	AT1G05030	-	1:1438047-1441933	4.692	4.85324	4.99897	3.98952	3.38249	4.0557	3.78816	3.9787	4.34554
AT1G04313	AT1G04313	-	1:1444691-1445039	1.1003	1.17177	0.397927	0	0.776197	1.07531	0.648785	1.73632	0.692236
AT1G05035	AT1G05035	-	1:1444982-1446116	0	0	0	1.00354	0.705738	0	0.294929	0	1.2588
AT1G04323	AT1G04323	-	1:1446834-1447073	0	2.18067	0	2.05194	0	0	0.905543	0	0
AT1G05040	AT1G05040	-	1:1447368-1448463	0.687749	1.22397	1.30113	1.33971	0.181511	0.843171	0.419064	0.818212	1.04599
AT1G05055	AT1G05055	GTF2H2	1:1448630-1450901	6.6635	7.30141	8.10719	8.96924	8.68653	6.70034	7.05192	8.72131	8.40157
AT1G05060	AT1G05060	-	1:1451001-1452872	10.7873	12.4569	11.9858	10.6312	10.2514	12.4475	12.3573	10.3424	12.824
AT1G05065	AT1G05065	CLE20	1:1454605-1455322	2.50517	3.44602	2.15175	3.45699	2.76263	4.48847	2.67734	4.15288	3.44932
AT1G05070	AT1G05070	-	1:1457006-1458802	25.3389	24.4458	25.3484	24.0644	23.654	21.7677	26.749	25.8757	23.0891
AT1G05080	AT1G05080	-	1:1459090-1460579	0.0961276	0.3583	0.417177	0.241208	0.101777	0.187888	0.127532	0.31874	0.045384
AT1G05085	AT1G05085	-	1:1460987-1461670	0	0	0	0	0	0	0	0.147094	0
AT1G04327	AT1G04327	-	1:1461933-1462157	0	0	1.36524	0	0	0	0	0	0
AT1G04333	AT1G04333	-	1:1462042-1462340	0	0	0	0	0	0	0	0	0
AT1G05087	AT1G05087	-	1:1463107-1464173	8.49693	7.72596	9.13173	9.18962	9.30082	10.4084	9.44857	8.17767	8.54779
AT1G05090	AT1G05090	-	1:1464238-1465875	9.54246	8.85382	9.64221	9.41345	10.2118	10.6465	10.7039	9.37016	10.364
AT1G05100	AT1G05100	-	1:1469540-1470881	2.17016	1.2058	1.89386	1.04174	1.2987	1.52149	0.667627	0.849196	0.7573
AT1G05120	AT1G05120	-	1:1471322-1476289	14.6304	14.4528	17.3086	17.2387	15.6393	14.1628	15.5264	15.1903	16.3818
AT1G05136	AT1G05136	-	1:1478922-1479063	0	0	0	0	0	0	0	0	0
AT1G05140	AT1G05140	ARASP2	1:1482545-1484059	30.5522	32.0133	34.3476	26.5961	27.0147	30.8588	26.2255	28.7895	28.4238
AT1G05150	AT1G05150	-	1:1484066-1487027	20.8355	24.9262	25.4472	26.7578	27.5868	22.8361	27.2463	26.5291	27.269
AT1G05160	AT1G05160	KAO1	1:1487377-1491005	7.39471	8.92123	8.93056	9.68554	9.29633	8.9022	8.64399	8.66922	9.56012
AT1G05170	AT1G05170	B3GALT2	1:1490973-1494248	7.63955	7.21348	8.71997	7.77568	8.67489	7.79788	7.7434	7.14861	8.96928
AT1G04337	AT1G04337	-	1:1496734-1497102	0	0	0	0	0	0	0	0.306405	0
AT1G05180	AT1G05180	AXR1	1:1498113-1501953	19.8057	19.3211	21.9942	22.807	22.57	20.3442	22.0271	20.9636	22.0892
AT1G05190	AT1G05190	RPL6	1:1502250-1503853	291.81	341.773	299.775	407.746	502.029	435.318	419.279	452.026	425.312
AT1G05200	AT1G05200	GLR3.4	1:1504940-1509152	7.38307	8.17105	7.15371	6.48943	7.09526	5.61948	5.45126	5.64688	5.95046
AT1G04347	AT1G04347	-	1:1509750-1510161	1.54468	0.548336	1.39659	1.5498	1.90731	1.00639	1.36621	1.70663	0.485999
AT1G04343	AT1G04343	-	1:1508645-1509015	17.2691	21.4558	28.7982	24.0616	25.3819	17.5018	22.6279	24.2253	18.4109
AT1G05205	AT1G05205	-	1:1509102-1510341	34.2031	31.8716	37.8117	37.965	37.5794	35.7052	34.9496	39.3933	34.493
AT1G05210	AT1G05210	-	1:1510403-1511683	10.4099	11.0861	10.6782	16.3361	18.6351	13.5954	16.8241	17.6605	17.2448
AT1G05220	AT1G05220	-	1:1511894-1512842	0	0.111162	0.33975	0	0.110505	0.102011	0.0923221	0	0.098552
AT1G04353	AT1G04353	-	1:1512617-1514562	0.170717	0.181806	0.0926105	0.0856753	0.180753	0.166839	0.264238	0.121301	0.403001
AT1G05230	AT1G05230	HDG2	1:1512895-1518900	8.82562	10.2799	9.97844	11.0253	12.7352	11.5732	12.1871	12.8964	13.0237
AT1G05240	AT1G05240	PER1	1:1520277-1523023	0.12983	0.138263	0.268915	0.0592346	0.0499879	0.115346	0.0208782	0.0223641	0.0891614
AT1G04357	AT1G04357	-	1:1523560-1524069	1.40153	1.49256	1.71067	1.75798	0.741776	1.5409	1.70445	0.82966	1.48846
AT1G04363	AT1G04363	-	1:1523593-1523943	8.77452	4.67223	2.71999	6.28432	3.31457	1.83754	1.66302	2.37266	5.91207
AT1G04367	AT1G04367	-	1:1524571-1525242	0.28657	0.610367	0.373099	0.517671	0.424726	0.448096	0.608307	0.380037	0.649343
AT1G05250	AT1G05250	PER1	1:1525600-1527360	0.18744	0.199615	0.11298	0.020904	0.088204	0.122122	0.036841	0.0394617	0.0393315
AT1G05260	AT1G05260	PER3	1:1529766-1531484	6.2318	5.43981	7.86963	6.66497	4.2184	6.04031	6.00877	4.64561	4.87144
AT1G05270	AT1G05270	-	1:1531640-1534767	22.5939	21.9821	23.4164	19.6333	19.1232	20.8199	20.2919	19.027	21.1701
AT1G05280	AT1G05280	-	1:1534829-1537602	0.125608	0.100324	0.13628	0	0	0	0.027773	0	0
AT1G04373	AT1G04373	-	1:1538272-1538484	0	0	0	0	0	0	0	0	0
AT1G05290	AT1G05290	-	1:1539151-1540562	1.91926	0.805179	2.83951	0.758853	0.184729	1.02309	0.411518	0.385682	1.0434
AT1G05291	AT1G05291	-	1:1541347-1542432	0	0.10967	0	0	0	0	0	0	0.0972297
AT1G04377	AT1G04377	-	1:1542968-1543287	0	0	0	0	0	0	0	0	0
AT1G04383	AT1G04383	-	1:1543156-1543394	0	0	0	0	0	0	0	0	0
AT1G04387	AT1G04387	-	1:1543642-1544093	0	0	0.234416	0	0.228689	0	0	0	0.407903
AT1G05300	AT1G05300	ZIP5	1:1544926-1547849	1.66919	2.04385	1.02607	1.19886	0.925741	1.43708	0.908897	0.811505	1.38852
AT1G05310	AT1G05310	PME8	1:1550502-1552587	1.68322	2.43603	1.35796	2.29593	2.60469	2.02459	2.09951	2.37152	2.73048
AT1G05320	AT1G05320	-	1:1553567-1557848	14.0649	16.068	15.1025	15.4539	16.8066	17.4881	16.3143	13.9359	17.4062
AT1G05330	AT1G05330	-	1:1558057-1558745	1.10615	1.767	1.56017	1.33214	1.17103	0.756717	0.684847	1.04782	1.35767
AT1G05340	AT1G05340	-	1:1558777-1559917	12.4113	4.66497	15.3469	0.915896	0.483076	1.60535	0.322862	0.345798	1.2063
AT1G05350	AT1G05350	-	1:1560677-1564409	10.8651	12.6744	13.4236	11.0948	10.9056	12.2755	10.7486	11.3646	12.6022
AT1G05360	AT1G05360	KMS2	1:1564490-1567508	11.0686	10.6967	12.8619	9.00325	9.0559	8.25189	8.13075	7.8523	7.45893
AT1G05370	AT1G05370	-	1:1569146-1572469	2.20324	2.3085	2.6603	3.21015	3.9883	2.5352	2.79731	3.06366	3.42267
AT1G05380	AT1G05380	-	1:1576821-1582672	14.7749	14.965	15.7622	15.2774	15.1316	15.02	14.6451	15.1942	16.142
AT1G05385	AT1G05385	PSB27-2	1:1582670-1583760	18.1817	19.6793	16.6429	20.9125	20.4717	19.3682	20.1412	22.1041	21.8539
AT1G05390	AT1G05390	-	1:1583771-1583845	0	0	0	0	0	0	0	0	0
AT1G05400	AT1G05400	-	1:1584072-1585421	0.677104	0.432495	0.61376	0.212866	0.358308	0.264594	0.4282	0.256486	0.851018
AT1G05410	AT1G05410	-	1:1585370-1587794	12.6574	12.0675	15.6622	12.403	11.4361	12.5894	12.9147	12.2146	14.2296
AT1G05420	AT1G05420	OFP12	1:1589972-1591012	10.5988	12.1406	12.2349	12.2947	10.9325	9.75393	11.6893	10.1698	11.8998
AT1G05430	AT1G05430	-	1:1594052-1595923	23.1173	21.6223	26.3982	27.1342	28.7983	21.8373	24.1063	25.6637	27.1939
AT1G05440	AT1G05440	-	1:1596006-1597940	5.64996	7.75337	6.70593	8.86802	8.87282	8.22683	10.7322	9.48399	8.73658
AT1G05450	AT1G05450	-	1:1599875-1601214	11.0375	3.7478	7.11565	2.80963	0.592739	2.65763	1.98074	0.920116	2.55021
AT1G05460	AT1G05460	SDE3	1:1601147-1605034	11.1965	13.4431	14.8804	15.4243	14.3342	14.312	14.9668	13.3956	15.0631
AT1G05470	AT1G05470	IP5P6	1:1607201-1611840	7.32434	8.78836	9.59983	11.3	12.2472	11.0009	11.0392	11.6757	11.7397
AT1G05490	AT1G05490	CLSY3	1:1618503-1623489	6.68409	5.49013	7.49625	6.22153	4.78101	5.26981	5.54497	4.86183	6.53566
AT1G05500	AT1G05500	SYT5	1:1624918-1629289	28.8617	29.9604	30.2611	30.4001	33.2924	31.5908	31.1715	29.5541	31.816
AT1G05510	AT1G05510	OBAP1A	1:1629445-1630863	0.138158	0	0	0.0693317	0	0	0.122195	0.261763	0.13045
AT1G05520	AT1G05520	-	1:1630848-1636018	23.1004	23.4323	24.2551	24.662	24.7912	23.7628	24.2093	21.6259	25.3659
AT1G05530	AT1G05530	UGT75B2	1:1636248-1637914	0.256911	0.234512	0.199098	0.128933	0.0777187	0.0717355	0.162306	0.139083	0.346559
AT1G05540	AT1G05540	-	1:1639222-1640879	10.4172	10.2084	13.1716	16.5767	13.6208	13.5134	13.5196	14.4005	14.651
AT1G05550	AT1G05550	-	1:1640958-1643917	2.07994	2.30565	3.3134	8.68901	7.96505	6.76541	7.14598	9.76823	8.24348
AT1G05560	AT1G05560	UGT75B1	1:1645299-1647435	18.0337	18.613	21.2083	10.2873	12.0495	12.7188	15.3435	12.8908	12.4447
AT1G05570	AT1G05570	CALS1	1:1647574-1659611	19.6025	20.7293	21.3337	19.881	19.0708	19.1377	19.326	18.7943	20.4076
AT1G04393	AT1G04393	MI0019213	1:1653220-1653624	0	0	0	0	0	0	0	0	0
AT1G04397	AT1G04397	-	1:1661407-1661614	0	0	0	0	0	0	0	0	0
AT1G05575	AT1G05575	-	1:1661549-1662259	0.105821	0.225389	0.229623	0.212403	0.336087	0.206835	0	0	0.0999107
AT1G05577	AT1G05577	-	1:1662351-1664398	3.26146	2.60498	5.92706	2.86437	1.03596	2.271	1.04568	1.04283	1.7708
AT1G05580	AT1G05580	CHX23	1:1665355-1668924	7.98706	1.26097	3.00481	0.992862	0.0212434	0.686451	0.887511	0.0380221	0.0189455
AT1G05590	AT1G05590	HEXO2	1:1669349-1671902	11.6734	14.5023	14.7155	15.5233	15.0474	13.2459	15.2606	14.6353	15.7883
AT1G05600	AT1G05600	-	1:1671915-1673923	3.21401	3.31562	3.81224	3.49539	4.38673	4.13576	3.76052	4.4935	4.75314
AT1G05610	AT1G05610	APS2	1:1673860-1676077	0.879954	0.610472	0.747073	0.460952	0.445521	0.448812	0.50751	0.326166	0.686328
AT1G05615	AT1G05615	-	1:1677506-1678270	0	0	0	0	0	0	0	0	0
AT1G05620	AT1G05620	URH2	1:1678880-1681710	18.3318	17.3765	17.3287	16.9847	17.0164	15.7552	17.6082	15.0862	17.2912
AT1G05630	AT1G05630	IP5P13	1:1682223-1687363	10.9323	12.168	11.9035	8.88502	10.2841	8.79123	8.93005	9.36823	9.65473
AT1G05640	AT1G05640	-	1:1687435-1689955	3.79809	3.77692	3.68413	4.39298	4.92698	4.57216	4.47162	5.19497	5.5341
AT1G05650	AT1G05650	-	1:1690001-1692179	0	0	0	0	0	0	0	0	0
AT1G04403	AT1G04403	-	1:1693475-1693804	0	0	0	0	0	0	0	0	0
AT1G05660	AT1G05660	-	1:1694069-1696191	0	0	0	0	0	0	0	0	0
AT1G05670	AT1G05670	-	1:1697540-1701065	3.82173	3.91912	3.89906	4.55428	4.20815	3.91329	3.87156	4.7788	4.36314
AT1G05675	AT1G05675	UGT74E1	1:1701115-1702749	0.249727	0.177298	0.135471	0.0417756	0.0881356	0.284729	0.0368124	0	0.078602
AT1G05680	AT1G05680	UGT74E2	1:1703001-1704838	12.04	7.51636	10.5479	2.56976	2.12465	2.80637	3.06004	2.09777	3.29962
AT1G05690	AT1G05690	BT3	1:1706735-1709360	1.32322	1.50748	1.83628	0.772182	1.17296	1.17286	1.52416	0.845463	1.65629
AT1G05700	AT1G05700	-	1:1709672-1713474	0	0.0427201	0.0217566	0.040265	0	0	0.0532237	0	0.0378799
AT1G04407	AT1G04407	-	1:1713478-1713740	0	0	0	0	0	0	0	0	0
AT1G05710	AT1G05710	-	1:1714817-1717290	14.4044	16.6838	17.6726	14.1282	11.7991	12.7446	15.2368	14.9628	15.6587
AT1G05720	AT1G05720	-	1:1717388-1718909	30.9183	34.9901	39.1207	51.6614	47.5391	52.281	51.1157	42.3776	53.692
AT1G04413	AT1G04413	-	1:1717729-1718089	0	0	0	0	0	0	0	0.964818	0
AT1G05730	AT1G05730	-	1:1718554-1720587	4.76952	5.21911	5.93432	5.84127	6.0228	6.28617	5.99875	5.67927	6.11503
AT1G04417	AT1G04417	-	1:1719299-1719659	0	0.361713	0	0	0	0	0	0.643212	0
AT1G05740	AT1G05740	-	1:1720592-1721309	0	0.361354	0	0.170247	0	0.331607	0.450168	0	0.160163
AT1G05750	AT1G05750	PDE247	1:1721508-1724734	1.96753	2.71039	1.76333	1.89685	1.9701	2.05235	1.99852	2.01418	2.03083
AT1G05760	AT1G05760	RTM1	1:1723733-1724534	4.12634	4.01762	5.88402	2.60296	4.24352	4.14762	4.90095	3.79697	4.34095
AT1G05770	AT1G05770	JAL2	1:1725387-1726321	1.56738	1.17825	1.00032	1.48052	1.85459	1.44167	1.3863	1.65945	1.56693
AT1G05780	AT1G05780	-	1:1726557-1728520	7.55068	6.6577	7.2232	5.29656	7.1344	6.74439	7.03736	4.84549	5.59609
AT1G04423	AT1G04423	MI0019240	1:1727262-1727415	0	0	0	4.67065	0	0	0	0	0
AT1G05783	AT1G05783	-	1:1728657-1729789	0.463584	0.493695	0.335312	0.310139	0	0	0.410023	0	0.291768
AT1G04427	AT1G04427	-	1:1729586-1729890	2.04585	2.72342	1.66475	1.02586	0	1.99938	2.71422	1.93658	0.482547
AT1G05785	AT1G05785	-	1:1730241-1732657	6.76094	5.71226	8.45647	6.21325	4.38564	5.1521	6.0747	4.6191	7.35955
AT1G05790	AT1G05790	-	1:1732801-1737583	12.2051	11.339	13.674	11.9058	11.9662	12.3971	11.9041	11.7245	12.2088
AT1G05800	AT1G05800	DGL	1:1741203-1742619	0	0	0	0	0	0	0	0	0
AT1G05805	AT1G05805	BHLH128	1:1744443-1747734	16.4934	17.9238	16.687	21.2944	22.9985	18.8216	19.8979	20.5467	20.1286
AT1G05810	AT1G05810	RABA5E	1:1748258-1749526	5.00842	5.51077	5.02501	5.2754	3.89	6.03013	5.50831	5.13756	6.20903
AT1G05820	AT1G05820	SPPL5	1:1749477-1754036	3.08669	1.69875	2.5294	2.09972	1.71326	1.74156	1.99476	1.81994	2.05163
AT1G05830	AT1G05830	ATX2	1:1754129-1761909	14.8524	16.9826	15.9728	18.452	19.0105	17.4855	19.1891	18.0471	19.7481
AT1G05835	AT1G05835	-	1:1762144-1762814	19.9092	29.2795	31.152	31.1248	31.5423	29.9134	28.1504	20.7827	26.8517
AT1G04437	AT1G04437	-	1:1764572-1764829	0	1.74617	0	0	0.866879	1.60242	0	0	0
AT1G04433	AT1G04433	-	1:1762362-1762693	163.469	191.232	196.615	210.34	207.904	193.239	199.714	181.339	206.45
AT1G05840	AT1G05840	-	1:1762733-1766283	12.3387	9.93149	12.1417	10.4765	8.43094	11.3223	8.40692	8.86913	9.58499
AT1G05850	AT1G05850	CTL1	1:1766502-1768837	293.06	311.086	308.091	290.156	318.595	289.958	296.168	272.438	312.22
AT1G05860	AT1G05860	-	1:1768985-1771286	9.21949	9.32028	13.1996	11.5147	13.2143	13.2708	13.2734	12.8777	12.9936
AT1G05870	AT1G05870	-	1:1771384-1773385	22.491	22.2965	28.5055	19.8781	23.8265	22.4799	22.6444	21.3515	25.5727
AT1G05880	AT1G05880	ARI12	1:1775642-1778553	0	0.0380423	0.0358734	0	0	0	0	0	0
AT1G05890	AT1G05890	ARI5	1:1779255-1784675	27.4756	28.9939	30.2659	28.77	28.3116	31.2681	28.223	28.724	29.3825
AT1G05894	AT1G05894	-	1:1784735-1786326	0.541573	0.57675	0.461672	0.660068	0.655328	0.340245	0.30793	0.513079	0.438331
AT1G05900	AT1G05900	NTH2	1:1786848-1789737	9.56872	9.72963	10.7209	10.2563	10.269	8.92845	9.08111	9.20504	9.71613
AT1G05910	AT1G05910	-	1:1790215-1796715	19.3575	22.0691	22.2851	25.2806	24.7001	21.6557	23.7702	24.9023	25.1391
AT1G05920	AT1G05920	-	1:1796777-1798254	0.337149	0.134643	0.274344	0.0845999	0.0892419	0.164745	0.223647	0.159704	0.596915
AT1G05930	AT1G05930	-	1:1799417-1800933	0.142368	0.454847	0.695086	0.285778	0.150729	0.347836	0.0629599	0.606915	0.403275
AT1G05940	AT1G05940	CAT9	1:1801109-1804000	17.9983	16.2358	17.567	16.1617	17.2442	16.8018	15.492	14.3689	16.7275
AT1G05950	AT1G05950	-	1:1804400-1807670	6.31119	6.31501	8.59792	8.12541	8.22723	7.29704	7.41598	8.96892	8.70289
AT1G05960	AT1G05960	-	1:1807959-1815568	17.6463	18.2693	18.0957	16.5864	18.0017	17.234	18.0712	17.2043	18.2122
AT1G05970	AT1G05970	-	1:1815824-1817336	7.25517	6.54707	7.29803	10.5766	11.8115	11.8361	10.8624	11.7801	11.3534
AT1G05980	AT1G05980	-	1:1817399-1817471	0	0	0	0	0	0	0	0	0
AT1G05990	AT1G05990	CML7	1:1818391-1819184	0	0.0968577	0.0986771	0	0	0.0888841	0	0	0
AT1G06002	AT1G06002	-	1:1820253-1821887	0.225131	0.119877	0.122129	0.301291	0.317823	0.0366695	0.298681	0.0710956	0.0354305
AT1G06000	AT1G06000	UGT89C1	1:1820307-1821894	151.691	160.097	191.306	211.053	249.21	123.335	157.532	190.314	174.557
AT1G06010	AT1G06010	-	1:1822582-1824236	14.9422	15.182	17.2041	8.87557	11.8646	11.3246	9.03529	10.0385	10.7252
AT1G06020	AT1G06020	-	1:1824249-1826163	0.224641	0.167462	0.292471	0	0	0.0658614	0.119212	0.0851278	0.106059
AT1G06030	AT1G06030	-	1:1826802-1828279	0.423962	0.479718	0.689971	0.452122	0.420821	0.388435	0.539033	0.451851	0.35028
AT1G06040	AT1G06040	BBX24	1:1828339-1829983	164.027	160.345	169.993	170.072	173.757	143.19	163.136	161.754	161.328
AT1G06045	AT1G06045	-	1:1829521-1829865	115.001	124.031	120.003	108.681	131.686	110.957	112.728	117.831	123.659
AT1G06050	AT1G06050	-	1:1830470-1832555	4.42668	3.50065	3.80416	3.82721	3.75878	3.76929	4.38041	3.90308	3.43497
AT1G06060	AT1G06060	-	1:1832940-1834861	20.416	21.0488	23.7978	23.2843	23.1939	23.2538	23.3447	22.3901	21.7387
AT1G06070	AT1G06070	-	1:1834828-1837758	16.7957	18.2361	19.6791	19.4336	17.4044	19.3005	19.763	19.4735	19.0712
AT1G04443	AT1G04443	-	1:1839482-1839729	0	0	0	0	0	0	0	0	0
AT1G06080	AT1G06080	ADS1	1:1843462-1846311	21.3131	23.0008	25.0815	19.3907	18.7956	19.761	19.2697	16.6828	20.1692
AT1G06090	AT1G06090	-	1:1846700-1849693	0.114529	0.13552	0.248518	0.383191	0.592851	0.248727	0.292635	0.434023	0.372509
AT1G06100	AT1G06100	-	1:1851471-1853019	0.14218	0.984198	0.231389	0.35675	2.10742	1.04213	2.01205	1.95303	1.74521
AT1G06110	AT1G06110	SKIP16	1:1853058-1855378	19.5223	19.1163	21.0896	21.7634	21.5844	24.2885	21.447	21.1211	21.0475
AT1G06120	AT1G06120	-	1:1855909-1857718	0.0845831	0.0600514	0.0611794	0.0565965	0.0597019	0.110216	0	0.106841	0.079866
AT1G06130	AT1G06130	GLX2-4	1:1857756-1860938	23.4925	24.1361	24.9144	28.5052	28.6114	27.9252	27.3875	27.0141	28.4967
AT1G06135	AT1G06135	-	1:1862183-1862742	0	0	0	0	0	0	0	0	0
AT1G06137	AT1G06137	-	1:1863424-1863840	0.251435	0	0	0	0	0	0	0	0
AT1G06140	AT1G06140	PCMP-E61	1:1864773-1866999	1.00871	0.650192	0.835206	0.959194	0.8994	0.778261	1.07999	0.880215	0.902376
AT1G06143	AT1G06143	EMB1444	1:1867036-1868905	2.93303	3.05489	3.427	4.20567	4.19755	3.62238	4.16207	4.1834	4.50438
AT1G06150	AT1G06150	EMB1444	1:1868988-1873730	17.005	18.9429	17.8317	20.3775	20.8629	19.7335	20.3485	18.6317	20.1948
AT1G06148	AT1G06148	-	1:1874884-1877573	0.127348	0	0.069084	0.127816	0.0366366	0.373368	0.417546	0.0603216	0.394236
AT1G06160	AT1G06160	ERF094	1:1882906-1883992	1.5198	3.36651	1.58296	1.40336	0.836724	0.356466	0.752757	0.518321	0.975821
AT1G06170	AT1G06170	BHLH89	1:1884980-1886904	6.63703	8.4225	9.18437	8.9101	5.09157	5.20454	6.7703	5.93313	7.58703
AT1G04447	AT1G04447	-	1:1887403-1887728	0	0	0	0	0	0	0	0	0
AT1G06180	AT1G06180	-	1:1889361-1891276	10.8219	11.9177	9.87333	6.41824	7.03081	8.53293	8.48388	9.49482	6.79281
AT1G06190	AT1G06190	RHON1	1:1892230-1894194	58.146	66.0605	56.7068	64.1579	90.7456	66.6976	69.4657	85.8933	71.9905
AT1G06200	AT1G06200	-	1:1894288-1897027	51.9355	52.0441	59.8728	46.412	55.4225	55.0712	55.4865	48.5719	53.3371
AT1G06210	AT1G06210	-	1:1897128-1899237	39.994	34.1336	43.5977	34.3081	34.5022	36.4983	36.1507	33.1508	34.9965
AT1G06220	AT1G06220	CLO	1:1899950-1904897	39.6409	43.1587	44.2394	44.2042	46.7626	39.429	42.4995	44.209	45.2519
AT1G06225	AT1G06225	CLE3	1:1905917-1906298	0	0	0	0	0	0	0	0	0
AT1G06230	AT1G06230	GTE4	1:1906962-1911056	40.6884	45.7195	45.6042	51.2827	50.7166	46.1809	50.6397	51.8996	52.3902
AT1G06240	AT1G06240	-	1:1911094-1913295	8.31511	8.21985	8.61698	7.4478	8.33022	8.49062	7.58527	6.74722	8.37979
AT1G06250	AT1G06250	-	1:1913174-1914895	8.94927	9.01673	11.719	8.42416	5.24802	9.07903	6.57113	6.46379	9.55658
AT1G06265	AT1G06265	-	1:1914942-1917661	4.78943	5.81288	7.05423	5.93531	3.82458	4.73293	4.4964	4.10661	5.50794
AT1G06260	AT1G06260	-	1:1916429-1917585	125.523	172.572	203.215	157.622	81.6945	127.001	117.123	111.357	134.419
AT1G06270	AT1G06270	-	1:1917990-1919760	5.27822	4.69095	5.43825	3.84951	5.38751	4.78721	4.46688	4.7487	4.37447
AT1G06280	AT1G06280	LBD2	1:1920306-1920949	18.6526	18.436	14.1528	23.4906	15.4872	18.7054	37.6317	31.0643	36.6017
AT1G06290	AT1G06290	ACX3	1:1922207-1926278	34.8279	30.0153	31.3464	33.2942	30.6281	35.2718	30.0863	27.6472	33.424
AT1G06310	AT1G06310	ACX3.2	1:1926651-1930397	0.388053	0.346604	0.434602	0.96748	0.74223	0.721775	0.930014	0.735292	0.709225
AT1G06320	AT1G06320	-	1:1930522-1931449	0.809304	0.369373	0.501749	1.16028	0.979158	0.451954	0.511286	0.438067	0.654932
AT1G06330	AT1G06330	-	1:1931228-1932429	0.489214	0.372135	0.15165	0.63129	0.147984	0.6147	0.309066	0.331034	0.395931
AT1G06340	AT1G06340	-	1:1933283-1934103	0.60882	0.463117	1.32109	0.698318	0.460397	0.594989	0.615405	0.247173	0.410596
AT1G06350	AT1G06350	-	1:1935226-1936841	63.2808	52.6423	66.9405	59.0892	53.8741	53.7073	45.5556	42.0141	55.3932
AT1G06360	AT1G06360	-	1:1938861-1940496	25.0018	40.6735	32.8557	40.3856	60.25	44.1434	44.1796	47.3852	45.8774
AT1G06380	AT1G06380	-	1:1944992-1946303	10.1753	12.2811	12.6695	14.2009	14.1593	11.3648	12.771	12.5777	13.0394
AT1G06390	AT1G06390	ASK9	1:1946745-1950860	37.4564	39.1206	42.1136	36.9336	36.3103	39.4559	34.1096	34.498	36.1249
AT1G06400	AT1G06400	RABA1A	1:1950595-1952880	35.5238	32.9448	38.6444	33.3763	33.2044	35.2253	29.9552	30.3381	35.6424
AT1G04453	AT1G04453	-	1:1953733-1954192	0	0	0	0	0	0	0	0	0
AT1G06410	AT1G06410	TPS7	1:1954673-1958866	43.0109	44.7491	45.74	42.6438	40.8026	39.5452	45.815	42.6301	47.3464
AT1G06420	AT1G06420	-	1:1958877-1960027	18.8392	22.05	23.0231	23.2707	22.6715	25.9162	27.1143	22.5831	29.2491
AT1G06430	AT1G06430	FTSH8	1:1960030-1963189	47.5867	26.5527	42.7747	22.1455	20.4223	26.6892	21.5386	19.856	22.4328
AT1G06440	AT1G06440	-	1:1963300-1965209	1.19608	1.64249	1.12694	1.80081	1.43304	1.93792	1.30844	1.37172	1.51581
AT1G06450	AT1G06450	CAF1-1	1:1965839-1967219	1.87021	2.76893	3.71177	5.26515	3.18754	2.7193	3.75207	4.14859	4.09183
AT1G04467	AT1G04467	-	1:1968860-1969332	0.398464	0.848691	0.432316	1.19948	0.843532	0.97353	0.704854	0.566084	1.12843
AT1G04463	AT1G04463	-	1:1966018-1966939	11.4368	10.1099	15.4092	22.582	14.6408	13.8799	15.4707	17.9156	17.3625
AT1G06460	AT1G06460	-	1:1967086-1969656	47.4446	40.7585	34.6468	39.6673	38.7933	34.6343	42.3453	33.7107	42.0787
AT1G06470	AT1G06470	-	1:1969657-1974526	15.179	16.3747	16.4175	17.8931	18.9962	13.4847	16.1881	15.7483	18.0261
AT1G06475	AT1G06475	-	1:1973833-1974407	2.02367	1.69331	2.50926	2.17586	2.7543	1.69517	3.57974	2.05375	2.86576
AT1G06480	AT1G06480	-	1:1978083-1978157	0	0	0	0	0	0	0	0	0
AT1G06490	AT1G06490	CALS7	1:1978377-1989409	2.07232	2.12917	2.35864	2.44516	2.74026	2.25891	2.14906	2.57771	2.64823
AT1G06500	AT1G06500	-	1:1989478-1990730	22.233	25.165	27.0246	24.7315	28.5202	22.3855	29.5763	27.531	26.7689
AT1G04477	AT1G04477	-	1:1991586-1991970	4.43202	2.51727	4.80855	9.18924	6.87922	4.04258	3.65863	6.4352	4.74076
AT1G04473	AT1G04473	-	1:1989681-1990158	0.586814	1.66648	0.84889	1.37393	1.24227	1.33813	1.38404	2.03786	1.47719
AT1G06515	AT1G06515	-	1:1990633-1992228	27.8431	31.1484	33.9792	33.8603	38.5006	35.6601	39.2568	35.4689	37.3136
AT1G06510	AT1G06510	-	1:1992228-1993841	12.2315	12.8624	12.4932	12.1739	13.5463	13.6041	11.7688	14.3028	14.3522
AT1G06520	AT1G06520	GPAT1	1:1993902-1996355	6.87173	5.09554	5.96442	3.67863	2.10193	4.20348	3.48911	2.09778	3.3646
AT1G06530	AT1G06530	PMD2	1:2001381-2002802	0.0440802	0	0	0	0	0.0430789	0	0	0
AT1G06540	AT1G06540	-	1:2001405-2003446	35.2605	34.1461	35.9999	36.3579	41.705	37.1289	38.0225	42.6395	43.1143
AT1G06550	AT1G06550	-	1:2003626-2007212	51.9045	55.0274	67.7879	83.5509	78.2145	71.3575	78.4041	74.184	76.7294
AT1G06560	AT1G06560	-	1:2007614-2012006	7.88996	9.65653	9.9018	7.88986	9.56964	8.91912	9.7385	10.2084	9.31288
AT1G04483	AT1G04483	-	1:2010882-2011109	0	0	0	1.20773	0	1.17813	0	0	0
AT1G06570	AT1G06570	HPD	1:2011884-2013545	56.0489	37.0821	52.3413	23.0363	22.4284	30.6005	21.9912	23.8576	24.6629
AT1G06580	AT1G06580	-	1:2013995-2016273	1.55984	1.71349	1.61732	1.7027	1.97379	1.82525	2.04614	1.56922	2.19353
AT1G06590	AT1G06590	APC5	1:2016305-2024749	5.96334	7.1732	6.08021	7.51821	7.93074	7.1093	7.80033	6.99418	6.53011
AT1G06610	AT1G06610	-	1:2025355-2025428	0	0	0	0	0	0	0	0	0
AT1G06620	AT1G06620	-	1:2025543-2027413	3.54507	2.80473	2.95061	2.80537	2.62423	3.98724	1.80734	0.750352	2.06761
AT1G06630	AT1G06630	-	1:2027605-2031388	8.05961	8.30907	9.02543	8.93515	8.66084	8.26648	8.50964	9.40981	8.81047
AT1G06640	AT1G06640	-	1:2031625-2034112	31.194	34.3231	28.8669	4.15758	5.57971	5.91125	4.6598	4.84494	5.78475
AT1G06645	AT1G06645	-	1:2034155-2035824	4.90388	2.82364	4.94102	3.45133	2.91695	3.68435	4.03063	2.54493	3.52072
AT1G06650	AT1G06650	-	1:2035717-2037366	36.7439	26.9027	29.8364	19.5652	21.6387	20.1925	19.1098	16.8455	20.7411
AT1G06670	AT1G06670	NIH	1:2040409-2047655	20.269	21.8401	22.3875	25.3942	26.6988	21.4616	24.6214	26.7424	25.3269
AT1G06680	AT1G06680	PSBP1	1:2047633-2049439	1173.58	1239.58	1170.18	1070.65	1348.18	1282.28	1146.41	1126.28	1097.95
AT1G04487	AT1G04487	-	1:2035717-2036257	0	0	0	0	0	0	0	0	0
AT1G06660	AT1G06660	JASON	1:2037310-2040419	4.45324	6.39206	5.32174	7.87081	9.08854	7.56883	9.21892	7.9794	9.01958
AT1G06690	AT1G06690	-	1:2049399-2052170	24.9345	20.7708	22.2398	14.9319	16.1966	17.7528	15.9991	14.9997	15.4196
AT1G06700	AT1G06700	PTI11	1:2052369-2055548	47.0143	38.5976	44.2848	31.1307	29.5842	33.371	33.5192	28.9263	34.2019
AT1G06710	AT1G06710	-	1:2055744-2060429	3.34853	3.77817	3.37902	3.92356	4.66544	3.47174	4.13148	4.35035	4.13254
AT1G04493	AT1G04493	-	1:2055990-2056304	4.2343	4.50933	4.59404	2.83116	7.46628	5.51748	3.32897	5.34456	3.10737
AT1G04497	AT1G04497	-	1:2056862-2057170	0.49435	0	0.536348	0.495782	0	0	0	0.467959	0
AT1G06720	AT1G06720	-	1:2060443-2067483	21.6261	24.4793	23.5648	24.6806	28.7917	20.978	23.6337	28.2262	24.3911
AT1G06730	AT1G06730	-	1:2067508-2070455	10.626	10.9655	13.12	10.5154	10.1733	9.62401	10.166	12.1655	11.4188
AT1G06740	AT1G06740	-	1:2070736-2073374	2.88469	3.47822	3.02006	3.52095	3.17767	3.04949	3.73289	4.44572	4.06703
AT1G06750	AT1G06750	-	1:2072978-2076505	2.29297	0.894555	2.0186	0.795593	0.36052	0.689544	0.25908	0.361262	0.634044
AT1G04503	AT1G04503	-	1:2076514-2076998	133.138	148.489	162.868	161.54	174.644	180.444	198.735	174.334	192.845
AT1G06760	AT1G06760	-	1:2076503-2077767	78.9511	84.8566	100.036	98.9115	101.426	111.456	112.095	109.532	113.042
AT1G06770	AT1G06770	DRIP1	1:2078879-2082097	6.80822	7.97669	7.74834	8.1326	8.17655	7.33475	7.82625	8.86631	8.2285
AT1G06780	AT1G06780	GAUT6	1:2083310-2087141	9.00758	8.41643	8.76093	9.55863	8.08208	7.89147	9.13912	7.41773	9.34007
AT1G06790	AT1G06790	-	1:2087181-2089786	12.1625	12.3041	12.4306	12.8196	15.0669	12.8669	13.1735	14.5157	15.3305
AT1G04513	AT1G04513	-	1:2089764-2090865	3.64641	4.07424	5.1236	2.99986	3.22775	3.91409	3.22512	3.00139	2.76572
AT1G04507	AT1G04507	-	1:2088987-2089235	3.65276	1.94501	0.990771	3.66096	1.93092	0.892445	4.03842	1.72775	4.30513
AT1G06800	AT1G06800	-	1:2089416-2091686	2.35654	2.57652	2.76128	2.58609	2.89433	2.48724	2.0009	1.8456	1.86918
AT1G06810	AT1G06810	-	1:2091737-2092539	0.257253	0	0	0.129083	0.272332	0.251409	0.227531	0	0.121437
AT1G06820	AT1G06820	CRTISO	1:2092945-2096784	16.2872	16.9913	17.9924	17.9544	21.4035	17.3782	18.609	19.6141	19.7311
AT1G06830	AT1G06830	GRXS11	1:2097105-2097655	1.23622	0.493695	0.502968	0.155069	0.163578	0.453052	0.410023	0.585467	1.02119
AT1G06840	AT1G06840	-	1:2097746-2103507	6.43073	5.65415	5.76035	5.31164	4.76819	5.83941	5.19182	4.44911	5.2783
AT1G06850	AT1G06850	-	1:2105047-2106749	12.1856	11.2712	11.4279	13.0492	12.7523	11.5928	10.5768	12.2636	12.6244
AT1G04517	AT1G04517	-	1:2107312-2107396	0	0	0	0	0	0	0	0	0
AT1G06860	AT1G06860	-	1:2107397-2107468	0	0	0	0	0	0	0	0	0
AT1G04523	AT1G04523	-	1:2107814-2108063	0	0	0	0	0	0	0	0	0
AT1G06870	AT1G06870	TPP2	1:2108511-2110986	12.3174	12.8252	14.0339	15.3594	15.076	11.3335	14.0807	14.4975	16.2639
AT1G04527	AT1G04527	-	1:2111063-2111147	0	0	0	0	0	0	0	0	0
AT1G06880	AT1G06880	-	1:2111147-2111218	0	0	0	0	0	0	0	0	0
AT1G06890	AT1G06890	-	1:2111322-2114686	38.7843	35.2826	37.0462	36.6389	37.9886	35.1762	37.7111	33.0912	38.099
AT1G06900	AT1G06900	-	1:2114764-2120745	15.8159	16.9111	16.4856	16.7067	15.9538	16.0481	14.8057	15.3918	14.3033
AT1G06910	AT1G06910	-	1:2120990-2123801	5.92259	5.76784	7.35579	7.39163	8.82859	6.9685	7.71962	7.12447	8.20473
AT1G06920	AT1G06920	OFP4	1:2124675-2125902	0.57669	0.614147	0.511923	0.473579	0.38855	0.256177	0.649169	0.248334	0.594035
AT1G06923	AT1G06923	-	1:2126669-2127570	0	0.186151	0	0	0	0	0	0.0827931	0
AT1G04533	AT1G04533	-	1:2127413-2127973	0.150207	0	0	0	0	0	0	0.28455	0
AT1G06925	AT1G06925	-	1:2127703-2128611	0	0	0	0	0	0	0	0	0
AT1G06930	AT1G06930	-	1:2128842-2129883	0	0	0	0	0	0	0.0566536	0	0
AT1G06950	AT1G06950	TIC110	1:2130052-2135703	75.7502	91.8162	82.0057	95.93	122.988	96.658	98.7004	117.481	105.315
AT1G06960	AT1G06960	-	1:2135809-2137838	21.9834	25.9376	27.4959	31.7486	29.6823	30.8126	28.2489	29.6409	33.1308
AT1G06970	AT1G06970	CHX14	1:2137870-2140975	1.02123	0.341196	0.934188	0.422083	0.0636062	0.352246	0.0708425	0.0948562	0.0756345
AT1G06980	AT1G06980	-	1:2142938-2143977	0.321036	0.547021	0.905607	0.966643	0.951703	0.43924	0.56789	0.97322	1.09126
AT1G06990	AT1G06990	-	1:2148341-2150152	9.74747	9.63532	12.3653	11.9409	6.66851	8.20705	9.24026	8.66616	9.86477
AT1G07000	AT1G07000	-	1:2150157-2152541	2.72002	3.42086	2.78247	2.49618	3.73029	2.50633	2.90983	2.74877	3.2534
AT1G07010	AT1G07010	SLP1	1:2152797-2155269	38.9208	33.3517	41.8974	32.8509	32.7552	28.2606	29.5057	29.7508	28.8648
AT1G04537	AT1G04537	-	1:2155212-2155622	0	0	0	0	0	0	0	0	0
AT1G07020	AT1G07020	-	1:2155212-2156153	22.2144	21.8018	27.3152	24.3059	27.3919	28.6909	26.5053	24.8399	28.8706
AT1G04547	AT1G04547	-	1:2156220-2156306	0	0	0	0	0	0	0	0	0
AT1G07025	AT1G07025	-	1:2157657-2158158	0	0	0	0	0	0.175798	0.159101	0.170376	0
AT1G07030	AT1G07030	-	1:2158412-2160818	16.149	16.0898	18.2886	15.081	15.9085	17.7753	16.676	15.0233	16.3492
AT1G07040	AT1G07040	-	1:2160918-2163387	26.6258	21.2573	26.1066	17.9081	15.887	20.476	17.7151	14.9278	18.2029
AT1G07050	AT1G07050	-	1:2163574-2165261	1.91876	2.27649	0.625118	6.34087	3.08349	1.30662	3.07292	2.03211	3.82565
AT1G07051	AT1G07051	p_MI0005410	1:2165516-2165746	0	0	0	0	0	0	0	0	0
AT1G07060	AT1G07060	-	1:2166347-2168397	0.58874	0.122817	0.245062	0.0574406	0.596525	0.167792	0.441044	0.427551	0.638643
AT1G04557	AT1G04557	-	1:2166658-2166864	3.31631	0	3.59805	0	1.75135	3.24097	1.46658	1.56708	0
AT1G07070	AT1G07070	RPL35AA	1:2168560-2169957	46.9558	53.2127	51.5501	53.0565	66.9488	47.4151	56.4266	62.7572	56.2319
AT1G07080	AT1G07080	-	1:2169976-2172194	60.9476	55.5459	66.9821	56.788	58.4551	59.5116	53.487	52.6537	54.9648
AT1G07090	AT1G07090	LSH6	1:2173951-2175038	3.82557	3.75071	3.09646	4.08342	2.7645	3.50129	3.49099	3.10641	2.98149
AT1G07100	AT1G07100	-	1:2177884-2177958	0	0	0	0	0	0	0	0	0
AT1G07110	AT1G07110	FKFBP	1:2178021-2184193	41.3684	35.6071	41.5708	32.4351	35.5121	34.7256	31.602	31.874	33.1317
AT1G07119	AT1G07119	-	1:2184317-2187941	1.33144	1.2251	1.02481	1.19098	2.14822	1.00543	2.42336	2.33779	2.29688
AT1G07130	AT1G07130	STN1	1:2187775-2188733	2.91469	3.40684	3.54796	4.63775	4.36537	4.09903	4.8415	4.57951	4.5644
AT1G07120	AT1G07120	-	1:2184758-2186627	1.54953	1.15559	1.98449	1.04806	1.38139	1.49381	1.30683	0.741981	1.37851
AT1G07128	AT1G07128	-	1:2187565-2188734	0.0555721	0.0591816	0.120587	0.0557769	0	0.0543096	0.147455	0	0.104946
AT1G04563	AT1G04563	-	1:2186932-2187181	0	2.88185	1.95732	3.61628	2.86103	0.881537	2.39344	0.853332	4.25258
AT1G07135	AT1G07135	-	1:2189876-2190784	3.95863	4.05361	2.72563	3.20902	3.2239	3.12472	3.5686	2.16352	4.24088
AT1G07140	AT1G07140	RANBP1A	1:2191678-2193836	92.0079	89.7099	102.265	95.8382	101.963	91.2365	94.796	95.341	104.178
AT1G07150	AT1G07150	-	1:2193940-2195996	1.04823	0.528422	0.34613	0.249028	0.225161	0.493237	0.584212	0.55171	0.256613
AT1G07160	AT1G07160	-	1:2197853-2199773	0.0401887	0	0.043603	0.080676	0	0	0	0.0380742	0
AT1G07170	AT1G07170	-	1:2199996-2201272	20.0448	21.2911	20.3008	20.4479	23.2934	28.8971	26.5273	23.3641	27.0756
AT1G07175	AT1G07175	-	1:2202277-2203366	0	0.279316	0	0	0	0.36127	0.115987	0	0.247619
AT1G07180	AT1G07180	NDA1	1:2204103-2207099	21.3599	19.6639	20.8334	13.7631	17.7574	13.9609	12.3451	15.9408	12.6899
AT1G07190	AT1G07190	-	1:2208012-2208177	0	0	0	0	0	0	0	0	0
AT1G07200	AT1G07200	SMXL6	1:2208476-2212718	13.5103	12.5133	16.6606	10.6973	10.0498	16.1743	11.915	10.9778	12.1642
AT1G07210	AT1G07210	-	1:2215215-2216982	46.2828	49.6888	54.928	54.3663	61.8919	52.5691	60.0989	60.0032	59.3495
AT1G04567	AT1G04567	-	1:2218885-2219281	0.831898	0.295311	0.300858	0.278209	0.880422	0.271	0.735784	0.262595	1.30864
AT1G07220	AT1G07220	-	1:2216924-2219649	17.1994	12.7591	16.3825	13.2034	11.7046	13.0516	10.4874	11.9066	12.188
AT1G07230	AT1G07230	NPC1	1:2220180-2223018	24.9527	19.8283	23.6367	20.2505	17.4593	22.6249	19.7517	18.1829	19.7986
AT1G07240	AT1G07240	UGT71C5	1:2223624-2225524	3.76547	3.97635	4.36002	4.63704	5.72906	4.39117	5.14956	4.04705	4.81056
AT1G07250	AT1G07250	UGT71C4	1:2225758-2227608	25.4628	20.3462	27.0955	22.7434	22.0582	18.8306	20.762	20.3551	22.9971
AT1G07260	AT1G07260	UGT71C3	1:2227593-2229357	2.20149	2.45438	2.46316	2.45137	2.65872	2.35318	3.22495	2.63969	2.40361
AT1G07270	AT1G07270	CDC6B	1:2229443-2233017	1.19807	1.48548	1.52391	2.19025	3.18141	1.20087	1.87169	2.48559	2.81549
AT1G07280	AT1G07280	-	1:2238016-2241471	32.0673	24.6804	25.1902	16.221	13.1711	13.8225	16.2456	14.2762	18.3159
AT1G04573	AT1G04573	-	1:2241510-2241744	0	0	0	0	0	0	0	0	0
AT1G07290	AT1G07290	-	1:2242011-2244992	1.13846	1.17873	0.995008	1.93625	1.60721	1.32894	1.39851	1.40814	1.49308
AT1G07300	AT1G07300	-	1:2245692-2247240	4.56381	5.81708	5.1798	4.65185	7.30426	5.1495	4.60901	5.24731	5.10534
AT1G07310	AT1G07310	-	1:2247111-2248961	26.6365	26.0056	27.4846	27.8468	27.7525	24.8194	28.1728	24.2778	28.5078
AT1G07320	AT1G07320	RPL4	1:2248966-2250529	251.774	294.772	253.22	307.496	404.029	338.519	332.812	359.608	326.525
AT1G07330	AT1G07330	-	1:2250919-2254036	2.42493	0.452596	1.00266	0.375708	0	0.318205	0.154785	0.0947431	0.0708227
AT1G07340	AT1G07340	STP2	1:2254821-2256850	13.2879	15.9247	24.316	17.5166	7.78211	11.9245	10.0554	10.8394	13.4362
AT1G07350	AT1G07350	SR45A	1:2257383-2260187	13.3925	11.9713	15.6936	12.1077	15.1565	15.0504	14.5885	14.1535	13.5536
AT1G07360	AT1G07360	-	1:2260316-2262923	54.2614	56.6888	60.0969	59.5997	69.7304	54.9446	59.0131	60.1585	63.2545
AT1G07370	AT1G07370	PCNA	1:2263036-2264553	19.7468	26.5488	22.8066	31.3276	39.6374	22.0147	31.96	38.2921	28.8157
AT1G07380	AT1G07380	-	1:2264633-2269121	4.16478	4.40732	4.7758	4.12605	3.99535	4.04846	3.91129	3.883	4.33612
AT1G07390	AT1G07390	-	1:2269621-2274901	3.12457	2.37014	3.32107	1.8117	1.84293	1.64488	1.66732	1.45547	1.62034
AT1G07400	AT1G07400	HSP17.8	1:2274925-2275783	5.24372	4.97353	5.24474	8.55204	6.50574	9.04813	8.26124	7.45117	8.7417
AT1G07410	AT1G07410	RABA2B	1:2276029-2277524	8.69134	7.25951	9.30647	5.98662	3.60863	6.32879	5.67746	3.87473	5.68564
AT1G07420	AT1G07420	SMO2-2	1:2277554-2280502	19.6329	20.9646	19.2534	21.544	23.7548	20.1182	26.0747	22.2078	27.4089
AT1G07430	AT1G07430	AIP1	1:2280745-2282828	9.68006	5.67488	9.71562	6.48799	4.67394	7.58045	4.88043	4.42114	7.08622
AT1G07440	AT1G07440	-	1:2286184-2287791	42.655	35.0872	36.3433	25.7133	27.8449	26.5478	26.6087	26.5535	30.2017
AT1G07450	AT1G07450	-	1:2287925-2289336	13.488	9.84755	12.2955	9.9088	10.0108	10.124	9.22397	9.22098	9.91267
AT1G07460	AT1G07460	-	1:2289958-2291101	0	0	0.0834182	0	0	0	0	0	0
AT1G07470	AT1G07470	-	1:2291368-2294558	30.1716	29.7333	29.4901	30.9351	29.7782	29.332	28.8992	27.5605	30.5576
AT1G04577	AT1G04577	-	1:2293013-2293251	0	0	0	1.03951	0	0	0	2.94351	0
AT1G07473	AT1G07473	-	1:2294565-2295489	0.818835	0.713471	1.04993	1.49423	0.709296	1.01848	0.921747	0.91674	1.12457
AT1G04583	AT1G04583	-	1:2294888-2295488	0.675481	0.719356	2.63833	1.0846	1.00109	1.18825	1.31437	1.27966	0.765262
AT1G07476	AT1G07476	-	1:2295552-2296497	0.0723345	0.0770328	0	0	0	0.0706913	0.0639773	0.0685246	0
AT1G04587	AT1G04587	-	1:2297261-2297552	9.77096	6.73304	2.49437	1.1527	4.25583	1.12341	2.54178	4.89606	3.25327
AT1G07480	AT1G07480	-	1:2296022-2299544	32.182	29.0368	32.9232	30.7709	29.5301	28.9825	29.7525	28.4291	31.8912
AT1G07485	AT1G07485	-	1:2301374-2302121	0.467491	0.373392	0.634009	0.11729	0.247452	0.228435	0.10337	0.442831	0.110343
AT1G07490	AT1G07490	-	1:2301379-2302021	8.91984	7.67744	11.4011	8.829	8.01991	7.04542	5.83591	5.9029	9.57499
AT1G07510	AT1G07510	FTSH10	1:2304434-2312399	11.3495	10.7251	13.3428	11.5413	11.441	10.5999	11.6796	10.9483	11.473
AT1G07500	AT1G07500	-	1:2304765-2305031	0	0	0.803461	0.7424	3.91568	2.17117	0	0.700736	2.09527
AT1G07520	AT1G07520	SCL31	1:2309533-2312385	5.54102	5.41801	6.05035	5.81913	5.31483	5.84387	5.84677	5.72874	6.21882
AT1G07530	AT1G07530	SCL14	1:2313580-2316507	19.1641	20.5396	21.7474	20.1402	20.2914	21.0098	19.3222	18.6025	21.1126
AT1G07540	AT1G07540	TRP5	1:2318142-2321664	4.804	2.3231	4.81325	1.96816	0.804507	2.15581	1.4091	1.02174	2.26818
AT1G04593	AT1G04593	-	1:2321381-2321961	0	0	0.228892	0	0	0	0	0	0
AT1G07550	AT1G07550	-	1:2322542-2326570	0	0	0	0.0206062	0.0217368	0	0.0181573	0	0
AT1G07560	AT1G07560	-	1:2327314-2331148	0	0	0	0.0218238	0.115107	0	0.0384607	0	0.0205311
AT1G07570	AT1G07570	APK1A	1:2331135-2333767	17.9785	21.6048	22.8037	21.5623	20.3166	21.7	22.7397	21.2643	21.5621
AT1G04597	AT1G04597	-	1:2334332-2334599	0	0	0	0	0	0	0	0	0
AT1G07580	AT1G07580	-	1:2334821-2334894	0	0	0	0	0	0	0	0	0
AT1G07590	AT1G07590	-	1:2336476-2339391	66.4466	30.3451	57.9661	18.6606	14.8874	20.2686	20.7306	15.1618	22.0654
AT1G07600	AT1G07600	MT1A	1:2338903-2339321	889.421	336.757	797.972	213.241	238.812	181.31	150.494	161.035	194.097
AT1G04603	AT1G04603	-	1:2340558-2341109	0	0	0	0	0	0	0	0	0
AT1G07610	AT1G07610	MT1C	1:2341446-2342148	1.86408	0.763521	0.777863	0.431688	0.758958	1.2612	1.26824	1.22238	0.812234
AT1G07615	AT1G07615	ATOBGM	1:2342197-2344314	8.35328	9.55624	9.33998	11.3866	11.8569	11.4075	11.0339	11.4042	13.0543
AT1G07620	AT1G07620	TRM32	1:2344389-2346889	0.384003	0.211018	0.184265	0.385435	0.203289	0.12509	0.169811	0.151582	0.258352
AT1G04607	AT1G04607	-	1:2348026-2348447	0	0	0	0	0	0	0	0	0
AT1G07630	AT1G07630	PLL5	1:2348914-2351799	8.581	8.6661	9.74304	7.98998	8.17014	8.71111	8.43288	6.34417	8.04014
AT1G07640	AT1G07640	DOF1.1	1:2353030-2356413	7.92786	6.80567	7.78705	5.27556	4.14539	3.67524	4.92584	4.12807	5.01111
AT1G07650	AT1G07650	-	1:2359110-2366736	24.1834	29.4581	27.0641	33.0263	32.4771	26.9781	31.2532	29.6148	31.6781
AT1G07645	AT1G07645	-	1:2367436-2368436	5.6709	2.65726	4.92214	1.47971	0.840486	2.43851	0.401257	0.53718	1.7133
AT1G07660	AT1G07660	-	1:2368832-2369735	58.5634	67.2664	72.792	203.193	218.282	205.645	224.195	225.809	238.105
AT1G07670	AT1G07670	ECA4	1:2370019-2374607	28.0675	27.2552	30.7749	27.2455	26.9825	26.8253	27.7616	27.4526	30.5937
AT1G07680	AT1G07680	-	1:2376011-2377186	0	0	0	0	0.227645	0	0	0	0
AT1G07690	AT1G07690	-	1:2377975-2379207	0.138895	0.318064	0	0.699294	0	0	0.448129	0.282889	0.400819
AT1G07700	AT1G07700	-	1:2379594-2381390	31.2939	29.9317	32.1928	29.8953	30.6534	25.4946	26.1621	28.0405	28.9475
AT1G07705	AT1G07705	-	1:2381554-2386157	20.18	22.461	21.232	23.0905	24.4129	21.0566	21.8069	23.7326	23.4719
AT1G07702	AT1G07702	-	1:2382250-2382331	51.1471	108.938	221.97	0	52.7711	199.941	271.427	94.4373	141.189
AT1G07710	AT1G07710	-	1:2386163-2388350	1.40943	1.32946	1.1189	1.83904	1.41927	1.0353	1.87395	1.302	1.74095
AT1G07720	AT1G07720	KCS3	1:2390530-2392628	20.4585	17.7505	21.098	16.3036	12.6304	18.0454	13.585	12.8806	15.3371
AT1G04623	AT1G04623	-	1:2394235-2394474	4.09533	4.36133	2.22163	1.02597	2.16453	2.00115	1.81109	0.968392	0.965197
AT1G07725	AT1G07725	-	1:2394800-2397272	0	0	0	0	0	0	0	0	0
AT1G07728	AT1G07728	-	1:2394984-2397399	4.53927	4.86306	4.67984	4.67358	4.93806	5.80962	4.63909	4.97127	4.80819
AT1G07740	AT1G07740	-	1:2397441-2400508	2.49377	2.8887	2.61068	3.33748	3.12684	2.92882	3.19238	3.1709	2.93321
AT1G07730	AT1G07730	DIR25	1:2397526-2398696	4.26116e-06	4.04347e-06	3.80426e-05	6.81698e-06	5.53355e-05	2.48658e-06	7.22168e-06	1.54345e-05	4.17407e-05
AT1G07745	AT1G07745	RAD51D	1:2400588-2402942	4.82621	6.08623	7.36099	6.96652	7.30874	5.99207	7.55403	5.93142	5.91506
AT1G07747	AT1G07747	-	1:2403557-2403845	0	0	0	0	0	0	0	0	0
AT1G07750	AT1G07750	-	1:2403991-2406049	44.1131	38.1201	50.4271	52.7842	32.682	42.0708	36.8896	36.6381	44.4833
AT1G07760	AT1G07760	-	1:2406833-2406905	0	0	0	0	0	0	0	0	0
AT1G07770	AT1G07770	RPS15AA	1:2407410-2409791	455.822	501.502	507.473	462.983	519.776	474.973	474.443	489.145	490.596
AT1G07780	AT1G07780	PAI1	1:2409864-2412777	16.1324	17.3181	18.895	35.5899	39.5642	32.3311	34.4627	37.2245	35.6242
AT1G07790	AT1G07790	-	1:2412937-2413790	111.542	132.416	140.636	332.778	352.96	262.072	326.052	366.818	350.562
AT1G07795	AT1G07795	-	1:2414142-2414967	2.502	2.20511	4.49306	5.54169	3.01422	4.63737	4.65478	3.67783	6.35386
AT1G07810	AT1G07810	ECA1	1:2416177-2420829	22.6799	22.5307	24.5899	21.0488	19.6032	21.0025	20.9395	20.9279	21.5708
AT1G07820	AT1G07820	-	1:2421088-2422066	109.71	124.397	130.88	155.163	179.815	163.649	182.854	179.168	189
AT1G07830	AT1G07830	-	1:2422125-2423803	17.166	20.731	22.7844	24.3931	27.7301	23.7516	26.4001	27.2154	24.5078
AT1G07840	AT1G07840	-	1:2424044-2426728	18.685	22.4854	21.1921	23.4655	24.8093	21.0578	22.3396	22.9997	26.1825
AT1G07850	AT1G07850	-	1:2426704-2429225	6.35457	3.36913	7.33828	1.64248	0.924057	2.18557	1.01312	0.904346	2.16327
AT1G07870	AT1G07870	-	1:2428772-2432091	10.4344	9.03957	10.5802	8.9034	8.70607	8.8166	8.54624	8.22557	8.83264
AT1G07860	AT1G07860	-	1:2428910-2429431	1.50302	8.69511e-22	0.627956	1.0866	0.961124	1.77457	3.64797	1.12264	2.3577
AT1G07880	AT1G07880	MPK13	1:2433895-2435858	3.00732	4.67851	3.90882	3.51993	3.87701	3.24013	3.35082	3.15255	3.99655
AT1G07885	AT1G07885	-	1:2435857-2436861	0.358579	0.381857	0.855637	0.657025	0.37955	0.350422	0.868901	0.339616	0.309053
AT1G07890	AT1G07890	APX1	1:2437280-2439665	378.471	341.278	405.695	374.738	404.558	376.794	371.538	376.427	395.635
AT1G07900	AT1G07900	LBD1	1:2442569-2443746	0.49773	0.106012	0.324009	0	0	0.194569	0	0	0
AT1G07902	AT1G07902	-	1:2443917-2445140	0.970952	1.86123	2.94963	1.16914	1.02774	1.32845	0.515263	1.65529	2.5664
AT1G07901	AT1G07901	-	1:2443970-2444123	88.8928	74.7369	55.8365	70.0597	78.8308	73.1566	107.589	74.9449	109.849
AT1G07910	AT1G07910	-	1:2445436-2454645	7.98436	8.05007	8.71163	8.07893	8.64207	8.38069	7.81947	8.02942	8.49136
AT1G07920	AT1G07920	A3	1:2454770-2457321	427.683	445.638	475.962	424.279	468.933	400.316	419.729	430.966	446.465
AT1G07930	AT1G07930	A3	1:2458183-2460817	394.713	405.482	433.574	450.656	507.512	428.985	455.475	464.896	477.788
AT1G07940	AT1G07940	A3	1:2462948-2465545	373.713	391.598	414.153	416.429	464.967	390.37	409.627	421.012	437.511
AT1G07950	AT1G07950	MED22B	1:2465728-2467165	19.8649	20.8993	20.9443	16.3196	15.4342	17.0544	16.6488	16.3902	18.9726
AT1G07970	AT1G07970	-	1:2469217-2472806	11.079	11.4522	11.7144	11.8169	12.8096	11.9926	12.7329	13.6597	14.0855
AT1G07960	AT1G07960	PDIL5-1	1:2467144-2469316	28.9532	32.1732	36.9423	27.8481	28.1304	29.7292	29.8702	27.5983	29.2886
AT1G07980	AT1G07980	-	1:2473164-2475128	12.4981	13.5736	13.5634	14.683	16.2097	15.7748	15.5019	15.4987	16.0551
AT1G07985	AT1G07985	-	1:2475225-2476167	1.08942	0.386726	0.709183	0.364466	0.692036	2.34227	0.706605	0.206407	0.75433
AT1G07990	AT1G07990	-	1:2476952-2483196	23.1858	23.9786	24.4233	23.6187	23.5067	21.9294	22.7088	22.9009	23.9941
AT1G08000	AT1G08000	GATA10	1:2483239-2485726	13.0328	14.3378	15.6012	15.4435	16.6853	14.7312	16.3572	15.7776	16.2154
AT1G08005	AT1G08005	-	1:2485280-2485724	0.44464	0.23676	1.44724	1.78457	1.41187	0.869077	0.786536	0.842209	0.629573
AT1G08010	AT1G08010	GATA11	1:2485847-2488085	30.6945	33.8752	37.5178	35.3632	38.7928	33.8213	34.3477	31.2254	34.9541
AT1G08030	AT1G08030	TPST	1:2489408-2493327	16.9056	13.8706	16.4499	16.95	16.3613	14.6894	15.8531	13.8149	17.2745
AT1G08035	AT1G08035	-	1:2494401-2495313	0.603942	0.354862	0.120509	0.668829	0.343245	0.125704	1.23476	0.852869	0.629278
AT1G08040	AT1G08040	-	1:2495308-2498764	31.9738	29.0607	34.8647	31.5848	32.375	33.0904	32.2722	27.4534	34.2066
AT1G08050	AT1G08050	-	1:2498793-2501581	1.99594	1.85051	2.0636	1.76772	1.0691	1.74406	1.3292	1.29032	1.68518
AT1G08060	AT1G08060	MOM1	1:2501703-2511084	8.85891	9.23728	10.1717	9.74834	9.45636	9.39011	10.1723	9.55886	9.96196
AT1G08065	AT1G08065	ACA5	1:2511646-2513454	6.49006	4.13404	4.14589	28.1255	22.7332	20.4505	35.5679	26.3747	36.482
AT1G08070	AT1G08070	PCMP-H12	1:2514149-2516620	1.11263	1.21039	1.22805	1.42603	1.10313	1.36528	1.10996	1.37525	1.22977
AT1G08080	AT1G08080	ACA7	1:2516990-2518611	0.372198	0.634197	0.807636	1.12067	1.26097	1.09123	0.921747	0.634666	1.26514
AT1G08090	AT1G08090	NRT2.1	1:2524022-2526322	0.0562889	0.0299725	0	0.0282496	0.089399	0.0825153	0.0995711	0.106657	0.0531525
AT1G08100	AT1G08100	NRT2.2	1:2527169-2529120	0	0	0	0	0	0	0	0	0
AT1G08110	AT1G08110	-	1:2535250-2537932	79.9538	76.1017	84.6555	71.6564	77.4111	80.3417	74.1163	75.6297	77.4611
AT1G08115	AT1G08115	-	1:2538073-2538238	62.5341	53.2767	63.9698	51.1812	48.9672	55.8752	63.2105	41.1187	31.0732
AT1G08120	AT1G08120	-	1:2538614-2539661	0.0635991	0	0.0690022	0	0	0	0	0.0602502	0
AT1G04643	AT1G04643	-	1:2538663-2539548	0.0846435	0	0	0.157958	0.166625	0.0827215	0.224595	0.080184	0.0799197
AT1G08125	AT1G08125	-	1:2539613-2542362	18.9425	18.3064	22.6124	23.279	23.45	21.6578	23.2838	24.111	23.994
AT1G08130	AT1G08130	LIG1	1:2542662-2547946	22.0416	22.8007	26.1754	29.0341	32.3658	24.8739	29.0098	34.1063	31.5883
AT1G08135	AT1G08135	CHX6B	1:2548495-2551544	0.353591	0.155053	0.135399	0.0208774	0.044046	0.0406539	0.0735855	0.0197058	0
AT1G08140	AT1G08140	CHX6A	1:2551934-2555229	3.20625	0.618879	1.43494	0.402284	0.0212179	0.332925	0.425372	0.0379708	0
AT1G08150	AT1G08150	CHX5	1:2556190-2559228	2.18942	0.582908	0.867946	0.316966	0.0668716	0.164591	0.167579	0.0797807	0.159035
AT1G08160	AT1G08160	-	1:2559412-2560432	13.337	12.1742	15.3967	11.078	12.1031	12.7772	13.1326	12.0745	13.4614
AT1G08165	AT1G08165	-	1:2561448-2562316	1.40468	1.99456	1.21922	1.87968	1.98282	1.73885	1.5737	0.975808	1.06101
AT1G08170	AT1G08170	-	1:2562768-2563706	0.949297	0.622127	1.02995	0.439738	0.386555	0.499548	0.32293	0.553412	0.689483
AT1G08180	AT1G08180	SMR2	1:2564360-2565318	8.74407	5.29953	8.56139	5.92205	6.24699	7.08646	6.03615	6.93662	7.04798
AT1G08190	AT1G08190	VPS41	1:2567419-2573448	39.8624	34.5126	41.347	31.4933	31.6254	30.6787	30.3444	29.8501	31.8557
AT1G08200	AT1G08200	AXS2	1:2573817-2576844	143.377	134.486	145.204	141.32	147.966	122.617	125.944	132.738	139.738
AT1G08210	AT1G08210	-	1:2576983-2580754	14.8705	16.7109	15.5115	20.5089	19.2967	19.3388	19.8201	17.8545	20.8265
AT1G08220	AT1G08220	-	1:2581021-2583390	6.53335	8.12043	7.03008	8.55299	9.65282	7.51211	7.70146	8.84472	9.51363
AT1G08230	AT1G08230	GAT1	1:2583593-2586969	15.0537	16.1162	16.3183	17.4383	18.4509	15.0309	17.4861	15.8133	15.8028
AT1G08240	AT1G08240	-	1:2588524-2588596	0	0	0	0	0	0	0	0	0
AT1G08250	AT1G08250	ADT6	1:2588775-2590609	0	0	0	0	0	0	0	0.0311907	0
AT1G08270	AT1G08270	-	1:2606268-2607507	6.61474	7.2315	7.99862	5.2405	6.63507	3.6613	5.52631	6.13426	6.03681
AT1G08260	AT1G08260	POL2A	1:2588853-2606892	6.90689	8.73922	8.84214	9.3687	10.9669	8.52304	9.2034	11.2279	10.3386
AT1G08280	AT1G08280	GALT29A	1:2607876-2609971	4.9953	4.65479	5.69683	5.09942	6.22067	4.96504	5.64822	5.80816	5.65499
AT1G08290	AT1G08290	WIP3	1:2609995-2613377	1.80896	1.52088	1.79048	1.17861	1.57931	1.73685	1.48768	1.56347	1.76808
AT1G08300	AT1G08300	-	1:2614773-2618823	2.57472	2.19971	3.15031	2.39621	2.02122	2.3348	2.57273	2.82114	3.01416
AT1G08310	AT1G08310	-	1:2618646-2620452	0.802617	0.13494	0.708298	0.720735	0.772271	0.743042	0.485657	0.400202	0.529812
AT1G04647	AT1G04647	-	1:2620438-2621546	5.04179	6.06412	5.53448	4.94127	3.5796	3.4201	4.40683	2.9782	3.80847
AT1G08315	AT1G08315	-	1:2620334-2621545	0.053258	0	0	0.0534545	0.0563875	0	0.0471048	0.151364	0
AT1G08320	AT1G08320	-	1:2621859-2628594	7.11507	6.23269	7.84233	6.4561	4.23563	5.21847	6.06558	4.8845	5.83068
AT1G04653	AT1G04653	-	1:2629835-2630042	0	0	0	0	0	0	0	0	0
AT1G08340	AT1G08340	ROPGAP5	1:2630890-2632871	3.38436	3.4422	4.29075	3.01527	2.21442	3.64195	3.16151	1.90937	2.69303
AT1G08350	AT1G08350	TMN5	1:2632809-2635866	7.19043	8.25189	9.02563	11.0181	9.80394	10.6505	10.8604	10.3779	11.4293
AT1G08360	AT1G08360	RPL10AA	1:2635938-2638004	266.922	296.361	316.055	315.545	360.085	327.317	321.539	341.766	344.271
AT1G08370	AT1G08370	-	1:2638036-2640663	33.4575	31.4411	36.9921	29.4555	31.9723	29.303	31.7236	30.2536	30.6223
AT1G08380	AT1G08380	PSAO	1:2640802-2641934	948.511	1017.26	909.436	965.941	1193.07	1090.09	996.415	1016.37	993.608
AT1G08390	AT1G08390	-	1:2642071-2643285	3.76878	5.1754	4.73459	4.6567	4.76772	5.62167	3.68423	4.41566	5.24384
AT1G08400	AT1G08400	MAG2L	1:2643018-2646048	3.57474	4.13893	4.03628	4.48517	4.92933	5.09812	4.06245	4.35161	4.96527
AT1G08410	AT1G08410	LSG1-2	1:2646143-2649440	18.0044	20.864	18.7718	18.6724	22.2864	14.9001	17.1209	19.8183	19.9003
AT1G08420	AT1G08420	BSL2	1:2649458-2657120	19.4659	19.1572	22.0429	18.9103	20.9011	18.8384	20.3468	19.2892	20.223
AT1G08430	AT1G08430	ALMT1	1:2658601-2661310	0	0	0	0.030659	0	0	0.027016	0.0289384	0
AT1G08440	AT1G08440	ALMT2	1:2662966-2665584	0.468671	0.499113	0.399526	1.20964	1.63047	0.621604	1.12513	1.49063	1.61215
AT1G08450	AT1G08450	CRT3	1:2667797-2671957	42.6523	41.4307	45.9376	40.3416	42.3026	44.7723	47.0335	42.8351	44.2854
AT1G08460	AT1G08460	HDA8	1:2672197-2674721	13.5219	12.7233	14.0114	11.1692	13.0537	13.7059	12.0046	10.4063	11.2912
AT1G08465	AT1G08465	YAB2	1:2675812-2679824	27.848	28.8675	28.8928	35.3902	32.3993	27.7846	32.6379	32.9025	35.3435
AT1G08470	AT1G08470	SSL3	1:2682057-2684171	21.8617	19.8542	24.2726	16.7428	18.368	19.102	18.3986	15.8776	18.2342
AT1G08480	AT1G08480	SDH6	1:2684175-2685702	63.1404	62.2394	64.5781	63.6024	68.0705	66.5973	67.2188	61.0542	65.3604
AT1G08490	AT1G08490	NFS2	1:2685658-2688658	19.776	18.45	18.6528	16.0593	20.062	18.0318	17.9306	18.4846	17.7355
AT1G08500	AT1G08500	-	1:2688879-2690250	1.18972	0.6335	0.6454	0.845837	0.419881	0.484457	0.569979	0.516591	0.468079
AT1G08510	AT1G08510	FATB	1:2691061-2694547	93.0672	73.9974	89.4242	69.506	63.0528	61.8542	63.2975	60.1132	66.8319
AT1G08520	AT1G08520	CHLD	1:2696380-2701022	80.5332	92.9833	76.7486	87.0649	104.706	95.008	89.4982	95.4616	90.699
AT1G08530	AT1G08530	-	1:2700980-2703162	13.3082	10.4841	10.9561	12.2326	11.6711	12.581	12.1867	11.1419	11.902
AT1G08540	AT1G08540	SIGB	1:2703294-2706860	50.9937	52.3233	49.866	41.6948	50.9126	45.0024	44.3303	47.8983	42.8234
AT1G08550	AT1G08550	VDE1	1:2706867-2709988	32.0059	32.8662	29.1088	27.7983	28.367	28.3451	30.2209	27.3856	31.6754
AT1G08560	AT1G08560	KN	1:2709524-2711000	41.2084	61.1877	53.5724	71.3797	81.591	65.9969	95.6543	74.2961	81.936
AT1G08570	AT1G08570	-	1:2712693-2714833	55.0656	49.852	59.046	45.9549	42.8589	62.8104	50.8809	43.7925	51.3023
AT1G08580	AT1G08580	-	1:2714993-2716532	56.3822	63.726	65.3695	72.1178	82.0877	53.1708	70.6889	78.7528	76.7832
AT1G08590	AT1G08590	PXL1	1:2718537-2722280	0.09103	0.0484713	0.0164606	0.0152287	0	0.014827	0.0402564	0.0287481	0.0143266
AT1G08592	AT1G08592	-	1:2718615-2721910	2.76176	3.12616	3.31758	3.8457	3.31054	3.463	3.43705	3.18724	3.06716
AT1G08600	AT1G08600	ATRX	1:2723676-2733613	16.4433	16.5278	18.5718	15.509	14.315	13.8452	15.975	14.6355	15.8655
AT1G08610	AT1G08610	-	1:2733595-2735819	6.86473	6.5147	6.27669	6.36249	8.76318	6.24891	6.90401	8.57543	7.37092
AT1G04657	AT1G04657	-	1:2736597-2736830	0	0	0	0	0	0	0	0	0
AT1G08630	AT1G08630	THA1	1:2743760-2747967	33.3289	31.3185	35.5359	25.9938	20.6219	23.9513	25.7736	21.6021	25.3728
AT1G08620	AT1G08620	JMJ16	1:2736655-2743881	12.718	12.0596	13.5242	11.7234	12.6341	11.3238	12.0775	12.6503	12.8464
AT1G08640	AT1G08640	-	1:2748360-2751620	39.7692	42.9455	41.6976	36.041	47.4544	39.7005	38.4916	46.2607	44.2147
AT1G08645	AT1G08645	-	1:2751812-2752595	0	0	0	0	0	0	0	0	0
AT1G08650	AT1G08650	PPCK1	1:2752123-2753809	41.9192	39.5935	48.7699	31.076	32.6216	32.9722	27.6145	28.1094	30.0635
AT1G08660	AT1G08660	SIA1	1:2756903-2759889	22.9675	24.4212	26.7771	26.158	24.4477	24.8944	25.3364	22.6524	27.7624
AT1G08670	AT1G08670	-	1:2760182-2761599	1.13769	1.02992	1.68692	0.693316	0.292543	0.601147	0.305486	0.26176	0.782696
AT1G08680	AT1G08680	AGD14	1:2762583-2768967	23.9325	22.8817	24.1085	21.3862	22.4767	22.3568	24.4513	23.5629	24.9812
AT1G08695	AT1G08695	SCRL3	1:2768964-2769508	2.37669	1.26553	1.61163	0	0	0.871013	0.262762	0	0
AT1G08700	AT1G08700	-	1:2769614-2771477	25.6761	26.0225	26.6609	30.5455	30.4335	30.4145	29.2328	27.6885	30.3633
AT1G08710	AT1G08710	SKIP24	1:2771619-2773531	7.86535	7.69859	9.1218	7.48108	7.71386	9.0516	9.06539	8.96655	10.0138
AT1G08720	AT1G08720	EDR1	1:2773940-2779308	7.79449	7.12527	7.74827	7.11405	7.04612	7.10269	7.20968	6.65838	7.68037
AT1G08730	AT1G08730	XI-C	1:2779437-2788477	4.76987	3.13622	4.8394	1.91162	0.95266	1.85119	1.28769	1.23345	2.03475
AT1G08750	AT1G08750	-	1:2801041-2804711	14.3534	14.2337	14.616	14.6421	13.343	12.7089	14.3215	12.8305	13.4788
AT1G08760	AT1G08760	-	1:2805043-2808623	13.2466	11.6426	16.4499	11.9747	9.44212	10.8401	10.3222	11.1515	11.7552
AT1G08770	AT1G08770	PRA1E	1:2808759-2809775	10.2335	10.0544	10.888	8.94568	8.87733	10.4526	9.40149	8.3811	9.2262
AT1G08780	AT1G08780	AIP3	1:2809777-2811313	35.9404	37.7265	43.3513	41.8574	46.5527	42.7727	46.5435	45.3615	47.837
AT1G08790	AT1G08790	-	1:2811988-2812782	0	0	0	0	0	0	0	0	0
AT1G08800	AT1G08800	MYOB1	1:2812817-2818071	4.27591	3.49361	4.37804	2.20933	1.54378	1.82221	1.81033	1.11571	1.99898
AT1G08810	AT1G08810	-	1:2819064-2820478	3.76314	6.70552	4.50063	6.04187	7.10086	5.63913	6.82782	7.55244	6.42242
AT1G08820	AT1G08820	PVA22	1:2821353-2825481	28.2968	27.1045	31.2215	28.1633	26.8156	30.6917	30.084	28.8117	31.0509
AT1G04667	AT1G04667	-	1:2825587-2825978	0	0	0	0	0	0	0	0	0
AT1G08830	AT1G08830	CSD1	1:2827059-2829315	505.487	513.54	555.396	408.859	432.176	427.644	403.439	353.532	406.113
AT1G08845	AT1G08845	-	1:2838788-2841134	9.05484	10.4735	10.5455	11.988	14.3726	10.6613	14.6836	11.9168	11.5565
AT1G08840	AT1G08840	-	1:2829104-2838855	5.58826	5.84918	6.61568	7.04091	6.58472	5.8993	6.19309	6.70234	7.03067
AT1G08860	AT1G08860	BON3	1:2841968-2846350	1.54374	1.46786	2.0637	0.747083	0.554572	0.592691	0.780217	0.470104	0.624737
AT1G08870	AT1G08870	-	1:2846535-2846608	0	0	0	0	0	0	0	0	0
AT1G08880	AT1G08880	-	1:2846893-2848100	83.0252	96.8024	101.597	110.09	119.54	100.2	113.684	124.874	120.126
AT1G08890	AT1G08890	SUGTL4	1:2848148-2852270	2.41011	3.31953	2.51027	2.38684	2.53481	2.35536	1.96112	1.61355	2.42752
AT1G08900	AT1G08900	SUGTL3	1:2852362-2855941	4.22824	6.17438	4.33456	3.87692	4.01263	4.58378	3.51066	3.33893	3.78291
AT1G08910	AT1G08910	-	1:2856161-2861170	16.1353	17.6271	18.3243	15.9966	15.9076	14.0425	14.2359	14.7604	14.3743
AT1G04673	AT1G04673	-	1:2861645-2861854	0	0	0	0	0	0	0	0	0
AT1G04677	AT1G04677	-	1:2864582-2865011	0	0	0	0	0	0	0	0.224479	0.223739
AT1G04683	AT1G04683	-	1:2865517-2865792	0	0	0	0	0	0	0	0	0
AT1G08920	AT1G08920	SUGTL2	1:2867202-2870745	5.33944	3.33536	3.73944	2.39802	4.1472	3.55122	2.91196	2.64092	4.14078
AT1G08930	AT1G08930	ERD6	1:2873299-2877270	2.96666	4.4933	2.46767	3.70561	4.74656	3.41469	3.76093	3.37273	4.56117
AT1G08940	AT1G08940	-	1:2877429-2879169	3.47944	3.11728	2.39685	2.49448	2.5144	2.91463	3.32168	2.40681	2.45101
AT1G08950	AT1G08950	-	1:2879302-2879374	0	0	0	0	0	0	0	0	0
AT1G08960	AT1G08960	CCX5	1:2879505-2882234	7.56723	8.00118	8.82588	9.14175	9.18551	6.99915	7.86421	8.52629	8.11536
AT1G08970	AT1G08970	NFYC9	1:2882490-2884342	53.2622	60.1667	59.1036	55.2148	53.9987	49.3333	56.178	51.11	53.3438
AT1G08980	AT1G08980	AMI1	1:2884350-2886621	34.2144	40.9027	33.2092	33.6335	39.4211	43.0126	36.9516	34.345	37.8214
AT1G08985	AT1G08985	-	1:2887244-2887706	0	0	0	0	0.219003	0	0	0	0
AT1G08990	AT1G08990	GUX5	1:2888426-2890965	0	0	0.0286164	0.0264742	0	0	0	0	0
AT1G09000	AT1G09000	ANP1	1:2891018-2895182	3.45461	4.06337	4.61527	4.35693	5.02265	4.48471	4.42361	4.4509	5.11229
AT1G09010	AT1G09010	EBM	1:2895165-2899446	27.2252	26.5543	26.2651	22.5423	24.8834	27.3711	25.035	23.1826	25.1108
AT1G09020	AT1G09020	SNF4	1:2899775-2904862	28.8263	28.0194	29.0049	30.7987	31.4679	27.574	27.8874	29.0925	30.7061
AT1G09030	AT1G09030	NFYB4	1:2908610-2909032	0	0	0	0	0	0	0	0	0
AT1G09040	AT1G09040	-	1:2911249-2915406	2.9757	2.85399	3.32575	3.02286	2.42001	2.82927	2.6319	3.25232	3.1231
AT1G09050	AT1G09050	-	1:2916967-2921111	3.29478	3.038	3.86199	3.43557	3.18843	2.98751	2.87338	2.81179	3.6517
AT1G09060	AT1G09060	-	1:2921063-2925826	23.1038	24.9454	26.5952	26.3446	26.9201	23.3459	26.6321	25.3603	26.3722
AT1G09070	AT1G09070	SRC2	1:2927501-2929107	41.9443	40.4709	50.7395	38.9504	36.2252	37.1392	38.0799	37.0545	40.1124
AT1G09080	AT1G09080	MED37B	1:2929216-2931850	2.52603	0.906777	1.72444	1.36744	0.841442	1.13724	1.05433	1.37137	1.34004
AT1G09090	AT1G09090	RBOHB	1:2932738-2936586	0.0221548	0.0943676	0	0	0	0	0	0	0
AT1G09100	AT1G09100	RPT5B	1:2936527-2939363	21.745	23.0708	23.7688	13.9522	15.1481	14.6175	14.811	13.4772	14.5457
AT1G09110	AT1G09110	-	1:2939416-2939488	0	0	0	0	0	0	0	0	0
AT1G09130	AT1G09130	CLPR3	1:2939567-2942345	112.395	107.616	108.494	110.364	128.584	115.7	108.59	110.121	110.004
AT1G09140	AT1G09140	SR30	1:2942537-2945976	28.7288	25.6138	32.3394	25.6436	25.2152	29.886	29.0435	26.6891	28.7078
AT1G09150	AT1G09150	-	1:2946029-2949159	39.5455	42.7934	44.8659	49.881	48.2848	46.335	48.0458	45.42	50.3392
AT1G09155	AT1G09155	PP2B15	1:2949620-2950989	2.62132	0.614147	0.739444	0.473579	0.0555071	0.256177	0.139108	0.149	0.34652
AT1G09157	AT1G09157	-	1:2951634-2952490	0.246552	0.262566	0.356664	0.329931	0.261026	0	0	0.0778538	0.0775969
AT1G09160	AT1G09160	-	1:2952596-2955745	20.9962	24.411	25.9152	25.321	28.8298	23.3923	25.4224	28.617	28.4788
AT1G09170	AT1G09170	-	1:2956260-2962546	0.691178	0.252632	0.377793	0.558527	0.384392	0.387066	0.364322	0.723181	0.545775
AT1G09176	AT1G09176	-	1:2964014-2964727	0.1052	0	0	0.211155	0.111371	0.20562	0.0930453	0.398611	0.297971
AT1G09180	AT1G09180	-	1:2965022-2965972	3.31574	1.60505	3.16138	3.32769	2.55293	2.06208	2.31058	2.66504	2.46651
AT1G09190	AT1G09190	PCMP-E70	1:2966119-2967733	3.69119	3.64727	3.92221	4.39242	4.63343	3.7189	4.10615	5.37166	4.63529
AT1G09195	AT1G09195	-	1:2967939-2971568	4.3232	3.67769	4.65873	4.75314	5.1382	5.06607	4.86576	4.65371	5.05258
AT1G09200	AT1G09200	HTR13	1:2971570-2972334	213.579	261.37	259.846	297.191	359.369	270.046	336.015	352.453	344.427
AT1G09210	AT1G09210	CRT2	1:2972637-2977002	202.599	199.93	229.493	260.306	234.592	225.787	242.223	219.75	250.953
AT1G09220	AT1G09220	PCMP-E25	1:2977791-2979466	1.13079	1.24309	1.26644	1.46452	1.77661	1.1764	1.3873	1.9007	1.44665
AT1G09230	AT1G09230	SNRNP65	1:2979510-2982713	16.6456	15.1789	14.8867	23.702	24.719	24.2053	24.5953	27.4219	25.3808
AT1G09240	AT1G09240	NAS3	1:2984828-2986231	2.5055	0.381177	1.99023	0.0449069	0.0473709	0.0874494	0.0791438	0.0423867	0.0844936
AT1G09245	AT1G09245	-	1:2986873-2987393	0.50737	0	1.28444	0	0	0	0	0.160187	0
AT1G04687	AT1G04687	-	1:2987675-2987995	0	0	0	0	0	0	0	0	0
AT1G04693	AT1G04693	-	1:2987675-2988104	0	0	0	0	0	0	0	0	0
AT1G09250	AT1G09250	BHLH149	1:2989140-2990427	9.4595	8.59711	9.18847	8.89795	11.0642	9.38981	9.33028	9.33698	9.21265
AT1G09260	AT1G09260	-	1:2993380-2993820	1.13031	1.20373	0.981071	0.45365	0.478541	0.66278	1.19966	1.71276	2.56067
AT1G09270	AT1G09270	IMPA4	1:2994330-2998222	28.7565	30.2624	31.8686	28.211	30.6949	27.9306	29.5404	28.2054	30.456
AT1G09280	AT1G09280	STR6	1:2998099-3001362	11.1299	12.5673	11.2815	15.3034	15.0776	16.1816	15.3189	14.7623	16.4988
AT1G09290	AT1G09290	-	1:3001438-3003762	8.19045	9.17622	8.98902	9.88392	10.8774	10.1327	10.3847	8.97041	10.8184
AT1G09300	AT1G09300	-	1:3003494-3008381	8.17457	7.82927	6.71653	7.46765	8.83498	8.01667	7.49855	8.60138	8.17332
AT1G09310	AT1G09310	-	1:3008909-3009898	687.869	647.098	730.527	648.1	755.599	613.381	613.409	586.822	662.324
AT1G09320	AT1G09320	-	1:3009889-3012407	5.65111	6.85652	7.07683	9.05863	8.69239	6.70422	8.62875	9.29607	9.69017
AT1G09330	AT1G09330	ECH	1:3012738-3015255	32.6368	29.1568	35.0965	30.8424	32.1276	34.1269	32.0045	30.0116	37.694
AT1G09340	AT1G09340	CSP41B	1:3015236-3018542	194.66	167.287	181.236	137.451	163.057	155.707	144.62	149.837	145.866
AT1G09350	AT1G09350	GOLS3	1:3019638-3021443	0.880878	0.804088	0.370004	1.08846	1.58345	1.32263	1.32528	0.841609	1.60823
AT1G09360	AT1G09360	-	1:3021801-3022368	0	0	0	0	0	0	0	0	0
AT1G09370	AT1G09370	-	1:3024876-3025539	0	0.124194	0	0.117036	0.370372	0	0.206291	0.110468	0.110103
AT1G09380	AT1G09380	-	1:3026061-3029549	6.38502	1.82917	2.71427	1.16182	0.276742	1.6421	0	0	0
AT1G09390	AT1G09390	-	1:3031045-3033582	28.3175	24.726	23.9309	17.0619	12.467	18.2334	17.7118	13.6691	17.03
AT1G04697	AT1G04697	-	1:3031496-3032139	0.365737	0.129831	0	0	0	0.119143	0	0	0.230199
AT1G09400	AT1G09400	-	1:3033511-3035396	0.438677	0.116792	0.654424	0.33022	0.406396	0.857422	0.0969969	0.415584	0.207107
AT1G09410	AT1G09410	PCMP-H18	1:3035399-3037687	1.00448	0.740579	1.17365	0.336079	0.327249	0.352392	0.318923	0.414824	0.510739
AT1G09415	AT1G09415	NIMIN-3	1:3037753-3038408	23.4987	25.7833	24.7225	21.5578	18.2177	20.4132	19.5241	18.7741	21.4013
AT1G09420	AT1G09420	-	1:3038461-3041873	5.43429	5.55223	6.62364	28.5891	31.2726	30.85	29.4979	29.1364	29.5386
AT1G09421	AT1G09421	-	1:3038630-3039326	4.6898	7.82458	5.59705	35.4535	35.2476	30.2495	34.2898	28.8737	35.1244
AT1G09430	AT1G09430	ACLA-3	1:3041995-3045541	44.4661	42.0999	44.3685	29.8965	31.8574	34.1968	33.7868	28.8209	33.5563
AT1G09440	AT1G09440	-	1:3045258-3048006	7.38405	6.83281	8.19664	8.06917	5.79222	9.23278	7.39097	6.96946	7.97381
AT1G09450	AT1G09450	HASPIN	1:3048965-3053163	7.18867	8.62683	9.48733	11.2002	12.7236	10.7215	12.5739	11.5628	13.5003
AT1G09460	AT1G09460	-	1:3053697-3055360	7.48184	6.83602	5.94974	8.5763	5.80621	7.39497	7.06861	5.87994	7.54645
AT1G09470	AT1G09470	-	1:3055230-3057543	11.4056	13.5413	12.9684	17.9171	18.7957	17.0712	20.5688	17.4724	17.5654
AT1G09480	AT1G09480	-	1:3057974-3060757	0.80285	0.512998	0.871057	0.161162	0.453347	0.156922	0.165688	0.304235	0.202154
AT1G09483	AT1G09483	-	1:3061169-3061743	0.388024	0.688712	0.561319	0.25954	0.273781	0.505612	0.571989	0.612435	0.366249
AT1G09490	AT1G09490	-	1:3063935-3065949	20.7284	18.8163	21.2281	15.1593	18.329	18.4145	17.4917	16.308	17.9443
AT1G09500	AT1G09500	-	1:3066673-3068796	3.71523	0.512785	4.31718	0	0.0705826	0.201601	0.0884463	0.0651884	0.194921
AT1G09510	AT1G09510	-	1:3069356-3070910	0.0594465	0.126615	0	0.11933	0.125878	0.29048	0.105157	0	0.112262
AT1G09520	AT1G09520	-	1:3070914-3072074	8.69462	10.3346	9.79845	13.1181	13.3034	12.7731	13.0483	11.1597	12.9767
AT1G09530	AT1G09530	PIF3	1:3075767-3079654	4.34421	4.23485	4.33212	6.33128	6.19063	5.1844	5.85622	5.90054	6.2329
AT1G04703	AT1G04703	-	1:3083819-3084222	0	0	0	0	0	0	0	0	0
AT1G09540	AT1G09540	-	1:3086100-3087914	0.277378	0.295395	0.21496	0.238636	0.125865	0.0387253	0.140189	0.0375406	0.0748334
AT1G09550	AT1G09550	PAE1	1:3089575-3092327	0.0449658	0	0	0.0451324	0	0.0439443	0.0397707	0.0425995	0.042459
AT1G09560	AT1G09560	GLP4	1:3093643-3094954	40.7877	36.7372	40.7263	16.049	16.7076	16.6515	15.1627	14.2047	15.7419
AT1G09570	AT1G09570	PHYA	1:3095159-3100819	27.3653	26.0708	29.7838	23.1801	22.2083	25.4255	21.694	22.5069	23.9477
AT1G09575	AT1G09575	-	1:3101148-3103677	3.26215	4.27427	3.59857	2.68604	2.54909	3.08158	2.78848	3.0001	3.78902
AT1G09580	AT1G09580	-	1:3104491-3106366	18.8784	18.4988	21.9218	19.6137	18.838	21.6325	21.3383	19.5986	22.9509
AT1G09590	AT1G09590	RPL21A	1:3106366-3107801	315.145	358.595	368.9	372.771	428.981	352.477	384.311	408.505	406.74
AT1G09600	AT1G09600	-	1:3107895-3111552	4.04136	3.49442	4.22379	4.80085	4.94649	3.98579	5.21409	4.60167	4.63901
AT1G09610	AT1G09610	GXM1	1:3111693-3112873	0.714308	0.351094	0.953838	0.606643	0.290877	0.483287	0.340189	0.36438	0.259413
AT1G04707	AT1G04707	-	1:3111745-3112619	8.63798	6.30305	8.7644	5.5388	2.87902	7.26929	5.2348	3.48531	4.3045
AT1G09620	AT1G09620	-	1:3112777-3116699	53.616	58.1393	56.5971	61.6503	68.3963	60.1435	61.1036	66.0755	63.9396
AT1G09625	AT1G09625	-	1:3117136-3117567	0	0	0	0	0	0	0	0	0
AT1G09630	AT1G09630	RABA2A	1:3118154-3119815	19.4212	25.3716	21.5946	29.9048	35.888	28.1753	30.6738	31.712	29.5002
AT1G09640	AT1G09640	-	1:3119738-3122542	140.424	143.564	150.099	139.768	159.253	143.222	137.348	156.063	150.67
AT1G09645	AT1G09645	-	1:3122925-3124667	12.8737	10.111	14.142	10.2557	9.28509	10.7727	11.1728	10.0612	10.3319
AT1G09650	AT1G09650	-	1:3125174-3127284	0.872936	0.869659	1.25261	0.989254	1.10317	1.15582	1.24529	1.20052	0.850885
AT1G04713	AT1G04713	-	1:3125306-3125609	2.06361	2.74706	2.23892	2.06951	1.6373	1.51255	2.28148	1.95337	3.89385
AT1G09660	AT1G09660	-	1:3127761-3131094	27.0055	27.2965	26.1552	35.6947	36.8479	30.6308	36.5355	37.0678	40.1183
AT1G04717	AT1G04717	-	1:3131951-3132215	0	0	0	0	0	0	0	0	0
AT1G09665	AT1G09665	-	1:3133007-3133674	0	0	0	0	0	0	0	0	0
AT1G09680	AT1G09680	-	1:3133884-3135976	1.90464	1.42287	2.12814	1.19841	1.38457	0.861232	1.00572	1.05036	1.12742
AT1G09690	AT1G09690	RPL21A	1:3136187-3137684	376.171	438.337	455.325	496.73	559.418	487.447	507.085	522.857	519.045
AT1G09700	AT1G09700	DRB1	1:3137648-3140353	16.459	16.4576	16.6154	14.9444	14.6738	16.0887	16.7894	14.7057	17.5627
AT1G09710	AT1G09710	-	1:3140861-3144381	3.1904	3.73674	4.90169	3.77782	3.66366	3.961	3.47389	3.53485	3.64585
AT1G09720	AT1G09720	NET2B	1:3144437-3147303	0.270184	0.398399	0.22549	0.0834451	0	0.0203112	0.0367643	0.0393811	0.0196256
AT1G09730	AT1G09730	ULP2B	1:3147636-3154404	15.2006	16.2607	16.7703	17.7978	17.0544	17.4955	18.2838	17.2363	18.1805
AT1G09740	AT1G09740	-	1:3154389-3156376	3.22596	2.04668	2.30853	2.61777	3.05208	2.34774	2.489	2.66593	3.24041
AT1G09750	AT1G09750	AED3	1:3157500-3159148	142.335	219.739	141.463	198.912	267.585	215.579	233.924	264.291	229.902
AT1G09760	AT1G09760	-	1:3159124-3161692	46.8845	50.9724	53.2281	56.3379	59.4292	55.8657	54.1678	55.701	60.0367
AT1G09770	AT1G09770	CDC5	1:3161831-3165616	65.9673	71.1684	70.3853	74.8697	76.2636	76.0836	82.5719	75.1176	79.9141
AT1G09780	AT1G09780	PGM1	1:3165369-3167924	78.6132	76.1616	81.2603	91.5939	106.682	79.7742	85.9097	81.3749	95.5732
AT1G09790	AT1G09790	COBL6	1:3168433-3171018	4.15012	2.42515	5.37932	2.24866	0.738835	2.04586	1.26685	1.30503	2.0461
AT1G09794	AT1G09794	-	1:3171904-3173510	5.94797	5.11617	6.20508	4.93611	7.14442	4.35964	4.35025	3.79228	4.53572
AT1G09795	AT1G09795	HISN1B	1:3173533-3176910	56.6769	69.5469	64.6863	66.1222	77.7169	72.4138	69.6955	71.0118	72.9012
AT1G04723	AT1G04723	-	1:3173865-3174422	0.151478	0	0	0.152009	0.16035	0.148036	0	0.143478	0
AT1G09800	AT1G09800	-	1:3176882-3180734	3.97793	5.1841	5.09436	4.71361	5.60141	3.81549	5.32974	6.08352	4.99329
AT1G04733	AT1G04733	-	1:3180547-3180736	34.7392	30.0077	53.5544	1.98967e-13	0.552601	9.85788	1.71424	2.49478	1.27104e-19
AT1G09810	AT1G09810	-	1:3180925-3184224	11.6421	11.9406	11.2318	12.5034	15.2375	10.7313	12.0684	14.4078	12.4447
AT1G09812	AT1G09812	-	1:3187441-3188854	2.44866	1.64697	2.58677	2.26362	2.0467	1.76328	2.16575	2.62494	2.19037
AT1G09815	AT1G09815	-	1:3189300-3190242	28.4168	36.0529	40.737	33.2551	42.5737	35.8921	35.8404	37.0252	36.5156
AT1G09820	AT1G09820	-	1:3190253-3192488	4.54553	5.29108	5.70587	7.71916	7.61105	6.66341	7.80698	7.58641	7.96065
AT1G09830	AT1G09830	PUR2	1:3192567-3195044	21.804	26.8463	22.199	15.3636	19.1833	13.4934	16.1628	17.4017	16.1644
AT1G09840	AT1G09840	ASK10	1:3195718-3200403	26.5512	27.3249	29.5282	37.3425	37.769	33.8455	37.7073	32.1077	38.3984
AT1G09850	AT1G09850	-	1:3201684-3204150	19.6202	16.0955	18.2783	14.8917	16.8099	14.5672	12.6318	13.0379	13.3877
AT1G04743	AT1G04743	-	1:3204308-3205338	0.566471	0.301633	0.230474	0.497475	0.224902	0.346002	0.375768	0.335398	0.200574
AT1G04737	AT1G04737	-	1:3202273-3202774	0.179884	0	0	0.180506	0.19041	0.351595	0	0.340752	0.169814
AT1G09860	AT1G09860	PUP16	1:3204015-3205411	0.225017	0.0958532	0.0976537	0.316192	0.142946	0.219906	0.318432	0.170541	0.169978
AT1G09870	AT1G09870	-	1:3205578-3208714	21.5825	19.5254	21.8353	19.6521	18.6413	19.6386	17.1022	17.1401	19.7779
AT1G09880	AT1G09880	-	1:3208711-3213468	5.83899	5.82331	8.70092	6.71263	3.1376	4.13321	5.64337	5.01713	6.96695
AT1G04747	AT1G04747	-	1:3212811-3213011	1.83167	0	0	0	0	0	1.62004	0	0
AT1G09890	AT1G09890	-	1:3214048-3217603	1.23191	1.02685	0.755468	1.42769	1.47501	1.21932	1.29627	1.04558	0.977932
AT1G09900	AT1G09900	-	1:3218132-3219929	17.9886	18.7982	17.799	18.2246	22.827	17.3824	19.277	23.9039	19.0855
AT1G09910	AT1G09910	-	1:3220034-3224541	12.3872	11.3033	15.2358	7.85117	6.11851	7.94526	5.42404	5.443	6.93914
AT1G09920	AT1G09920	-	1:3224683-3227083	30.4936	28.8742	31.2878	31.2284	33.6723	33.172	30.6317	29.2798	32.9614
AT1G09930	AT1G09930	OPT2	1:3227489-3230257	1.13899	1.05812	2.10341	0.948655	0.61582	0.876281	0.943092	1.10205	0.938228
AT1G09932	AT1G09932	-	1:3230449-3233259	1.43008	0.452832	0.72313	0	0.182939	0.641124	0.0470049	0.0545597	0.59824
AT1G09935	AT1G09935	-	1:3233923-3235530	0	0	0	0	0	0	0.0712712	0	0
AT1G09940	AT1G09940	HEMA2	1:3236907-3239554	9.54137	7.92852	8.51486	7.04114	6.85833	9.29835	7.72584	7.74092	7.08089
AT1G09950	AT1G09950	-	1:3240530-3241863	0.142533	0.252986	0.257738	0.143061	0.0503035	0.139296	0.168088	0.0450107	0.314036
AT1G09960	AT1G09960	SUC4	1:3243985-3247216	4.93277	6.61615	5.84363	6.90493	6.8321	6.77506	6.50892	5.81011	7.25126
AT1G04753	AT1G04753	-	1:3247778-3248058	0	0	0	0	0	0	0	0	0
AT1G09970	AT1G09970	-	1:3252097-3255782	13.7976	15.3063	16.1477	11.5361	11.1311	12.7651	11.7411	10.6605	12.792
AT1G09980	AT1G09980	-	1:3256188-3261741	15.9875	16.8983	17.0992	20.475	20.9035	16.4059	18.1985	18.97	19.8808
AT1G09995	AT1G09995	-	1:3262221-3263642	3.96101	5.29748	6.04931	3.38119	3.75161	3.48835	3.94639	4.24358	4.7011
AT1G10000	AT1G10000	-	1:3263849-3265176	1.14635	1.22081	1.19192	0	0	0	0	0	0
AT1G10010	AT1G10010	AAP8	1:3265885-3268823	0.152106	0.283581	0.207161	0.245645	0.32482	0.111488	0.116292	0.449069	0.289693
AT1G10020	AT1G10020	-	1:3269538-3272110	10.0773	11.9859	9.8936	14.4578	16.6719	10.0625	12.7398	14.4248	14.4547
AT1G10030	AT1G10030	-	1:3273752-3275953	12.828	12.405	14.3978	14.1328	15.2985	15.0584	13.8238	14.038	16.1497
AT1G10040	AT1G10040	-	1:3275890-3278779	2.80808	4.24876	3.56752	5.60271	5.72884	4.5515	4.57377	4.73673	4.6241
AT1G10050	AT1G10050	-	1:3278791-3283631	2.23481	3.11023	3.6379	4.11704	3.77203	4.47085	4.37294	3.76637	4.16704
AT1G10060	AT1G10060	BCAT1	1:3284072-3287292	68.1638	69.9636	78.0655	64.1166	48.6993	46.2749	55.0544	48.6757	60.4305
AT1G10070	AT1G10070	BCAT2	1:3288086-3290471	19.1219	12.8987	12.557	2.90236	1.76193	4.25191	2.2145	2.10186	3.10548
AT1G10090	AT1G10090	-	1:3290310-3296198	5.91209	5.19745	5.42422	5.89444	5.86076	5.46757	5.98356	5.22531	5.39541
AT1G10095	AT1G10095	-	1:3296515-3300516	5.22389	5.12626	4.86491	5.36166	4.50479	4.57941	4.82797	4.29118	4.74789
AT1G10100	AT1G10100	-	1:3300696-3301489	0.937076	0.997942	1.01669	0.188061	0	0.183158	0.414405	0.177507	0.530763
AT1G04763	AT1G04763	-	1:3302152-3302419	0	0	0	0	0	0	0	0	0
AT1G10110	AT1G10110	-	1:3302563-3303938	0.183238	0.292709	0.347909	0.275874	0.048502	0.0447688	0.0810336	0.173595	0.086511
AT1G04767	AT1G04767	-	1:3302719-3303760	0.704595	0.88679	0.764455	0.707181	0.20345	0.563391	0.538209	0.546131	0.60481
AT1G10120	AT1G10120	BHLH74	1:3304038-3306956	17.7204	20.8807	21.2802	20.4493	23.4352	21.515	23.6462	22.7788	22.4396
AT1G04773	AT1G04773	-	1:3305947-3306688	2.19408	3.7173	4.86916	3.60325	2.85072	3.89861	3.35192	2.36183	4.33143
AT1G10130	AT1G10130	ECA3	1:3310929-3322269	14.8335	14.3719	16.2162	14.2096	15.6892	15.4262	15.216	14.8786	15.88
AT1G10140	AT1G10140	-	1:3322553-3323735	8.7187	3.62057	5.1759	1.0457	0.812793	1.66126	0.678989	0.935065	0.62132
AT1G10150	AT1G10150	PP2A10	1:3325798-3327614	0	0	0	0	0	0	0	0	0
AT1G10155	AT1G10155	-	1:3325824-3328448	7.39515	5.94626	7.21569	4.85722	4.86098	5.23848	5.22382	5.05484	4.9913
AT1G10170	AT1G10170	NFXL1	1:3333503-3338188	13.498	15.3303	14.9849	14.3351	15.1827	15.4508	15.2266	15.5281	14.9373
AT1G10180	AT1G10180	EXO84C	1:3338184-3341628	19.0617	21.5671	20.6094	24.8399	27.6729	25.0895	25.7277	25.7425	25.9072
AT1G10190	AT1G10190	-	1:3343685-3345632	0.048454	0	0	0	0	0	0	0	0
AT1G10200	AT1G10200	WLIM1	1:3346382-3348139	63.1082	65.3173	61.1412	80.9467	84.1286	74.5142	84.0667	78.3727	90.2063
AT1G10210	AT1G10210	MPK1	1:3349081-3351180	6.33371	6.06738	6.16815	5.29982	5.54047	6.79917	5.91487	5.02494	6.10421
AT1G10220	AT1G10220	-	1:3351922-3353122	0.0556433	0	0	0.0558483	0	0.0543792	0	0	0
AT1G10225	AT1G10225	-	1:3354242-3354856	0.161496	0.343972	0	0.16206	0.341905	0.473483	0.285676	0.611862	0.762303
AT1G10230	AT1G10230	ASK18	1:3355674-3356151	43.6198	55.2021	45.4156	66.7336	57.3514	59.6422	68.8561	61.6916	67.5815
AT1G10240	AT1G10240	FRS11	1:3356626-3359853	5.34892	6.03458	6.39783	6.74163	5.84167	6.55658	6.37609	6.35854	6.38351
AT1G10250	AT1G10250	-	1:3360086-3360508	0	0.66427	0.225582	0.208549	0.439984	0.81278	0.551689	0.590535	0.196195
AT1G04783	AT1G04783	-	1:3361409-3362012	0	0	0	0	0	0	0	0.127008	0
AT1G10270	AT1G10270	GRP23	1:3363431-3366493	12.2852	14.6035	14.3887	15.8006	17.4632	11.2534	14.8699	18.0106	16.2128
AT1G10280	AT1G10280	-	1:3366492-3369125	5.63764	4.9092	6.15039	5.7212	4.65001	5.78353	5.09649	4.63289	5.70583
AT1G10290	AT1G10290	DRP2A	1:3370401-3377463	39.2619	41.935	43.2952	42.3887	48.0319	40.3038	46.1746	43.025	48.006
AT1G10300	AT1G10300	-	1:3377877-3380414	0.652106	0.422717	0.584462	0.260638	0.0610756	0.110833	0.102061	0.109324	0.190704
AT1G10310	AT1G10310	-	1:3381446-3384003	21.4499	22.4178	23.2103	24.7925	27.6629	23.6387	25.0264	26.3195	24.8861
AT1G10320	AT1G10320	-	1:3384117-3388376	14.1463	14.2085	15.2042	15.9672	14.4526	14.368	15.7718	15.776	16.8869
AT1G10330	AT1G10330	PCMP-E71	1:3388598-3390150	1.63187	1.65309	2.0296	2.11732	2.02279	1.86708	1.93617	2.45099	2.48048
AT1G10340	AT1G10340	-	1:3390321-3392633	0.408802	0.124687	0.339016	0.125486	0.0992772	0.213817	0.129842	0.207279	0.118053
AT1G10350	AT1G10350	-	1:3392942-3395181	10.4152	10.8089	10.3077	12.0237	13.1208	11.4762	11.8998	10.9855	11.395
AT1G10360	AT1G10360	GSTU18	1:3395550-3396953	27.8589	25.4602	23.8662	24.9204	28.7283	31.7377	21.2034	26.1423	24.1905
AT1G10370	AT1G10370	GSTU17	1:3396882-3398358	68.2107	69.5348	89.1598	88.1111	103.992	69.6711	76.2062	90.978	81.7266
AT1G10380	AT1G10380	-	1:3400553-3402420	3.26396	2.24838	3.2888	2.14818	1.8544	1.52343	1.6789	1.91117	2.73664
AT1G10385	AT1G10385	EXO84A	1:3403131-3405920	2.08223	1.0056	2.15405	1.57967	0.692173	1.04112	0.79234	0.825793	1.44037
AT1G04787	AT1G04787	-	1:3406208-3406622	0	0	0	0.25465	0	0	0	0	0
AT1G10390	AT1G10390	NUP98A	1:3406955-3412874	38.1481	40.4529	42.6013	45.1606	43.982	41.2867	44.5501	44.8589	43.8919
AT1G10395	AT1G10395	-	1:3412473-3412742	6.08841	14.8203	9.43666	14.8203	11.955	9.35016	13.8471	13.1657	9.84169
AT1G10400	AT1G10400	UGT90A2	1:3414822-3416474	0	0.0419517	0	0	0	0	0	0.0373204	0
AT1G10410	AT1G10410	-	1:3416429-3419691	27.1583	19.4727	23.0939	21.8028	21.1527	16.7168	19.6883	18.0766	21.7221
AT1G04793	AT1G04793	-	1:3422719-3423058	0	0	0	0	0	0	0	0	0
AT1G10417	AT1G10417	-	1:3424185-3427531	1.16382	0.920559	1.03513	1.5261	1.46311	1.09529	1.67337	1.69429	1.65046
AT1G10430	AT1G10430	PP2A2	1:3428477-3430924	16.9314	20.5566	23.7214	22.7541	24.4165	23.5456	24.6652	21.7916	23.6901
AT1G10440	AT1G10440	-	1:3431184-3431256	0	0	0	0	0	0	0	0	0
AT1G10450	AT1G10450	SNL6	1:3431763-3438370	13.9356	14.7732	14.9838	16.2506	16.6215	15.2757	14.762	15.6125	16.1159
AT1G10455	AT1G10455	-	1:3438554-3439013	0.209325	0	0.227108	0	0	0.409139	0	0	0.197596
AT1G10460	AT1G10460	GLP7	1:3439029-3440359	0.571651	1.16683	1.08538	1.14753	1.00875	1.02422	0.421337	0.676957	0.85465
AT1G10470	AT1G10470	ARR4	1:3441987-3444360	16.6743	17.3119	15.0765	15.2525	22.152	15.5136	13.2337	19.0381	16.2665
AT1G10480	AT1G10480	ZFP5	1:3449566-3451226	0.110558	0.117739	0.199917	0.0369897	0.0780386	0	0.130379	0.0698276	0.0695972
AT1G10490	AT1G10490	-	1:3453190-3460620	15.6956	17.9991	17.2599	17.2741	21.0031	14.5243	16.3444	20.2348	17.1126
AT1G10500	AT1G10500	ISCA	1:3459999-3461485	67.5186	54.493	68.1545	46.0111	53.1162	49.1125	47.318	46.9757	46.5065
AT1G10510	AT1G10510	-	1:3461634-3465786	17.4035	20.1201	17.745	23.0054	25.4942	20.5122	22.4428	25.7906	22.5802
AT1G10520	AT1G10520	-	1:3465925-3469455	1.39713	1.71693	1.71348	2.10808	1.84636	2.2897	1.57145	2.11873	1.84075
AT1G10522	AT1G10522	-	1:3469511-3471488	43.5257	50.1056	42.7417	49.2616	73.6739	54.262	56.0345	67.4383	57.3722
AT1G04803	AT1G04803	-	1:3472126-3472558	0.233937	0.249131	0.253811	0.234722	0	0.685867	0.413817	0.221549	0
AT1G10530	AT1G10530	-	1:3471455-3472674	0.472612	0	0.219756	0.338816	0.357407	0.527858	0.179146	0.191881	0.446245
AT1G04797	AT1G04797	-	1:3470450-3470918	0.808929	0.430736	0.877653	1.01462	0.85623	0.395276	1.0732	1.14921	1.90903
AT1G10540	AT1G10540	NAT8	1:3474857-3478028	5.2276	3.67939	5.67101	6.03419	5.13387	6.07293	6.83215	5.72306	6.71886
AT1G10550	AT1G10550	XTH33	1:3479065-3481041	0.534169	0.170659	0.69546	0.321684	0.339334	0.46983	0.141736	0.455446	0.554819
AT1G10560	AT1G10560	PUB18	1:3484398-3486965	1.97638	1.01609	1.35558	0.43324	0.360799	0.910239	0.321478	0.0860897	0.278868
AT1G10570	AT1G10570	ULP1C	1:3487385-3491277	18.0894	17.1334	19.9872	17.6705	16.8054	15.9472	17.4606	16.092	17.2616
AT1G10580	AT1G10580	-	1:3491257-3493834	33.2996	35.2614	38.7636	40.7915	44.6583	34.4156	42.818	41.5446	43.9047
AT1G10585	AT1G10585	-	1:3493769-3495244	0	0.138079	0	0	0.251336	0	0.105201	0	0
AT1G10586	AT1G10586	-	1:3496910-3499439	0.0944701	0	0	0.126654	0.100013	0.0923235	0.111626	0	0
AT1G10588	AT1G10588	-	1:3501144-3501904	0	0	0	0	0	0	0	0	0
AT1G10590	AT1G10590	-	1:3501987-3503544	102.655	99.6191	110.095	99.1561	114.081	111.452	109.317	103.741	117.525
AT1G10600	AT1G10600	AMSH2	1:3503639-3506159	12.2487	11.3905	14.5391	14.1304	14.6833	15.2585	11.3752	13.2354	13.1134
AT1G10610	AT1G10610	BHLH90	1:3506185-3509006	4.48817	5.35087	5.51138	5.73113	5.88248	5.55655	4.82032	5.97605	5.94377
AT1G10620	AT1G10620	PERK11	1:3509000-3512321	1.0507	0.248655	0.506652	0.117182	0.0247223	0.15973	0.165211	0.0442422	0
AT1G10630	AT1G10630	-	1:3512738-3514824	57.292	57.5628	64.8799	55.2477	60.1041	59.8841	59.7119	58.2474	65.8051
AT1G10640	AT1G10640	-	1:3515181-3518035	51.9377	49.0861	55.7433	55.1356	52.5935	56.3885	61.1505	53.8697	56.0952
AT1G04807	AT1G04807	-	1:3514769-3515346	0	0	0	0	0.151792	0.140133	0.253648	0.13582	0
AT1G10650	AT1G10650	-	1:3523985-3526531	15.8303	12.655	17.5303	12.6386	13.2416	11.0722	12.9711	13.0816	14.2729
AT1G04813	AT1G04813	-	1:3529513-3529759	0	0	0	0	0	0	0	0	0
AT1G10657	AT1G10657	-	1:3530352-3532017	35.1302	38.5615	43.1559	39.017	48.3029	39.266	44.5892	43.4383	40.4917
AT1G10660	AT1G10660	-	1:3532228-3535137	19.1331	18.4174	19.9162	15.6844	19.1975	19.1252	17.6378	16.9775	17.9715
AT1G10670	AT1G10670	ACLA-1	1:3535287-3538439	192.788	179.518	207.882	175.632	175.621	173.473	173.351	159.071	181.298
AT1G10680	AT1G10680	ABCB10	1:3538332-3543925	0.102664	0.0312378	0.0318246	0.0294429	0.0155292	0.0429994	0.0259436	0.0277906	0.0138494
AT1G10682	AT1G10682	-	1:3544912-3545614	66.4447	71.333	67.5403	58.159	54.6347	63.8846	60.9552	54.8951	59.7895
AT1G10690	AT1G10690	-	1:3549919-3550848	6.65346	5.58976	5.29372	6.82615	8.9226	8.52525	8.36941	8.96426	7.74804
AT1G10700	AT1G10700	PRS3	1:3554103-3556544	10.493	9.6565	12.3296	9.06148	8.80405	8.74546	6.63616	7.91523	7.10394
AT1G10710	AT1G10710	PHS1	1:3558357-3560705	1.67808	1.37035	2.24364	3.03478	3.3064	2.2019	2.6997	2.48528	2.88892
AT1G10715	AT1G10715	ESFL2	1:3561148-3561495	0	0.833882	0	0	0	0.765235	0.692556	0.740881	0
AT1G10717	AT1G10717	ESF1.3	1:3562179-3562554	0	0	0	0	0	0	0	0	0
AT1G10720	AT1G10720	-	1:3562840-3564850	8.64999	9.60156	10.3233	9.2499	10.5676	9.36386	10.7991	10.2437	10.0842
AT1G10730	AT1G10730	AP1M1	1:3565256-3568106	5.57886	5.19857	6.68332	5.33299	5.09821	5.64684	6.1385	5.41123	5.9578
AT1G10740	AT1G10740	-	1:3567904-3571053	26.9348	21.3189	25.5066	17.917	19.2118	20.6696	19.7832	18.2739	17.527
AT1G10745	AT1G10745	ESF1.2	1:3572673-3573173	0	0	0	0.284034	0	0.276677	0	0	0
AT1G10747	AT1G10747	ESF1.1	1:3574311-3574830	1.10247	2.8178	2.39227	0.663722	1.1669	2.80131	1.56016	0.835298	1.66508
AT1G10750	AT1G10750	-	1:3574806-3578783	2.66197	3.47788	3.52962	5.58654	5.01723	4.80467	5.22321	5.84595	5.34196
AT1G04817	AT1G04817	-	1:3575376-3575814	0.683943	0	0.494699	0.457498	0.241301	0.222802	0	0.431823	0.215199
AT1G10760	AT1G10760	GWD1	1:3580829-3590928	52.8557	52.0762	49.2974	56.9769	58.321	58.7053	61.7647	52.5829	61.7883
AT1G10770	AT1G10770	-	1:3591632-3592580	48.7014	15.1911	34.1577	9.83372	2.21195	9.85696	5.41619	3.27595	3.7413
AT1G10780	AT1G10780	-	1:3592679-3595220	7.01064	8.70453	7.29208	10.2535	12.7923	8.74596	11.7036	11.762	11.3631
AT1G10790	AT1G10790	-	1:3596263-3597847	0.237523	0.379426	0.322128	0.297996	0.188608	0.290159	0.262601	0.450036	0.112138
AT1G10800	AT1G10800	-	1:3598068-3598885	0.183122	0.558724	0.582522	0.918975	0.462647	0.170829	0.463813	0.260215	0.335865
AT1G10810	AT1G10810	-	1:3599082-3600877	0.173055	0.138419	0.0939844	0.474228	0.229538	0.421309	0.459182	0.123137	0.245428
AT1G10820	AT1G10820	-	1:3600909-3605076	18.9647	20.0129	20.9548	22.2894	20.8155	22.4388	21.1798	20.6125	22.7468
AT1G10830	AT1G10830	Z-ISO	1:3605511-3607580	15.6918	16.1439	16.1172	15.4129	17.9208	16.6704	15.4171	14.2972	15.5066
AT1G10840	AT1G10840	TIF3H1	1:3607630-3610616	92.6223	101.452	104.201	102.326	110.783	96.8211	101.199	101.957	107.674
AT1G04823	AT1G04823	-	1:3611489-3612255	0	0	0	0	0	0	0	0	0
AT1G10865	AT1G10865	-	1:3614512-3616308	23.565	21.3622	25.5745	14.1882	13.0337	17.932	13.2866	13.8024	13.7976
AT1G10850	AT1G10850	-	1:3611489-3614613	25.8253	26.5622	31.4775	31.8583	31.3294	27.7156	28.5477	28.1603	30.7146
AT1G04827	AT1G04827	-	1:3615291-3616091	0.17977	0.191446	0.390085	0.0902105	0.761283	0.263529	0.7155	0.170296	0.254601
AT1G10870	AT1G10870	AGD4	1:3616609-3623806	17.0112	16.4874	16.8515	16.8894	16.7455	16.5612	16.472	16.8564	17.0844
AT1G10875	AT1G10875	-	1:3623997-3625422	0	0	0	0	0	0	0	0	0
AT1G10880	AT1G10880	-	1:3625622-3627082	0.0943547	0	0.102371	0	0.0499501	0.0461056	0	0	0
AT1G10890	AT1G10890	-	1:3627645-3630808	38.062	33.529	41.3964	35.7228	37.1246	41.9474	40.4391	34.6236	42.696
AT1G10900	AT1G10900	PIP5K7	1:3632131-3637250	6.61879	5.4921	6.80906	4.8817	5.85766	5.95883	5.67305	5.75017	5.39286
AT1G10910	AT1G10910	-	1:3639834-3644187	15.6169	18.0772	16.7378	16.4819	18.8464	19.7566	17.0381	17.4987	18.4207
AT1G10920	AT1G10920	LOV1	1:3644179-3647784	2.96006	3.0988	2.63687	5.93683	5.22629	4.82542	5.06955	5.13981	6.42386
AT1G10930	AT1G10930	RECQL4A	1:3647875-3655685	11.0196	14.4562	12.7021	15.5982	18.3269	12.7997	15.9917	18.0611	16.3313
AT1G10940	AT1G10940	SRK2A	1:3655672-3658612	33.4702	31.9368	36.095	33.2236	34.5086	32.2445	33.5472	31.7675	36.6539
AT1G10950	AT1G10950	TMN1	1:3659203-3664264	75.0039	78.7942	81.7015	84.1799	86.5753	79.5023	83.6679	81.3579	87.0606
AT1G10960	AT1G10960	FD1	1:3664186-3665040	255.882	186.731	266.977	158.77	175.075	167.008	170.249	189.687	167.19
AT1G10970	AT1G10970	ZIP4	1:3665086-3667139	7.05054	6.40947	7.66393	6.9011	5.30201	6.12802	6.36859	6.28449	8.34585
AT1G10980	AT1G10980	-	1:3667223-3669935	4.52292	5.62486	5.36825	1.67576	1.09277	1.36462	2.09415	1.38041	1.71982
AT1G10990	AT1G10990	-	1:3670242-3671191	0.803395	1.59333	1.30748	1.69328	1.78619	1.02069	2.91338	1.72883	2.84887
AT1G11000	AT1G11000	MLO4	1:3671755-3676133	8.02548	6.65373	9.88471	6.77315	5.94192	6.73317	6.41925	4.87302	6.71347
AT1G11010	AT1G11010	-	1:3676606-3676691	0	0	0	0	0	0	0	0	0
AT1G11020	AT1G11020	-	1:3676690-3678567	11.2336	10.7806	12.9758	11.2753	10.9894	13.4412	12.5046	10.2378	11.9787
AT1G11030	AT1G11030	-	1:3678774-3678848	0	0	0	0	0	0	0	0	0
AT1G11040	AT1G11040	-	1:3678980-3681032	1.17205	0.351049	0.63581	0.220576	0.0775597	0.286355	0.0971844	0.0693991	0.242095
AT1G11050	AT1G11050	-	1:3681678-3684169	0	0	0.0254654	0	0.0497039	0.0917528	0.0415192	0	0
AT1G04833	AT1G04833	-	1:3681803-3684151	5.30757	5.06575	4.88928	3.74427	4.1883	3.84131	4.42864	3.84249	3.92438
AT1G11060	AT1G11060	-	1:3684567-3689892	6.25504	7.32163	7.71637	8.32864	7.72364	7.36048	7.80659	7.48113	7.59421
AT1G11070	AT1G11070	-	1:3690011-3694200	0.144553	0.205254	0.261159	0.193842	0.204075	0.14127	0.0852344	0.182603	0.159228
AT1G11080	AT1G11080	SCPL31	1:3694327-3698013	10.4939	11.7468	11.7852	7.27199	6.51317	11.3086	9.20882	8.1091	10.0322
AT1G04837	AT1G04837	-	1:3702553-3703796	6.28496e-245	0.0228072	0.144884	1.78404e-19	0.217693	0.122589	0.0456563	0.00629879	2.74123e-87
AT1G11100	AT1G11100	-	1:3703671-3709586	0.540052	0.690808	0.74323	0.408764	0.496851	0.610421	0.405714	0.470234	0.471917
AT1G11090	AT1G11090	-	1:3702607-3703779	11.8556	12.8027	11.9612	12.0105	12.4349	10.4493	10.7309	11.5989	11.6653
AT1G11110	AT1G11110	-	1:3710207-3712503	0.146819	0.11226	0.329956	0.210098	0.167443	0.103019	0.279806	0.231828	0.199125
AT1G11112	AT1G11112	-	1:3712970-3713735	1.71858	3.45705	2.90046	3.54539	3.84101	3.35907	3.54672	4.34131	3.33538
AT1G11120	AT1G11120	-	1:3715083-3717659	21.3305	24.3456	26.79	31.1307	32.9472	28.1415	26.0687	30.7414	30.976
AT1G11125	AT1G11125	-	1:3718651-3719832	3.01898	4.03346	5.06209	5.89495	5.23043	5.84716	5.77731	5.82413	5.75308
AT1G11130	AT1G11130	SUB	1:3722707-3727450	22.361	27.1825	26.9734	32.7832	38.0457	28.1024	34.6597	34.0026	31.8547
AT1G11145	AT1G11145	-	1:3727531-3728166	0	0	0	0	0	0	0	0	0
AT1G11160	AT1G11160	-	1:3733043-3739844	2.14436	2.47715	2.71803	4.14685	5.7455	3.89202	4.87458	5.4479	5.02741
AT1G11170	AT1G11170	-	1:3740663-3744675	2.71312	2.00311	2.26351	1.66239	1.23995	1.67121	1.40328	1.03687	1.9377
AT1G11175	AT1G11175	-	1:3744857-3745655	11.7243	10.661	10.1763	8.41775	8.49771	17.5395	11.3269	8.28707	9.96276
AT1G11180	AT1G11180	SCAMP5	1:3745773-3748557	6.97112	5.68897	6.09095	6.84977	7.76028	8.10091	8.85476	6.47429	7.20432
AT1G11185	AT1G11185	-	1:3749509-3750035	0	0.353538	0.18009	0.333132	0.175705	0.324434	0	0.471654	0.313399
AT1G11190	AT1G11190	ENDO1	1:3750065-3752780	14.5368	6.77962	13.3245	6.28903	3.66203	5.68264	5.05425	4.27398	4.7332
AT1G11200	AT1G11200	-	1:3753212-3755658	11.3708	9.14587	11.4519	8.66798	8.33083	9.0025	7.38365	8.49969	10.6915
AT1G11210	AT1G11210	-	1:3755667-3756998	3.63516	4.09569	2.11489	6.50397	4.8528	3.29514	6.24394	2.69516	4.72583
AT1G11220	AT1G11220	-	1:3759861-3761461	6.29665	7.449	7.92927	10.9479	12.4722	10.045	13.4657	11.1155	12.8437
AT1G11230	AT1G11230	-	1:3763267-3764483	0.0601117	0	0	0.0603284	0	0	0	0	0
AT1G11240	AT1G11240	-	1:3766753-3769799	15.0533	16.0047	17.541	18.0173	18.7961	17.6633	19.7084	19.6098	20.1062
AT1G11250	AT1G11250	SYP125	1:3768520-3770102	4.23551	0.972879	1.93725	0.625181	0.131897	0.973951	0.36727	0.0393397	0.0392099
AT1G11260	AT1G11260	STP1	1:3777235-3780823	24.0483	31.5803	24.5326	20.8049	21.9963	36.4155	22.6448	20.6192	23.3313
AT1G11270	AT1G11270	-	1:3780385-3787099	3.11069	2.45484	3.42997	2.76409	1.97993	2.29838	2.7344	1.56945	2.21353
AT1G11280	AT1G11280	-	1:3787317-3790935	12.9596	16.4832	15.3008	0.0219092	0	0.170675	0.077231	0.11624	0.0618404
AT1G11290	AT1G11290	PCMP-H40	1:3791167-3794088	2.80577	3.38782	2.74401	3.78812	4.07966	3.76547	3.87969	4.26817	4.62725
AT1G11300	AT1G11300	-	1:3794242-3797507	1.10882	1.34576	0.750657	0.965999	0.698215	0.880133	0.83653	0.728285	1.03664
AT1G11303	AT1G11303	-	1:3797666-3800851	5.55556	8.17519	6.81019	6.91644	6.33835	6.69199	6.32305	5.97746	7.50309
AT1G11310	AT1G11310	MLO2	1:3800499-3804233	37.1009	38.0478	34.1923	34.7724	35.6309	37.6767	37.8355	32.9752	36.5044
AT1G11320	AT1G11320	-	1:3806821-3808940	2.80627	3.05571	3.48941	3.92444	4.47363	3.9443	3.90434	3.85356	4.07904
AT1G11330	AT1G11330	-	1:3809794-3813809	14.849	17.8003	14.8389	9.5579	11.4274	10.66	10.2065	7.41494	9.20133
AT1G11340	AT1G11340	RKS1	1:3813906-3817420	0.124285	0.149239	0.126717	0.117448	0.136031	0.194041	0.206602	0.154914	0.253663
AT1G11350	AT1G11350	SD113	1:3817423-3820887	3.9796	6.1683	4.10394	3.36173	3.71307	3.54263	4.23423	4.10632	4.59507
AT1G11360	AT1G11360	-	1:3821105-3823088	18.215	19.0333	22.409	17.4129	19.732	22.3763	21.2333	20.0156	20.7106
AT1G11362	AT1G11362	-	1:3824509-3825231	0.516887	0	0.44864	0.103749	0	0.303087	0	0.0979269	0.0976038
AT1G11370	AT1G11370	PME56	1:3827850-3831068	0.415357	0.221168	0.225322	0.104223	0.109941	0.15222	0.137763	0.0491868	0.245122
AT1G11380	AT1G11380	-	1:3832562-3834462	5.95591	6.52795	6.65057	5.62891	5.10924	5.18331	6.19061	6.26029	7.10169
AT1G11390	AT1G11390	-	1:3834431-3837676	9.57286	10.3633	10.779	9.97217	9.63274	7.93992	9.78792	10.2273	10.7919
AT1G11400	AT1G11400	-	1:3837693-3841218	26.8509	31.2688	32.068	31.1122	32.4648	29.2386	34.0324	30.6834	34.4664
AT1G11410	AT1G11410	-	1:3840876-3844479	14.4185	11.7319	14.5444	8.12589	6.5674	8.85507	8.13676	6.19423	7.9347
AT1G04847	AT1G04847	-	1:3840832-3841171	0	0	0	0	0	0	0	0	0
AT1G11420	AT1G11420	DUF2	1:3844460-3846956	2.57257	2.2988	2.95154	2.87898	3.09956	2.86091	3.84455	3.33373	3.74156
AT1G11430	AT1G11430	MORF9	1:3847219-3849224	98.7403	114.464	102.038	102.78	129.518	114.402	117.751	126.853	120.243
AT1G11440	AT1G11440	-	1:3849200-3850735	8.26342	8.49966	9.9276	8.94145	8.23705	9.57266	7.27305	9.08885	8.48793
AT1G11450	AT1G11450	-	1:3853183-3855507	1.16067	1.58907	1.47111	2.24161	2.19109	2.04906	2.39641	2.44411	2.41206
AT1G11460	AT1G11460	-	1:3856941-3859465	0.0751905	0.106766	0.0543856	0.150937	0.344973	0.342918	0.221678	0.0949773	0.141996
AT1G11470	AT1G11470	-	1:3859661-3860604	0.0986321	0.105039	0.428046	0.0989878	0	0	0	0.186865	0
AT1G11475	AT1G11475	NRPB10	1:3862398-3864074	54.1668	54.7087	56.6027	63.3073	72.5573	57.7487	70.5093	70.2177	65.714
AT1G11480	AT1G11480	-	1:3864042-3867000	39.6303	40.4235	44.1418	39.8903	37.9529	41.7755	42.0565	39.2192	41.7288
AT1G11490	AT1G11490	-	1:3868883-3870525	0.145476	0.309869	0.0524809	0.243368	0.256722	0.0922112	0.214457	0.0459289	0.0457774
AT1G11500	AT1G11500	-	1:3870678-3871702	0.619417	0.623324	0.689302	0.735173	0.876338	0.49847	0.561925	0.971448	0.829951
AT1G11510	AT1G11510	-	1:3871722-3872929	0.915131	0.191131	0.638886	1.25494	0.283502	0.663105	0.37834	0.799046	0.739922
AT1G11520	AT1G11520	-	1:3873028-3873619	0	0	0	0	0	0	0	0	0
AT1G11530	AT1G11530	CXXS1	1:3874395-3875484	12.903	12.3415	12.8326	8.87247	11.6359	14.945	10.5669	9.95892	13.7611
AT1G04853	AT1G04853	-	1:3874537-3874895	0.687812	0.366244	1.11937	0.344993	0.727845	1.00828	0.304173	0.651263	0.324557
AT1G11540	AT1G11540	-	1:3875441-3877323	0.817022	0.409481	0.686689	0.775435	0.363528	0.671191	0.382593	0.325366	0.243344
AT1G11545	AT1G11545	XTH8	1:3878494-3880391	7.67674	7.4424	7.40988	8.55528	8.96866	5.38099	7.21124	7.17234	7.84855
AT1G11550	AT1G11550	-	1:3881528-3881608	0	0	0	0	0	0	0	0	0
AT1G11560	AT1G11560	OST3A	1:3881626-3882819	0.976063	0.750722	0.764823	1.95932	1.03342	1.53682	1.00717	0.873312	1.58725
AT1G11570	AT1G11570	-	1:3883166-3884129	1.65301	1.52874	1.08633	2.46164	1.93401	2.12299	2.40995	1.34008	3.14775
AT1G11572	AT1G11572	-	1:3884341-3884960	2.70764	0.41193	0.559557	0.776358	0	0	0	0	0.243457
AT1G11580	AT1G11580	PME18	1:3888609-3890824	10.5032	7.88759	9.90614	9.70923	8.14626	10.015	7.00258	5.8071	6.99377
AT1G04857	AT1G04857	-	1:3891769-3891972	5.22566	3.71005	4.72468	6.10372	3.67922	0.851158	3.08127	1.64605	4.92186
AT1G11590	AT1G11590	PME19	1:3892579-3894677	0.0543101	0.0578377	0.0196414	0.127195	0.0575033	0.0884606	0.0640472	0.0686039	0.0512832
AT1G11591	AT1G11591	-	1:3895129-3896019	0.330348	0.967463	0.403214	0.372964	0.262286	0.443909	0.401748	0.586722	0.116957
AT1G11592	AT1G11592	-	1:3895178-3896934	13.3739	13.1498	14.1485	15.3575	15.3392	16.3612	15.4092	15.0381	16.7016
AT1G11593	AT1G11593	-	1:3898001-3898609	0.132432	0	0	0.0664506	0	0.129423	0	0	0
AT1G11600	AT1G11600	-	1:3901949-3903895	28.1583	38.4192	37.5698	60.1756	70.0666	53.9835	66.5406	66.4595	69.7021
AT1G11608	AT1G11608	-	1:3905578-3906818	0.0517695	0	0	0	0	0	0	0.0490446	0
AT1G11610	AT1G11610	CYP71A18	1:3906861-3909338	0.225289	0.159948	0.366643	0	0	0	0	0	0
AT1G11620	AT1G11620	-	1:3910832-3911924	0.060382	0.32152	0.917166	1.15148	0.575364	0.354062	0.587463	0.629232	1.14028
AT1G11630	AT1G11630	-	1:3912753-3914465	6.83197	6.66942	6.98772	7.64314	7.45972	8.72848	7.7736	8.59636	8.3664
AT1G11640	AT1G11640	-	1:3914621-3914700	0	0	0	0	0	0	0	0	0
AT1G11650	AT1G11650	RBP45B	1:3914773-3918243	148.774	152.532	156.614	141.548	165.724	147.573	155.962	154.07	161.728
AT1G11655	AT1G11655	-	1:3919236-3919869	0	0	0	0	0	0	0	0	0
AT1G11660	AT1G11660	HSP70-16	1:3920477-3924566	24.8801	24.8189	26.0114	22.9885	23.8171	24.3296	23.7401	23.1406	24.2681
AT1G11670	AT1G11670	DTX36	1:3928114-3931701	9.77876	11.0944	9.88616	10.847	10.8245	11.2399	13.7352	11.3174	11.4374
AT1G04863	AT1G04863	-	1:3937245-3937780	0	0	0	0	0	0	0	0	0
AT1G11680	AT1G11680	CYP51G1	1:3938421-3940871	64.9388	69.3761	76.2021	65.2403	70.2843	65.4765	69.7196	65.2866	72.9341
AT1G11684	AT1G11684	-	1:3941102-3941459	0	0	0	0	0.366212	0	0	0	0
AT1G11690	AT1G11690	-	1:3941468-3942212	0	0.10562	0	0	0.104998	0	0	0	0
AT1G04867	AT1G04867	-	1:3943178-3943430	0	0	0	0	0	0	0	0	0
AT1G11700	AT1G11700	-	1:3945583-3946757	18.6867	13.7184	23.2134	14.5383	11.824	12.6431	14.6696	14.1938	12.9985
AT1G11710	AT1G11710	-	1:3948713-3951359	1.64211	1.45146	1.73114	1.21357	1.83878	1.61158	1.43223	1.72841	1.53635
AT1G11720	AT1G11720	SS3	1:3951365-3957044	15.2808	15.7166	16.012	13.436	14.7726	13.6713	14.3778	13.7885	13.3989
AT1G04873	AT1G04873	-	1:3951431-3951671	25.2641	39.8196	38.3747	24.3047	58.7544	36.5415	33.9648	24.8524	28.5812
AT1G11730	AT1G11730	B3GALT1	1:3957283-3960464	3.67082	3.71762	3.27986	3.50387	4.83926	4.32602	4.99739	5.28475	4.58766
AT1G04877	AT1G04877	-	1:3960943-3961245	6.24489	4.98788	9.59853	10.9598	11.0106	7.12019	9.20564	10.3447	5.40076
AT1G11735	AT1G11735	p_MI0000989	1:3961347-3961464	12.4499	13.2585	0	24.7279	0	48.6683	0	11.6701	23.2632
AT1G11740	AT1G11740	-	1:3963053-3966850	0.584569	0.735727	0.749547	0.480072	0.393877	0.493386	0.564033	0.352434	0.451634
AT1G11750	AT1G11750	CLPP6	1:3967475-3969877	70.5729	79.0757	74.4356	71.7444	97.2431	87.1481	81.9475	91.7871	85.1536
AT1G04883	AT1G04883	-	1:3967958-3968238	0	0	0	0.641068	0	0	0	0	0
AT1G11755	AT1G11755	-	1:3969680-3971911	19.5682	20.5054	25.1172	23.7755	17.3522	22.9309	23.1689	19.0475	21.5216
AT1G11760	AT1G11760	MED32	1:3971985-3973294	10.7646	10.3174	12.1797	13.0418	12.9434	13.4507	14.4174	10.9988	12.1241
AT1G11765	AT1G11765	-	1:3973873-3974594	10.4613	2.64731	4.15793	1.66319	0	1.31591	0.82449	0	0
AT1G11770	AT1G11770	-	1:3975606-3977379	3.76213	0.801298	1.18742	0.343286	0.0362122	0.434515	0.483996	0.032402	0.0322951
AT1G04887	AT1G04887	-	1:3975946-3977255	12.0602	3.2581	3.37262	1.98553	0.0513944	1.43557	1.52397	0.0465294	0
AT1G11780	AT1G11780	-	1:3976838-3979237	5.70889	4.99851	5.61525	5.97863	4.93648	5.93083	6.27092	5.26968	5.37409
AT1G11785	AT1G11785	-	1:3979822-3981079	0.365737	1.75272	1.05816	0.122347	0.25812	0	0.323481	0	0.1151
AT1G11790	AT1G11790	ADT1	1:3981152-3985219	13.498	13.3839	14.7516	14.5181	18.342	13.1217	13.3075	16.0525	14.9242
AT1G11800	AT1G11800	-	1:3985183-3987290	8.05781	9.58169	10.4281	13.9995	13.1608	12.1829	15.1486	13.1111	13.0338
AT1G11810	AT1G11810	-	1:3989762-3991066	0	0	0	0.0489422	0	0	0	0	0.0460431
AT1G04893	AT1G04893	-	1:3991392-3991738	1.11505	0.395825	2.0163	1.86419	0.786593	2.90592	3.61614	2.81532	4.5598
AT1G11820	AT1G11820	-	1:3991026-3993707	25.829	30.3476	25.523	33.1076	37.5806	25.5044	34.4269	37.2982	33.3479
AT1G11840	AT1G11840	-	1:3995157-3997965	405.426	402.347	422.687	422.477	455.693	454.522	418.388	372.521	434.355
AT1G11850	AT1G11850	-	1:3999156-4000024	129.471	118.791	131.853	103.522	100.961	116.247	102.267	97.02	105.126
AT1G11860	AT1G11860	GDCST	1:4001112-4003748	370.23	360.06	369.361	271.535	339.049	292.615	272.165	309.142	282.073
AT1G11870	AT1G11870	OVA7	1:4003756-4007015	16.1485	18.9008	16.8789	19.3089	25.8809	22.7335	20.834	24.3071	20.1268
AT1G04897	AT1G04897	-	1:4006867-4007020	0	0	3.38403	1.55688	1.64231	3.04819	1.37934	1.46951	0
AT1G04907	AT1G04907	-	1:4007236-4007396	25.9132	33.9647	49.7414	0	8.40154	11.6882	3.52605	12.0281	4.68297
AT1G11880	AT1G11880	-	1:4007704-4010461	3.35621	3.42332	3.19381	2.78496	2.6602	2.54628	2.48112	2.39055	2.49215
AT1G11890	AT1G11890	SEC22	1:4010756-4013104	39.4173	36.7224	41.6561	41.7366	43.8993	41.3448	43.9117	41.6748	45.5149
AT1G04913	AT1G04913	-	1:4011059-4011493	0	0	0	0.465394	0.736396	0	0.205123	0.219638	0
AT1G11900	AT1G11900	-	1:4013120-4014688	0.64164	1.13886	1.3923	0.375671	0.622732	0.888341	0.709385	0.455899	0.757325
AT1G04917	AT1G04917	-	1:4013194-4013918	4.32521	4.60614	4.69266	3.61731	4.68797	4.12631	4.00766	4.38982	4.08365
AT1G11905	AT1G11905	-	1:4014781-4016544	12.1858	9.50198	13.2383	14.2679	13.3541	13.5392	11.7688	10.3747	13.3063
AT1G11910	AT1G11910	APA1	1:4016711-4021043	251.404	227.02	259.38	225.208	228.425	247.698	219.032	201.503	225.587
AT1G11915	AT1G11915	-	1:4021749-4023292	1.49822	0.904134	1.51713	1.0025	1.11039	1.02493	0.70673	0.804305	1.22605
AT1G11920	AT1G11920	-	1:4023532-4025113	1.12051	1.34893	0.845705	1.32024	1.0832	0.52372	1.72356	1.2923	1.38004
AT1G11925	AT1G11925	-	1:4025929-4026733	0.267862	0.0950868	0.0968729	0.0896108	0	0	0	0	0
AT1G11930	AT1G11930	-	1:4028594-4030656	43.4909	40.6035	44.8269	50.8552	51.5727	52.5148	50.2625	47.8862	52.4173
AT1G11940	AT1G11940	-	1:4031533-4034155	7.80834	6.93098	8.57649	8.56258	9.29566	8.09207	9.47231	8.43239	9.00197
AT1G11950	AT1G11950	-	1:4034478-4039065	4.81337	5.8345	5.18676	7.58395	8.22728	7.17448	8.51541	7.19859	7.91006
AT1G11960	AT1G11960	-	1:4039565-4044046	5.56793	6.1535	6.70064	6.65722	6.91767	6.67269	6.50342	6.38485	7.19211
AT1G11970	AT1G11970	-	1:4044369-4044669	0	0	0	0	0	0	0	0	0
AT1G11980	AT1G11980	RUB3	1:4045618-4045855	1.05116	0	2.28092	2.10663	2.22222	0	0.929713	2.98261	0.990921
AT1G11990	AT1G11990	-	1:4046078-4049140	2.47661	0.485201	0.883809	0.372516	0.137826	0.477349	0.201484	0.217203	0.338401
AT1G12000	AT1G12000	PFP-BETA1	1:4049895-4053871	60.775	62.6812	69.2107	70.9615	80.2574	62.5349	76.5162	76.5666	80.5463
AT1G12010	AT1G12010	-	1:4056164-4057968	16.562	9.79876	12.0293	0.046176	0.0487096	0.359684	0.162761	0.130754	0.0868814
AT1G12013	AT1G12013	-	1:4058286-4058416	0	17.9884	18.3263	16.8158	8.86926	8.2538	7.46988	0	0
AT1G12015	AT1G12015	-	1:4058486-4058576	0	0	36.5244	0	0	0	0	31.2595	31.1563
AT1G12020	AT1G12020	-	1:4061362-4063549	3.38334	4.55431	4.37556	3.74916	4.67134	3.80906	3.97396	4.82092	4.47275
AT1G12030	AT1G12030	-	1:4064484-4066344	0	0	0.179028	0.110412	0.11647	0	0.0486482	0.260538	0.103871
AT1G04923	AT1G04923	-	1:4068820-4069413	0	0	0	0	0	0	0	0	0
AT1G12040	AT1G12040	LRX1	1:4069991-4072681	0	0.0229963	0	0	0	0.0211032	0	0	0.0203908
AT1G12050	AT1G12050	-	1:4072740-4076207	57.2791	51.437	62.5382	50.3329	49.6445	53.1118	50.3731	46.8908	52.6507
AT1G12060	AT1G12060	BAG5	1:4076225-4077230	7.49584	5.77321	7.18869	7.792	9.84928	8.89532	9.11598	7.54491	8.91027
AT1G12064	AT1G12064	-	1:4077497-4078095	0.135779	0	0.147315	0	0	0	0	0.128613	0
AT1G12070	AT1G12070	-	1:4078546-4080236	7.39874	2.13274	5.25095	1.95421	0.706779	1.68534	1.27926	0.948621	1.57582
AT1G12080	AT1G12080	-	1:4084161-4085185	225.624	147.181	232.374	117.915	80.3956	111.764	104.021	93.3243	136.044
AT1G12090	AT1G12090	-	1:4089663-4090857	511.862	512.803	475.475	430.127	508.559	328.654	393.073	465.365	456.617
AT1G12100	AT1G12100	-	1:4095245-4095883	1.83162	0.975295	1.73883	3.21613	3.15027	2.01376	3.24001	4.1198	3.24174
AT1G12110	AT1G12110	NPF6.3	1:4105222-4109601	7.11887	6.35109	6.29551	6.28263	6.34292	5.72324	5.72615	5.85369	5.5046
AT1G12120	AT1G12120	-	1:4114673-4117614	30.1969	31.2097	29.1151	34.174	34.5281	34.8459	35.1703	33.3178	35.9209
AT1G12130	AT1G12130	-	1:4118593-4120959	0.0413647	0	0.0897579	0.124555	0.131389	0.0404251	0.329271	0.117565	0.156236
AT1G12140	AT1G12140	FMOGS-OX5	1:4121284-4124595	16.4123	12.0026	14.372	13.6662	14.758	13.3899	12.9874	14.4739	14.0335
AT1G04933	AT1G04933	-	1:4123640-4125090	12.423	4.80015	12.5921	2.19146	1.34856	4.42221	2.29004	2.54515	2.37445
AT1G04927	AT1G04927	-	1:4122065-4122474	0	0	0	0	0.550202	0.254026	0.229899	0	0
AT1G12150	AT1G12150	-	1:4123529-4125651	1.95619	0.843547	1.41492	0.345661	0.182289	0.706815	0.54415	0.130474	0.422754
AT1G12160	AT1G12160	-	1:4125989-4128310	1.96619	2.17004	2.21081	0.645876	0.832718	0.593926	0.442661	0.372551	0.67513
AT1G12170	AT1G12170	-	1:4128606-4129701	0	0	0	0	0	0	0	0	0
AT1G12180	AT1G12180	-	1:4130395-4131168	2.76287	0.858177	0.749397	0.577655	0.12187	0.337513	0.610914	0	0
AT1G12190	AT1G12190	-	1:4132966-4134094	0	0	0	0	0	0	0	0	0
AT1G12200	AT1G12200	-	1:4137510-4140158	10.3679	7.42956	10.4569	8.55329	6.02688	8.63909	8.55955	5.95262	9.21613
AT1G12210	AT1G12210	RFL1	1:4140215-4143916	0.298261	0.436746	0.424725	0.44907	0.394759	0.455445	0.408146	0.476852	0.67778
AT1G12211	AT1G12211	-	1:4140874-4144114	1.85003	1.50203	1.78859	2.18792	2.1722	2.34503	2.0251	2.16925	1.97183
AT1G12220	AT1G12220	RPS5	1:4144256-4147939	2.91338	3.38057	3.05292	2.11002	2.32725	2.50959	1.98118	2.32078	2.2629
AT1G12230	AT1G12230	-	1:4147961-4151056	66.2489	59.4005	70.9239	54.2556	54.9416	59.9145	52.9863	50.2465	56.6219
AT1G12240	AT1G12240	BFRUCT4	1:4153640-4157653	85.5118	59.4529	74.1815	35.1704	33.4041	41.5794	31.2	31.5803	34.9459
AT1G12244	AT1G12244	-	1:4157653-4159046	12.18	10.0398	11.8709	14.4346	16.3923	14.526	16.0678	16.7536	15.4638
AT1G12250	AT1G12250	TL20.3	1:4159226-4161506	19.7168	18.7001	19.379	19.5547	23.2102	22.9798	23.1116	22.4929	23.5329
AT1G12260	AT1G12260	NAC007	1:4162825-4165928	2.64856	2.28611	2.59874	1.70706	2.44197	2.34998	1.73191	2.53499	1.7411
AT1G04937	AT1G04937	-	1:4168883-4169086	0	0	0	0	0	0	0	0	0
AT1G12270	AT1G12270	HOP1	1:4172034-4174730	45.7096	50.8793	51.4669	57.8919	65.6731	53.0508	60.67	62.7079	63.7242
AT1G12280	AT1G12280	-	1:4174874-4178021	3.13178	2.14812	3.02274	2.81768	2.98999	2.79788	2.42743	2.14711	2.76493
AT1G12290	AT1G12290	-	1:4177916-4182593	1.17086	1.35091	1.51218	2.11848	1.76076	1.76281	1.84287	1.27986	1.91936
AT1G12294	AT1G12294	p_MI0005102	1:4182131-4182299	2.46659	0	0	5.10168	0	0	0	4.28252	2.92458
AT1G12300	AT1G12300	-	1:4183009-4186247	1.86688	2.61003	2.39027	3.98758	3.73796	3.40684	3.36238	3.52908	3.73466
AT1G12320	AT1G12320	-	1:4186623-4190342	2.10429	1.95236	2.43873	0.992093	1.58667	1.32425	1.42408	1.55566	1.44515
AT1G12310	AT1G12310	CML13	1:4186652-4188233	46.7573	45.6447	47.9395	49.7469	53.3428	51.1023	52.9346	50.9418	55.5199
AT1G04943	AT1G04943	-	1:4191062-4191268	0	0	0	0	0	0	0	0	0
AT1G04947	AT1G04947	-	1:4191470-4191780	0	0	0	0	0	0	0	0	0
AT1G12330	AT1G12330	-	1:4194419-4196749	33.5529	34.1081	38.851	33.9332	32.6327	37.9763	38.332	34.2564	36.8736
AT1G12340	AT1G12340	-	1:4197395-4198310	4.90308	4.17724	4.75638	17.2511	18.7473	18.9977	19.6423	18.9057	18.8978
AT1G12350	AT1G12350	PPCS1	1:4198336-4200849	9.22122	9.23677	11.2114	13.5304	13.1406	11.1981	13.0773	11.7064	13.0664
AT1G12360	AT1G12360	KEU	1:4200863-4206486	25.36	26.1895	25.8246	24.0237	25.3187	29.5649	26.6793	24.5668	26.143
AT1G12370	AT1G12370	PHR1	1:4206359-4208999	10.4103	9.53491	11.3314	6.63133	6.97352	5.23113	5.92711	7.60492	6.8822
AT1G12380	AT1G12380	-	1:4214257-4217412	18.9935	17.6891	20.2124	21.2927	20.92	19.4333	16.9117	19.4083	20.1517
AT1G12390	AT1G12390	-	1:4220043-4221803	14.4787	13.4704	15.674	3.99546	4.58857	4.67477	5.59372	4.01453	3.36472
AT1G12400	AT1G12400	TFB5	1:4221778-4222875	14.0878	9.77585	14.0708	4.21045	2.16208	3.18997	3.69899	2.51327	4.84559
AT1G12410	AT1G12410	CLPR2	1:4223029-4225254	86.0758	86.1542	84.7618	75.3599	88.6478	76.767	71.2695	75.2256	74.5239
AT1G12411	AT1G12411	-	1:4225320-4225482	0	0	0	0	0	0	0	0	0
AT1G12420	AT1G12420	ACR8	1:4226238-4229211	10.6485	10.4075	11.0837	12.8673	11.9266	10.0573	11.1558	12.5184	11.4144
AT1G12430	AT1G12430	ARK3	1:4233716-4238795	24.7975	27.2744	30.3042	31.1566	33.9046	30.0139	32.6732	31.4961	32.711
AT1G12440	AT1G12440	SAP1	1:4241420-4243229	49.0651	51.9924	55.4607	52.883	50.4169	56.459	55.7451	56.0198	58.7477
AT1G12450	AT1G12450	-	1:4243903-4245993	9.50316	7.46525	8.74238	7.90646	6.88647	7.1332	5.6887	6.23036	7.26752
AT1G12460	AT1G12460	-	1:4247217-4250758	7.2824	6.81264	7.90038	7.52641	7.60954	6.1739	6.88709	6.20879	8.28723
AT1G12470	AT1G12470	-	1:4250944-4257392	18.8145	17.2684	20.1888	18.7123	17.8071	19.4805	19.4725	17.6622	20.4485
AT1G04953	AT1G04953	-	1:4257862-4258637	1.56472	1.42831	1.69766	3.92583	3.43131	3.82295	4.05298	5.39945	4.53746
AT1G12480	AT1G12480	SLAC1	1:4257267-4259300	1.15203	1.49949	1.0763	1.73448	1.89742	2.09534	2.09446	2.03127	1.54109
AT1G12490	AT1G12490	-	1:4260782-4261869	0.376249	0.467469	0.340178	0	0	0	0	0	0
AT1G04957	AT1G04957	-	1:4261917-4262359	0.224175	0	0	0	0	0	0	0	0
AT1G12500	AT1G12500	-	1:4263149-4265156	18.7239	20.328	20.3146	27.7515	31.1642	23.8165	24.5831	28.2648	29.169
AT1G12510	AT1G12510	-	1:4266987-4267061	0	0	0	0	0	0	0	0	0
AT1G12520	AT1G12520	CCS	1:4267073-4268982	84.0222	78.3064	86.6574	76.3937	86.5435	82.7177	75.9107	72.9818	77.6983
AT1G12530	AT1G12530	-	1:4268985-4270907	18.4657	21.5087	23.9698	17.3745	16.0587	17.4017	16.1135	18.3518	17.6685
AT1G12540	AT1G12540	BHLH55	1:4272887-4274206	0	0	0.0670186	0	0	0	0	0	0
AT1G12550	AT1G12550	HPR3	1:4274530-4276031	8.24805	5.94352	7.23405	6.14694	5.12463	5.79211	5.15463	4.95975	5.68956
AT1G12560	AT1G12560	EXPA7	1:4276504-4277969	0	0.125093	0	0	0	0.0573974	0	0	0
AT1G12570	AT1G12570	-	1:4277946-4281131	56.0113	52.7246	62.6493	51.8108	42.0536	55.9656	50.5614	44.4553	49.9035
AT1G12580	AT1G12580	-	1:4282793-4285876	14.3684	18.9038	16.2866	19.8935	21.1034	21.3088	20.0515	19.651	19.7181
AT1G12590	AT1G12590	-	1:4285886-4285958	0	0	0	0	0	0	0	0	0
AT1G12600	AT1G12600	UTR4	1:4286203-4289069	2.62733	1.76002	3.21835	2.46694	2.0639	2.65047	1.68662	1.80659	2.52088
AT1G04963	AT1G04963	-	1:4289279-4289536	0	0	0	0	0	0	0	0	0
AT1G12610	AT1G12610	DREB1F	1:4289882-4291017	0	0	0	0.0578101	0.0609821	0.112579	0	0.109131	0
AT1G12615	AT1G12615	-	1:4294054-4294540	0	0	0	0	0	0	0	0	0
AT1G12620	AT1G12620	-	1:4294551-4297178	4.13099	4.58261	4.20805	1.40519	1.40939	1.46907	1.67124	1.79381	1.517
AT1G12630	AT1G12630	ERF027	1:4298665-4299571	0.687094	0.487815	0.414149	0.229867	0.24248	0.223829	0.135047	0.144644	0.360418
AT1G12640	AT1G12640	LPLAT1	1:4303279-4305907	19.8617	18.5119	21.5155	10.4811	9.4814	13.445	10.2223	9.51124	11.645
AT1G12650	AT1G12650	-	1:4305790-4308007	29.8342	30.7054	30.6628	34.2397	33.3479	32.17	31.3433	32.9148	37.3535
AT1G12660	AT1G12660	-	1:4308942-4309749	0.151478	0.161316	0	0	0	0	0	0	0
AT1G12663	AT1G12663	-	1:4310968-4311519	0	0	0	0	0	0	0	0	0
AT1G12665	AT1G12665	-	1:4312330-4312935	0.169657	0	0	0	0	0	0	0	0
AT1G12672	AT1G12672	-	1:4318308-4319090	0.540386	0.281048	0.29451	0.797752	0	0.259021	0.531134	0	0.250165
AT1G12680	AT1G12680	PEPKR2	1:4319876-4323265	11.58	10.3879	13.2429	10.8379	11.6812	11.7757	12.0183	10.0814	10.9594
AT1G12700	AT1G12700	-	1:4323532-4326377	2.16283	3.02625	2.41707	1.63488	2.51095	1.66585	2.33132	2.20734	2.20952
AT1G12710	AT1G12710	P2A12	1:4326738-4328616	5.97287	4.57442	4.39537	7.4756	7.63593	6.32386	7.22845	6.80349	8.15512
AT1G12730	AT1G12730	-	1:4334498-4337957	3.76717	4.39875	3.82019	4.74503	5.32046	4.97409	5.21037	5.09997	5.19433
AT1G04967	AT1G04967	-	1:4338941-4339323	2.98722	0	0	0.299691	0	0.291936	0.264209	0	0
AT1G12740	AT1G12740	-	1:4342208-4344875	0.06243	0.199475	0.136887	0.189997	0.166992	0.123302	0.195305	0.0896413	0.148929
AT1G12750	AT1G12750	RBL6	1:4344942-4348390	10.0433	10.659	13.4836	9.91708	11.8268	10.0531	10.258	10.9199	11.2326
AT1G12760	AT1G12760	-	1:4348497-4350993	18.9352	17.1115	20.3981	24.0677	23.9255	25.899	25.9452	23.3062	26.4598
AT1G12770	AT1G12770	RH47	1:4351018-4353797	27.3548	30.8294	26.8868	30.363	36.0278	31.4476	30.7695	34.6874	32.2129
AT1G12775	AT1G12775	-	1:4353841-4355929	2.72058	2.33603	3.35352	2.84512	3.75531	3.60536	3.42251	3.64357	4.45201
AT1G12780	AT1G12780	UGE1	1:4355925-4358894	50.7564	33.1213	43.7994	21.1758	15.733	35.6282	21.0278	15.9174	22.6721
AT1G12790	AT1G12790	-	1:4358894-4361371	2.67649	2.41846	3.07986	2.76783	2.01803	3.28942	2.11618	2.34356	2.68046
AT1G12800	AT1G12800	-	1:4361550-4365414	70.5957	76.4804	72.0743	73.753	97.0215	79.7437	74.9607	89.5834	78.4024
AT1G12805	AT1G12805	-	1:4366576-4367136	0.300414	0	0.162968	0	0	0	0	0.426825	0.141806
AT1G12810	AT1G12810	-	1:4367255-4368822	47.3901	44.8045	53.3739	52.2317	53.1873	53.3673	51.9106	50.5599	52.9038
AT1G04977	AT1G04977	-	1:4368979-4369617	64.3687	63.822	72.2454	53.5841	57.9602	65.7986	57.368	51.1609	59.4908
AT1G04973	AT1G04973	-	1:4367767-4368493	1.43623	1.31101	1.44694	1.13253	0.86885	0.802058	1.90544	0.777432	1.35602
AT1G12820	AT1G12820	AFB3	1:4368759-4371298	14.463	16.3879	16.8678	11.6242	12.85	14.0569	11.4122	12.024	12.8582
AT1G12840	AT1G12840	VHA-C	1:4374204-4378514	35.1	32.845	35.8841	28.7995	30.0076	28.9896	28.0829	26.9874	30.49
AT1G12830	AT1G12830	-	1:4374248-4375247	35.5362	36.6236	41.7012	33.5007	35.5531	30.3796	35.3668	37.4976	36.0368
AT1G12845	AT1G12845	-	1:4378831-4379607	23.9733	24.4334	21.5395	35.3381	44.4152	34.96	33.7103	33.7097	40.0529
AT1G12850	AT1G12850	-	1:4379693-4381764	24.3559	24.8167	23.9882	27.0885	31.3989	22.465	24.677	26.732	27.2403
AT1G12855	AT1G12855	-	1:4382159-4383673	0.0819095	0.0872298	0	0.12332	0	0.0400244	0	0.155199	0.0386718
AT1G12860	AT1G12860	SCRM2	1:4384303-4386651	23.4692	32.3442	25.9149	20.4849	23.3724	18.8549	22.484	24.4566	23.1722
AT1G12870	AT1G12870	-	1:4387128-4389110	0.0512264	0.0545537	0.111157	0.205663	0.0542368	0	0.181232	0.0485302	0.09674
AT1G12880	AT1G12880	NUDT12	1:4389677-4391344	8.41834	7.08621	9.57107	4.80657	3.84276	5.27126	5.17188	5.01438	5.66421
AT1G04983	AT1G04983	-	1:4391437-4391675	0	0	0	0	0	0	0	0	0
AT1G12890	AT1G12890	ERF088	1:4391670-4392393	1.34133	1.64821	0.895557	0.724851	0.873856	0.80668	0.547549	0.488694	0.876747
AT1G12900	AT1G12900	GAPA2	1:4392437-4394454	395.976	385.282	390.149	326.815	416.802	370.024	302.177	326.055	323.119
AT1G12910	AT1G12910	LWD1	1:4394896-4396291	15.5392	16.7404	17.3969	14.2858	14.2112	15.9785	14.7398	14.6361	16.5017
AT1G12920	AT1G12920	ERF1-2	1:4396347-4398193	64.4108	69.6571	68.3995	69.0272	76.4926	70.6039	73.4094	75.7963	74.3249
AT1G12930	AT1G12930	-	1:4398321-4405669	8.86039	9.98062	10.6693	11.5601	11.3908	11.481	11.3245	11.4429	11.6388
AT1G12940	AT1G12940	NRT2.5	1:4416314-4418590	0.423323	1.17907	0.671266	0.882486	1.1033	0.636471	1.35365	1.14146	1.22994
AT1G12950	AT1G12950	DTX31	1:4419713-4422684	0.467479	0.298706	0.57482	0.844601	0.560965	0.913719	0.523727	0.59052	0.735714
AT1G12960	AT1G12960	RPL27AA	1:4422706-4423155	0	0	0	0	0	0	0	0	0
AT1G12970	AT1G12970	PIRL3	1:4423539-4425936	7.68927	5.33456	7.06173	5.82849	5.64157	7.07806	6.32116	5.68276	6.9595
AT1G12980	AT1G12980	ESR1	1:4429717-4430965	0.0513734	0	0.111476	0.721884	0.761494	0.150619	0.272628	0.292016	0.727632
AT1G12990	AT1G12990	-	1:4433604-4436102	12.7302	10.8698	11.72	13.0624	15.6103	12.8013	12.6136	11.9801	13.6273
AT1G13000	AT1G13000	-	1:4436100-4439639	9.7224	9.58073	10.1702	10.061	9.02389	9.13276	10.1156	9.02145	10.4873
AT1G13010	AT1G13010	-	1:4440213-4440286	0	0	0	0	0	0	0	0	0
AT1G13020	AT1G13020	EIF4B2	1:4440403-4443954	22.7636	26.5022	26.6122	26.0329	27.3194	23.7092	25.9622	26.9635	26.98
AT1G13030	AT1G13030	COIL	1:4444042-4447412	12.5185	13.2457	14.5729	14.6684	16.8102	13.573	15.7766	17.7392	16.8182
AT1G13040	AT1G13040	-	1:4447548-4450001	3.38637	3.35699	2.97966	3.75486	3.53255	3.20727	3.3813	3.30898	3.23534
AT1G13050	AT1G13050	-	1:4449712-4451742	5.07346	5.07429	5.05695	5.85783	5.94128	6.24983	6.5682	5.96769	6.31439
AT1G13060	AT1G13060	PBE1	1:4452189-4454900	109.915	120.601	127.261	128.377	138.937	133.136	130.973	130.658	139.294
AT1G04987	AT1G04987	-	1:4457270-4457513	0	0	0	0	0	0	0	0	0
AT1G13080	AT1G13080	CYP71B2	1:4459001-4460996	14.3738	12.1284	13.9253	8.7482	8.82883	9.24382	8.97636	8.01236	8.61399
AT1G13090	AT1G13090	CYP71B28	1:4461737-4463469	32.7616	31.1363	34.4629	24.9383	27.0799	29.8733	26.6042	25.1722	28.0343
AT1G13100	AT1G13100	CYP71B29	1:4463858-4465725	0.475487	0.759556	0.479034	0.409078	0.611326	0.630644	0.510669	0.128707	0.352776
AT1G13110	AT1G13110	CYP71B7	1:4467093-4469033	3.19088	5.49194	2.86749	3.23513	4.67532	4.25236	4.21908	3.57268	4.38264
AT1G13120	AT1G13120	GLE1	1:4469143-4473319	16.449	18.0006	17.8956	22.5455	22.2211	18.093	21.3713	20.5709	21.8527
AT1G13130	AT1G13130	-	1:4474683-4478005	5.71112	3.46576	5.60784	1.98553	1.21615	1.59023	0.451511	0.725458	1.20511
AT1G13140	AT1G13140	-	1:4478383-4480327	20.3028	23.3211	28.3456	28.8832	18.6197	21.4853	25.3659	24.0535	25.1363
AT1G13143	AT1G13143	-	1:4479024-4479709	38.4923	39.1207	47.2927	56.0866	36.0938	43.8016	45.5489	44.9482	54.5895
AT1G13150	AT1G13150	-	1:4481874-4483751	7.47398	10.6581	13.1553	10.7215	6.48701	8.3387	7.71694	7.35435	8.69311
AT1G13160	AT1G13160	-	1:4484583-4488577	19.4568	23.5674	22.0132	18.1662	20.2765	16.3382	18.236	19.9076	19.2419
AT1G13170	AT1G13170	ORP1D	1:4488532-4492667	18.9426	19.387	20.6751	22.3377	24.6536	19.9918	22.9201	21.6758	22.462
AT1G13180	AT1G13180	ARP3	1:4494923-4498469	7.36288	7.74665	10.2983	8.84469	9.76832	8.81391	8.52602	8.34832	9.29805
AT1G13190	AT1G13190	-	1:4498763-4501624	29.3519	27.6705	32.4548	28.7188	29.1866	31.9029	29.9113	30.976	32.4645
AT1G13195	AT1G13195	-	1:4501580-4503676	4.61145	4.18725	4.89789	4.15221	4.77968	4.66202	4.1492	4.13881	5.66023
AT1G13200	AT1G13200	-	1:4507220-4508528	0.0971709	0	0.158139	0.0975303	0.102882	0.0949635	0.0429721	0.184114	0.0458765
AT1G13210	AT1G13210	ALA11	1:4508905-4514010	6.40575	7.86803	6.33673	7.0107	7.19589	6.94413	7.24871	6.91051	7.95518
AT1G13220	AT1G13220	CRWN2	1:4515463-4520306	17.7891	21.4924	21.1125	26.2772	25.2388	22.4439	27.6477	26.1475	26.2743
AT1G13230	AT1G13230	PII-2	1:4520558-4522644	1.19147	0.777691	1.6263	1.38879	0.732497	1.12685	0.849853	1.01955	1.08877
AT1G13240	AT1G13240	-	1:4522708-4522782	0	0	0	0	0	0	0	0	0
AT1G04993	AT1G04993	MI0026794	1:4525270-4525360	0	0	0	0	0	0	0	0	0
AT1G13245	AT1G13245	-	1:4525413-4526204	8.66963	5.24809	10.2973	5.67856	6.08675	9.54292	7.18369	6.74306	8.27177
AT1G04997	AT1G04997	-	1:4526959-4527364	0	0	0	0	0	0	0	0	0
AT1G13250	AT1G13250	GATL3	1:4528484-4530222	24.6614	26.9338	26.6427	37.7092	42.1487	37.7414	37.4055	34.5324	40.331
AT1G05003	AT1G05003	-	1:4532192-4532450	0	0	0	0	0	0	0	0	0
AT1G13260	AT1G13260	RAV1	1:4542167-4543970	14.1624	18.5491	12.1614	32.6746	44.559	24.172	28.3767	30.5866	33.9398
AT1G13270	AT1G13270	MAP1B	1:4544888-4547373	26.8656	41.7913	27.3098	37.1472	49.5961	37.8338	36.0286	37.4929	37.7526
AT1G13280	AT1G13280	AOC4	1:4547387-4548894	108.318	92.5835	115.17	73.0777	70.4059	62.3175	67.1455	58.1795	71.6395
AT1G13290	AT1G13290	WIP6	1:4550152-4551620	1.80362	1.52532	1.89929	2.28946	1.62878	1.97002	2.95588	1.25638	1.95349
AT1G13300	AT1G13300	-	1:4556877-4558793	0	0	0.102822	0	0	0	0	0	0
AT1G13310	AT1G13310	-	1:4561027-4563160	0	0	0.130225	0	0.0423612	0	0	0.0379041	0
AT1G13320	AT1G13320	PP2AA3	1:4563427-4567849	31.335	32.3297	34.005	32.736	34.2366	31.6362	33.0953	32.3737	37.0017
AT1G13330	AT1G13330	HOP2	1:4567934-4570598	6.43853	6.43693	6.84296	7.12154	7.37318	5.32916	6.91493	6.53516	6.94783
AT1G13340	AT1G13340	-	1:4569447-4571229	0.92908	0.989426	0.420005	0.388555	0.49185	0.34049	0.445108	0.513449	0.328985
AT1G13350	AT1G13350	-	1:4572303-4576711	21.5708	19.5743	24.0321	21.7319	21.5818	22.5516	23.6543	22.9221	24.1828
AT1G13360	AT1G13360	-	1:4576872-4578369	67.4507	57.0193	72.2546	65.6197	58.7428	64.3302	66.5307	60.2015	66.5203
AT1G05007	AT1G05007	-	1:4580079-4580364	0	0	0	0	0	0	0	0	0
AT1G13370	AT1G13370	-	1:4587779-4588661	0.979403	0.695346	0.590339	0.982917	0.691233	0.531752	0.481249	0.721587	1.23293
AT1G13380	AT1G13380	-	1:4588993-4590501	33.5169	39.4677	38.2066	42.1602	45.646	44.66	44.4667	45.5989	49.2126
AT1G13390	AT1G13390	-	1:4592303-4594468	19.2427	16.3256	17.9115	16.8761	14.3618	13.3912	14.813	13.5918	15.6842
AT1G13400	AT1G13400	JGL	1:4597566-4599141	0.639032	1.05374	1.00644	1.73793	1.92059	0.765535	1.78677	2.3239	1.34302
AT1G13410	AT1G13410	-	1:4601234-4603635	1.469	1.91207	1.68235	1.85677	2.07386	1.75466	2.38201	2.31957	2.26054
AT1G13420	AT1G13420	SOT8	1:4604687-4606067	1.14037	0.777244	0.692863	1.1446	0.917625	0.846995	0.645517	0.561788	0.603006
AT1G13430	AT1G13430	STO9	1:4606499-4607780	0	0	0	0	0	0	0	0	0
AT1G13440	AT1G13440	GAPC2	1:4608076-4610878	501.211	450.055	514.145	452.819	500.95	459.004	453.479	431.077	454.049
AT1G05013	AT1G05013	-	1:4611525-4611773	0	0	0	0	0	0	0	0	0
AT1G13448	AT1G13448	-	1:4612242-4612929	0.551481	0.734126	1.19667	0.830145	0.875695	0.673691	1.21941	1.17534	0.130162
AT1G13450	AT1G13450	GT-1	1:4612730-4615353	19.7865	19.8992	20.456	13.9782	15.5543	16.0947	14.2699	12.3889	16.2751
AT1G13460	AT1G13460	B'THETA	1:4615766-4618449	5.95301	6.46601	6.90247	6.41256	6.09195	4.97817	5.47393	5.83391	6.64999
AT1G13470	AT1G13470	-	1:4620100-4621585	4.6492	2.90406	2.52209	0.403826	0.94663	0.917455	0.909397	0.338811	0.422117
AT1G13480	AT1G13480	-	1:4622549-4624081	0.0871592	0.0464102	0.047282	0	0	0	0	0	0
AT1G13485	AT1G13485	-	1:4624170-4624344	0	0	0	0	0	0	0	0	0
AT1G13490	AT1G13490	-	1:4624563-4626166	0	0	0	0	0	0	0	0	0
AT1G13500	AT1G13500	-	1:4627788-4629169	0	0.0596755	0	0	0	0	0.0495617	0	0
AT1G13510	AT1G13510	-	1:4629202-4630821	0	0.0429921	0	0	0.0427432	0	0.0357058	0.0382459	0
AT1G13520	AT1G13520	-	1:4631632-4633299	0.340623	0.0453434	0.18478	0	0	0	0	0	0
AT1G13530	AT1G13530	-	1:4633589-4635129	0	0.206965	0.0527131	0.0487651	0.154323	0	0	0.0920568	0.0458765
AT1G13540	AT1G13540	-	1:4635462-4636805	0.204321	0.108796	0	0	0	0.0998398	0.0451787	0.0483917	0.24116
AT1G13550	AT1G13550	-	1:4636983-4638330	0.0503148	0.107166	0	0.101001	0.106543	0.245859	0.0445016	0.0476666	0.142528
AT1G13560	AT1G13560	AAPT1	1:4638467-4642190	54.9965	58.4104	57.5807	57.5981	69.1892	57.6772	59.911	64.0621	64.163
AT1G13570	AT1G13570	-	1:4642123-4644422	7.56082	8.46911	9.59782	9.35147	8.17915	11.4306	9.87875	8.72708	9.63621
AT1G13580	AT1G13580	-	1:4644520-4647142	7.69773	7.68387	7.30137	9.88377	11.2393	8.84329	10.4543	8.37747	10.1615
AT1G13590	AT1G13590	PSK1	1:4647814-4649066	0	0	0	0	0	0	0	0	0
AT1G13600	AT1G13600	-	1:4650605-4651549	4.34592	3.85683	4.00787	5.23416	4.75451	6.72473	3.77975	2.95053	3.89826
AT1G13605	AT1G13605	-	1:4658537-4659115	0	0	0	0	0	0	0	0	0
AT1G13607	AT1G13607	-	1:4660777-4661331	0	0	0	0	0	0	0	0	0
AT1G13608	AT1G13608	-	1:4661681-4662428	0	0	0	0	0	0	0.109568	0	0
AT1G13609	AT1G13609	-	1:4662697-4663253	0	0	0	0	0	0	0	0	0
AT1G13610	AT1G13610	-	1:4663830-4666130	0.0487127	0	0	0.0488928	0	0	0.0393751	0	0
AT1G13620	AT1G13620	RGF2	1:4668365-4669471	0.138582	0	0	0	0	0	0	0	0
AT1G13630	AT1G13630	-	1:4669424-4673073	2.62554	2.47145	2.23995	2.64635	3.24373	2.43583	3.1437	2.91295	2.71026
AT1G13635	AT1G13635	-	1:4674151-4676484	1.18907	1.18716	1.24975	1.26806	0.511461	1.46564	0.558691	0.277228	1.05262
AT1G13640	AT1G13640	PI4KG6	1:4677003-4679862	11.6394	12.3644	13.7328	15.5383	15.5954	18.0654	15.0207	14.0625	16.2086
AT1G13650	AT1G13650	-	1:4680289-4682382	5.04048	4.21825	5.53983	6.88083	9.24575	7.30559	5.64195	9.94851	7.68254
AT1G13670	AT1G13670	-	1:4688017-4689265	2.10631	3.44675	2.56394	2.68128	4.24261	3.51445	2.90803	2.67682	5.23895
AT1G13680	AT1G13680	-	1:4690292-4692841	0.884134	1.36003	1.33229	1.72551	2.44425	1.7281	2.51973	1.9544	2.13347
AT1G13690	AT1G13690	-	1:4693281-4694410	26.9146	34.6378	38.4644	35.3367	35.9843	34.4882	35.0243	33.5846	38.1571
AT1G05023	AT1G05023	-	1:4694950-4695230	7.03304	6.80896	6.93685	5.76961	0	3.74905	1.69649	7.26109	3.01547
AT1G05017	AT1G05017	-	1:4693763-4693985	0	1.37959	1.40551	0	1.36888	1.26602	0	0	0
AT1G13700	AT1G13700	-	1:4694371-4696023	20.3879	17.8864	21.5214	12.3446	8.67152	17.7475	12.7874	9.57876	11.1116
AT1G05027	AT1G05027	-	1:4697500-4698167	0	0.123124	0.250874	0	0.122395	0	0	0	0
AT1G13710	AT1G13710	CYP78A5	1:4702656-4704694	11.6221	15.8187	13.1826	27.1674	25.302	23.5361	35.1806	28.6751	25.8516
AT1G13720	AT1G13720	-	1:4709634-4709706	0	0	0	0	0	0	0	0	0
AT1G13730	AT1G13730	-	1:4709756-4712672	26.6739	31.1183	30.965	37.0783	41.8257	30.7444	36.1399	40.1569	38.1829
AT1G13740	AT1G13740	AFP2	1:4713432-4715407	6.26296	6.42403	5.7579	8.10602	6.98024	6.3784	6.44316	7.05775	6.56758
AT1G05033	AT1G05033	-	1:4714569-4715063	16.394	13.7316	14.3893	16.6354	17.7431	17.8217	20.2021	17.6209	17.215
AT1G13750	AT1G13750	PAP1	1:4715393-4718269	5.33348	5.44075	4.87292	1.43697	1.87247	1.64599	1.39035	1.24994	1.19281
AT1G13755	AT1G13755	-	1:4718672-4719354	0	0	0	0	0	0	0	0	0
AT1G13760	AT1G13760	-	1:4720242-4721342	0.149788	0	0.162513	0	0	0	0	0	0
AT1G13770	AT1G13770	RUS3	1:4721573-4724520	8.46219	10.0836	9.57564	8.97685	9.68888	10.8431	9.5978	10.2167	10.5089
AT1G13780	AT1G13780	-	1:4724543-4726558	3.87968	4.19005	5.01556	2.15442	2.70253	2.49986	3.14224	2.16997	2.69931
AT1G13790	AT1G13790	FDM4	1:4726769-4730425	7.47495	7.38554	7.90595	8.89713	9.11489	9.02654	9.85297	10.4671	10.7246
AT1G13805	AT1G13805	-	1:4730986-4731055	0	0	0	0	0	0	0	0	0
AT1G13800	AT1G13800	-	1:4730394-4733869	1.4772	1.87278	1.62176	1.74751	1.93649	1.478	1.77313	1.66609	2.04253
AT1G13810	AT1G13810	-	1:4733990-4735453	4.85386	4.69921	5.37262	4.67497	6.0216	4.7436	4.85681	5.01644	5.60172
AT1G13820	AT1G13820	-	1:4735473-4737910	21.4677	17.4079	20.2817	16.7495	21.148	19.6453	16.3828	19.1655	17.853
AT1G13825	AT1G13825	-	1:4738440-4739345	0	0.112252	0	0	0	0	0.099251	0	0
AT1G13830	AT1G13830	-	1:4739692-4741189	2.12096	1.60315	2.02978	0.755844	0.144963	0.7638	0.605525	0.778282	0.711069
AT1G13840	AT1G13840	-	1:4741998-4742071	0	0	0	0	0	0	0	0	0
AT1G13850	AT1G13850	-	1:4743094-4743167	0	0	0	0	0	0	0	0	0
AT1G13860	AT1G13860	-	1:4743203-4746956	8.99735	10.325	10.7489	12.0757	13.0477	10.8566	10.8866	11.2176	13.271
AT1G13870	AT1G13870	KTI12	1:4747185-4748666	13.0627	14.2931	13.839	14.2935	15.2405	14.3179	13.4565	17.1797	16.6877
AT1G13880	AT1G13880	-	1:4748830-4751234	16.0078	15.0829	17.3467	17.2559	16.6032	14.6579	17.976	15.5848	17.9755
AT1G13890	AT1G13890	SNAP30	1:4751431-4753018	4.54947	1.19969	3.01198	1.46209	0.21047	1.4895	0.410268	0.0627711	0.312821
AT1G13900	AT1G13900	PAP2	1:4753098-4755656	15.9566	14.8721	17.3894	13.8745	12.6023	12.9758	13.2952	11.8155	13.5004
AT1G13910	AT1G13910	-	1:4755776-4758076	6.21277	6.9886	6.66816	9.69881	7.65268	6.64994	7.65116	7.23666	8.18324
AT1G13920	AT1G13920	-	1:4758083-4760238	5.67294	5.47574	4.44548	4.14731	4.88804	3.89238	4.30882	4.38446	4.28046
AT1G13930	AT1G13930	-	1:4760956-4762666	926.835	884.106	824.405	598.773	571.352	524.644	638.724	550.996	667.048
AT1G13940	AT1G13940	-	1:4762478-4766852	8.89499	8.19419	9.52934	8.6724	9.09109	8.49016	8.14822	8.64988	9.3155
AT1G05037	AT1G05037	-	1:4772746-4772952	0	0	0	0	0	0	0	0	0
AT1G13950	AT1G13950	ELF5A-1	1:4773433-4774935	4.36357	2.71075	4.65538	2.55472	1.69393	1.77685	2.18701	1.65349	2.60939
AT1G13960	AT1G13960	WRKY4	1:4776282-4779420	8.86686	8.4846	9.17006	5.8761	7.1137	6.97366	6.8306	6.91076	6.80202
AT1G13970	AT1G13970	-	1:4779350-4782546	15.0245	4.80577	9.27367	3.2506	1.12425	3.63188	1.76086	1.53409	2.73219
AT1G13980	AT1G13980	GN	1:4788462-4794654	15.9366	18.0684	18.5491	19.0157	19.2694	20.1634	19.8815	18.644	20.4882
AT1G13990	AT1G13990	-	1:4794663-4796599	18.6695	9.09016	15.0778	6.8872	3.97837	7.40278	5.17138	4.68986	5.68811
AT1G14000	AT1G14000	-	1:4797357-4800283	36.9707	34.4461	38.6569	37.9831	39.4285	33.5758	35.0413	34.2002	36.208
AT1G05043	AT1G05043	-	1:4800687-4801256	0.879117	0.780182	0.635869	0.441105	0.155103	0.429573	1.16632	0.138783	0.276651
AT1G14010	AT1G14010	-	1:4800168-4801850	52.0873	38.4521	50.1334	43.3501	41.5789	48.6204	43.2026	36.5614	42.0634
AT1G14020	AT1G14020	-	1:4802719-4805375	11.7342	11.2693	10.9546	10.6215	12.5205	10.3712	11.7998	10.4276	12.655
AT1G05047	AT1G05047	-	1:4805675-4806123	19.0268	18.8653	15.6604	21.0662	21.0647	17.9534	17.9891	18.6412	17.5475
AT1G14030	AT1G14030	LSMT-L	1:4805305-4807517	24.1094	28.0233	23.7078	22.0933	27.3718	25.3688	24.815	26.4795	24.5789
AT1G14040	AT1G14040	PHO1	1:4810114-4814724	4.78789	5.03745	4.54793	5.03746	4.31625	4.45363	4.28574	4.24467	4.46671
AT1G14048	AT1G14048	-	1:4815682-4815988	0	0	0	0	0	0	0.444691	0	0
AT1G14060	AT1G14060	-	1:4816927-4818112	15.4708	15.6024	18.2679	17.119	18.3478	11.6467	15.5691	19.8872	18.5311
AT1G14071	AT1G14071	p_MI0005386	1:4820354-4820549	3.99244	14.8812	8.66325	3.99593	2.10759	11.7052	15.8903	7.54335	5.63884
AT1G14080	AT1G14080	FUT6	1:4822438-4824414	0.0950958	0.0337575	0.0687832	0.127267	0.201376	0.247828	0.140181	0.0900937	0.119729
AT1G14100	AT1G14100	FUT8	1:4827960-4829587	1.23477	1.01804	2.33361	2.99843	3.2473	1.79061	2.71265	2.26413	2.4071
AT1G14110	AT1G14110	FUT9	1:4830296-4831915	0	0	0	0	0	0	0.0777197	0.124872	0
AT1G05053	AT1G05053	-	1:4832650-4832858	0	0	0	0	0	0	0	0	0
AT1G14120	AT1G14120	-	1:4833395-4835089	0.0502997	0.0591762	0	0	0	0	0	0	0
AT1G14130	AT1G14130	-	1:4835723-4837771	7.98238	7.48583	10.7287	7.17495	6.34925	5.74406	5.62001	5.34259	6.33745
AT1G14140	AT1G14140	PUMP3	1:4837926-4839633	7.11993	7.22133	8.39921	7.54317	7.95706	7.56565	9.14612	7.60163	7.62991
AT1G14150	AT1G14150	PNSL2	1:4839800-4840823	42.6002	33.8751	35.1146	33.2302	33.546	30.5736	28.5524	28.7579	29.5772
AT1G14160	AT1G14160	-	1:4840561-4841848	1.00922	0.671733	1.09496	0.696387	0.801379	1.4178	0.836831	0.776815	0.83381
AT1G05057	AT1G05057	-	1:4842274-4842469	5.1569	4.79933	10.8455	1.49847	2.10759	4.71461	3.80442	1.72868	4.5424
AT1G14170	AT1G14170	-	1:4843183-4845913	10.3422	12.9933	11.8486	14.8404	16.543	13.2098	15.4434	13.7302	16.5164
AT1G14180	AT1G14180	-	1:4847161-4849413	10.6891	12.2112	12.2399	13.0946	11.9551	11.0697	12.1335	12.6495	12.4101
AT1G14185	AT1G14185	-	1:4850116-4852096	0.15915	0.169488	0.155404	0.143769	0.202211	0.326623	0.295602	0.21109	0.135253
AT1G14190	AT1G14190	-	1:4852521-4854307	1.15332	1.28673	1.31519	1.83709	2.43526	1.95309	1.97999	1.5606	1.73075
AT1G14200	AT1G14200	-	1:4854223-4855287	5.73567	5.90904	5.00542	7.38364	6.60066	11.4545	8.98803	6.08334	7.064
AT1G14205	AT1G14205	-	1:4855532-4856762	4.36445	5.31192	2.02939	4.37973	5.28005	5.02696	2.89515	5.4627	5.88613
AT1G14210	AT1G14210	-	1:4856777-4857975	19.2719	17.2529	21.159	18.3403	17.8022	16.0577	17.249	17.602	19.4288
AT1G14220	AT1G14220	-	1:4858449-4859661	0.145847	0	0.079119	0.0731901	0.154412	0.142534	0.128997	0.207248	0.481983
AT1G14230	AT1G14230	APY4	1:4861167-4864094	13.1855	11.2171	12.4484	8.23489	9.66645	8.37962	8.42942	8.51787	9.15963
AT1G14240	AT1G14240	APY3	1:4864880-4868011	0.107959	0.114971	0.147854	0.036116	0.114307	0.105507	0.127316	0.10228	0.128681
AT1G14250	AT1G14250	APY5	1:4868345-4871488	1.05922	1.45499	0.499657	0.523884	0.845198	0.660103	0.570254	0.392678	0.536338
AT1G14260	AT1G14260	-	1:4872855-4874907	3.06119	4.10716	4.31772	5.12149	5.23595	5.71358	6.52146	5.15002	6.45281
AT1G14270	AT1G14270	-	1:4874874-4877256	28.6912	34.8838	30.9318	26.9368	33.0499	25.7758	28.5401	29.6236	27.011
AT1G14280	AT1G14280	PKS2	1:4877505-4879307	13.0966	11.0148	12.2783	8.19062	9.74227	8.00766	7.21742	8.74903	7.864
AT1G14290	AT1G14290	SBH2	1:4880029-4882265	13.594	14.1926	13.6761	14.7091	14.4513	17.3805	16.0505	14.4198	16.8274
AT1G14300	AT1G14300	-	1:4882335-4884818	11.9925	10.6504	11.9079	10.8886	13.8191	11.8857	10.5695	11.7228	13.3808
AT1G14310	AT1G14310	-	1:4884950-4886793	9.96516	9.4414	9.0968	8.55313	7.56721	9.13431	7.47656	7.8127	7.59225
AT1G14315	AT1G14315	-	1:4886767-4887933	0	0	0	0.114791	0	0	0	0	0
AT1G14320	AT1G14320	RPL10A	1:4888113-4889704	520.708	594.962	597.583	601.572	757.549	596.535	607.511	673.638	651.951
AT1G14330	AT1G14330	-	1:4890068-4892332	5.47171	3.94024	6.07792	3.84452	3.64165	4.65989	3.7564	3.48065	3.83823
AT1G14340	AT1G14340	-	1:4897345-4899035	4.71916	4.08337	5.24809	3.67081	2.56066	4.66961	3.70436	3.63245	5.18005
AT1G14345	AT1G14345	-	1:4899044-4900054	56.2698	54.1872	56.5762	53.6723	67.7436	50.1814	49.298	60.6788	53.3191
AT1G05067	AT1G05067	-	1:4902918-4903476	0	0	0	0	0	0	0	0	0
AT1G05073	AT1G05073	-	1:4902988-4903303	0	0	0	0	0	0	0	0	0
AT1G14350	AT1G14350	-	1:4907886-4911168	27.2222	32.2372	32.2654	44.3854	46.646	35.9765	40.9085	36.2555	46.1285
AT1G14360	AT1G14360	UTR3	1:4911092-4913167	29.7976	22.9183	31.9893	22.8127	23.9697	23.2616	19.5485	21.0238	24.7144
AT1G14370	AT1G14370	APK2A	1:4915490-4918138	1.55307	1.26685	0.860433	0.630177	0.699742	0.807335	0.847562	0.657423	0.717658
AT1G05083	AT1G05083	-	1:4920782-4921480	0.32515	0.230847	0.352774	0.543862	0.114741	0.105921	0.0958613	0.308004	0.204659
AT1G05077	AT1G05077	-	1:4915882-4916216	0	0	0	0	0	0	0	0	0
AT1G14380	AT1G14380	-	1:4918009-4921682	19.315	20.7507	20.3322	19.2116	24.5672	22.6288	24.7495	22.5646	23.6564
AT1G14390	AT1G14390	-	1:4924036-4926914	0.29784	0.170792	0.248572	0.459932	0.266843	0.223903	0.32422	0.21706	0.324516
AT1G14400	AT1G14400	UBC1	1:4926485-4928812	83.0786	86.5999	94.7331	88.9199	100.825	95.7994	97.8112	96.6673	100.243
AT1G14410	AT1G14410	WHY1	1:4928920-4931080	23.5992	30.8499	28.8102	36.5119	47.461	37.3402	39.7942	45.5429	38.9866
AT1G14420	AT1G14420	AT59	1:4931484-4933662	18.3587	4.05057	6.95357	2.3748	0	2.37076	1.85422	0	0.11312
AT1G14430	AT1G14430	-	1:4934119-4936194	3.38489	3.94079	4.66838	4.23252	3.55358	3.42013	4.18627	4.37546	4.22559
AT1G14440	AT1G14440	ZHD4	1:4938753-4941332	39.0484	47.5325	50.1246	64.1342	64.3682	56.9738	70.0908	70.3775	68.2617
AT1G14450	AT1G14450	-	1:4946191-4947670	14.1495	13.9195	12.3676	16.4983	18.117	15.8035	15.3226	13.951	14.1215
AT1G14455	AT1G14455	-	1:4947818-4948400	1.83953	1.65762	1.84228	3.12403	0.898757	1.65945	0.250307	0.67016	1.06872
AT1G14453	AT1G14453	-	1:4947120-4947976	94.9591	81.8942	98.8127	89.8289	102.569	97.5464	93.7779	83.6842	101.19
AT1G14460	AT1G14460	-	1:4948637-4953284	8.39284	9.1807	9.30951	7.98032	9.32674	8.67387	8.58526	9.10754	8.88758
AT1G05093	AT1G05093	-	1:4953016-4953522	0.176922	0.56524	0.383905	0	0.374551	0	0.469443	0.335142	0.83509
AT1G14470	AT1G14470	PCMP-A4	1:4954036-4955702	0.807433	1.40707	1.75206	2.35763	2.25384	1.82926	1.91521	1.70376	1.69814
AT1G14480	AT1G14480	-	1:4956230-4958076	1.82962	1.30511	1.54881	2.42264	1.96585	1.5242	1.80637	2.35702	2.27911
AT1G14490	AT1G14490	AHL28	1:4958444-4959529	2.72367	3.75399	4.11233	4.65127	3.16796	2.04529	5.42421	7.00179	4.85964
AT1G14500	AT1G14500	-	1:4960307-4961800	0.0898564	0	0	0.0450947	0	0.0439076	0	0.0425639	0
AT1G14510	AT1G14510	AL7	1:4961593-4964515	25.3379	29.5864	30.883	34.2703	37.2543	33.3325	35.7296	37.5566	35.7698
AT1G14518	AT1G14518	-	1:4966809-4967493	0	0	0	0	0	0	0	0	0
AT1G14520	AT1G14520	MIOX1	1:4968133-4970311	10.1008	5.21391	8.31974	5.16675	5.33718	5.42247	6.82249	4.91059	5.77592
AT1G14530	AT1G14530	THH1	1:4970857-4973726	9.55658	8.89913	10.567	8.87357	6.19433	9.5309	9.65248	8.28558	9.1613
AT1G14540	AT1G14540	PER4	1:4974020-4975705	0.101103	0	0	0	0	0.345822	0	0.0478908	0.0954656
AT1G14550	AT1G14550	PER5	1:4978921-4980466	0	0	0	0	0	0	0	0	0
AT1G14560	AT1G14560	-	1:4980623-4983367	9.1352	8.19631	9.1196	9.09574	8.52513	8.02953	8.23158	8.65058	9.68439
AT1G14570	AT1G14570	PUX7	1:4983488-4987375	45.5967	44.9486	51.5608	53.3834	52.6998	52.2374	52.9916	49.5052	50.8404
AT1G14580	AT1G14580	IDD6	1:4989561-4992805	11.9194	18.6076	13.4051	33.2656	44.0133	28.0458	30.6236	35.2699	33.3043
AT1G05097	AT1G05097	-	1:4994638-4994874	0	0	0	0	0	0	0	0	0
AT1G05103	AT1G05103	-	1:4996757-4997068	0	0.513473	0	0	0.510096	0.471203	0	0	0
AT1G05107	AT1G05107	-	1:4996866-4997187	0.445084	0.947987	0	2.67847	1.88362	0	4.72393	2.94951	0.839937
AT1G14590	AT1G14590	-	1:4998766-5000710	5.71081	6.77285	6.38374	7.29525	8.61168	7.56828	7.53824	6.55794	7.35334
AT1G14600	AT1G14600	-	1:5000985-5003637	1.45798	3.54897	2.48575	3.08351	4.41044	2.95149	3.68437	3.45309	3.93336
AT1G14610	AT1G14610	TWN2	1:5008152-5014533	53.3414	55.7987	56.7144	58.8257	64.6868	57.0206	59.3646	66.2361	62.7757
AT1G14620	AT1G14620	-	1:5014674-5016708	22.1657	23.3589	24.4429	25.576	26.8265	25.4319	26.5406	25.5985	26.3664
AT1G14630	AT1G14630	-	1:5019799-5021653	7.00388	8.0895	8.08331	10.6515	12.505	8.8763	11.4427	9.90998	11.5808
AT1G14640	AT1G14640	-	1:5023425-5025955	2.51261	3.1455	3.4418	3.23897	3.08492	2.45466	3.03795	2.55252	3.1042
AT1G14642	AT1G14642	-	1:5026363-5026585	7.98701	8.50578	8.66556	7.95376	8.39019	7.80557	14.1284	0	14.9652
AT1G14650	AT1G14650	-	1:5027315-5031883	42.772	47.6339	48.2988	47.0377	49.1249	47.5176	49.368	49.9765	49.6942
AT1G14660	AT1G14660	NHX8	1:5031942-5036610	4.05821	3.55242	3.76425	5.12761	4.78013	4.20401	3.89874	4.07743	4.66009
AT1G05113	AT1G05113	-	1:5036520-5036720	0	0	0	0	0	0	0	0	0
AT1G14670	AT1G14670	TMN2	1:5037575-5040597	58.6762	56.8017	60.4055	59.9257	67.6426	65.8108	62.2833	59.9593	63.8584
AT1G14680	AT1G14680	-	1:5040753-5041967	4.0356	4.29773	4.03279	5.43619	4.21652	4.67044	6.71601	5.73477	5.86626
AT1G14685	AT1G14685	BPC2	1:5042239-5045556	30.1315	33.9873	33.2835	38.3611	42.951	39.9724	43.4809	40.64	42.8787
AT1G14686	AT1G14686	-	1:5045640-5046893	0.204516	0.0544499	0.0554727	0.102636	0.162401	0.0499674	0.0452217	0.0484378	0.0482779
AT1G14687	AT1G14687	ZHD14	1:5047781-5048753	4.25761	4.83147	5.30086	8.26617	8.27635	6.6847	8.087	5.09131	6.91978
AT1G14688	AT1G14688	-	1:5049525-5050983	0.122468	0	0.132873	0.122905	0	0.119686	0.108319	0	0
AT1G05117	AT1G05117	-	1:5051297-5051561	0	0	0	0	0	0	0	0	0
AT1G14690	AT1G14690	MAP65-7	1:5051655-5055299	25.5504	26.176	28.4571	28.3402	28.1929	28.6991	29.2448	30.0334	29.8825
AT1G14700	AT1G14700	PAP3	1:5058582-5061140	7.18191	7.82401	7.52675	8.73598	8.28058	6.93157	9.92738	8.21785	8.58403
AT1G14710	AT1G14710	-	1:5061693-5065303	38.6854	42.5079	43.5315	47.0073	49.2924	46.3988	47.5437	49.5805	51.161
AT1G14720	AT1G14720	XTH28	1:5066524-5068677	17.9249	26.5028	20.0809	32.761	41.6204	32.7132	43.248	43.9549	40.228
AT1G14730	AT1G14730	CYB561C	1:5073030-5074798	2.6987	2.62408	3.43719	3.29746	3.29205	2.8094	2.28313	2.44546	3.21293
AT1G14740	AT1G14740	OBE3	1:5075178-5077981	22.2363	25.1791	23.9403	22.5978	25.9597	30.6486	27.1532	24.6219	26.2116
AT1G14750	AT1G14750	SDS	1:5079225-5082536	1.76878	2.45072	2.62333	2.51095	3.4931	3.0003	3.45752	3.13721	3.85532
AT1G14755	AT1G14755	-	1:5083675-5084342	1.46121	1.08928	1.90242	0.29327	0.464043	0.571206	0.258478	0	0.551797
AT1G14760	AT1G14760	KNATM	1:5084314-5085263	4.45726	6.45946	5.36004	5.16487	2.84596	2.93506	3.49529	4.18398	3.41453
AT1G14770	AT1G14770	-	1:5086594-5088898	6.23876	6.18694	6.70039	7.95547	9.2551	7.2459	8.37978	8.36995	9.65351
AT1G14780	AT1G14780	-	1:5090808-5094152	0.420511	0.553195	0.885635	0.744855	0.523817	0.556003	0.503196	0.703054	0.537229
AT1G14790	AT1G14790	RDR1	1:5093960-5098270	9.86938	11.3441	11.4965	11.885	12.9664	13.9076	12.8588	10.8339	13.4119
AT1G14800	AT1G14800	-	1:5099571-5102558	0.0328934	0.0200171	0.0203931	0.188655	0	0	0.0664985	0.071227	0.102051
AT1G05123	AT1G05123	-	1:5102980-5103303	0.438272	0	0.475506	0	0	0	0.387636	0.414914	0
AT1G14810	AT1G14810	-	1:5102423-5104850	29.2217	30.7119	32.1737	33.9909	42.9199	31.4027	31.2683	40.3469	34.3188
AT1G14820	AT1G14820	-	1:5104974-5107107	22.2856	26.8441	26.6892	25.869	26.4134	25.8663	25.1299	24.7254	27.5428
AT1G14830	AT1G14830	DRP1C	1:5107415-5111746	46.1139	44.0943	51.289	47.0702	51.5646	44.5656	49.2239	49.4216	51.8389
AT1G14840	AT1G14840	MAP70.4	1:5111700-5115514	23.1643	25.7637	27.0948	31.5065	33.6194	29.1149	31.322	33.5146	32.2517
AT1G14850	AT1G14850	NUP155	1:5116522-5123559	15.3991	17.2533	16.7789	18.5221	20.8177	17.5397	18.8756	19.4495	19.4683
AT1G14860	AT1G14860	NUDT18	1:5124669-5126280	2.05023	0.710875	1.44846	0.717844	0.252411	0.978531	0.295198	0.406535	0.31515
AT1G14870	AT1G14870	PCR2	1:5128343-5129731	3.29373	3.79505	3.90272	1.59695	1.34159	1.89289	1.46824	1.22548	2.28047
AT1G05127	AT1G05127	-	1:5131511-5131859	0	0	0	0	0	0	0	0	0
AT1G14880	AT1G14880	PCR1	1:5132505-5133860	8.90878	0.855424	0.633813	0	0.231933	0.570912	0.0645861	0	0.137897
AT1G14890	AT1G14890	-	1:5136873-5137982	46.4518	40.1936	56.5695	37.7026	30.8008	42.5593	36.7354	36.2602	41.3435
AT1G14900	AT1G14900	HMGA	1:5138115-5139467	63.3246	67.225	83.5507	42.0049	38.5462	41.5828	47.1301	45.2303	47.4389
AT1G14910	AT1G14910	-	1:5139711-5143735	28.3626	27.9967	31.2028	28.976	29.4496	28.4218	27.7913	25.3445	30.1807
AT1G05133	AT1G05133	-	1:5146657-5147266	0	0	0	0	0	0	0	0	0
AT1G14920	AT1G14920	GAI	1:5148981-5151415	19.3049	23.0197	21.2322	25.4415	28.6216	24.7944	25.7607	24.2418	29.276
AT1G14930	AT1G14930	-	1:5152262-5153104	0.100103	0.106604	0.108607	0.100463	0.105976	0	0.0885371	0	0
AT1G14940	AT1G14940	-	1:5154536-5155564	0	0	0	0	0	0	0	0	0
AT1G14950	AT1G14950	-	1:5157335-5158269	0	0	0	0	0	0	0	0	0
AT1G14960	AT1G14960	-	1:5159191-5160179	0	0	0	0	0	0	0	0	0
AT1G14970	AT1G14970	-	1:5161644-5165181	7.44238	7.16825	8.58558	7.95929	9.03691	7.77375	9.04207	8.66485	9.32637
AT1G14980	AT1G14980	CPN10	1:5165488-5166939	115.804	118.796	142.852	132.863	150.997	125.006	134.869	154.474	145.312
AT1G14990	AT1G14990	-	1:5166912-5168336	13.3442	15.7195	18.3691	16.0173	17.1107	16.857	15.4488	14.8079	15.3915
AT1G15000	AT1G15000	SCPL50	1:5168463-5170066	0	0	0	0	0	0	0	0.0363345	0
AT1G15002	AT1G15002	-	1:5168515-5170571	15.62	16.758	16.0666	17.249	19.2388	15.5767	17.4806	17.544	17.404
AT1G05137	AT1G05137	-	1:5170209-5170307	0	0	1.37578e-06	0	0	0	0	0	0
AT1G15010	AT1G15010	-	1:5171180-5171956	0.842811	0.199456	0.406406	0.281953	0.198282	0.366073	0.165653	0.620969	0.176834
AT1G15015	AT1G15015	-	1:5172080-5172923	0.0838516	0.089298	0	0.168313	0.177548	0.0819468	0.0741638	0.0794334	0.0791713
AT1G15020	AT1G15020	QSOX1	1:5172231-5176479	10.0379	10.8224	10.7326	11.0636	10.9066	12.6889	10.2621	9.24739	10.2625
AT1G15030	AT1G15030	-	1:5177479-5180049	18.8867	18.0409	16.4099	19.0071	20.9416	17.3059	17.048	17.352	18.3784
AT1G05147	AT1G05147	-	1:5180694-5181247	0.612823	0.48947	0.997329	1.22994	0	0.748627	0.27101	0.290229	0.289272
AT1G05143	AT1G05143	-	1:5178737-5179002	0.748746	3.18951	1.62471	0	4.75078	2.92695	3.97343	3.54243	2.82459
AT1G15040	AT1G15040	-	1:5179886-5181402	1.17401	1.07529	0.714446	0.48469	0.464804	0.557737	0.427107	0.24954	0.62179
AT1G15050	AT1G15050	IAA34	1:5181990-5183413	0.244379	0.260252	0.13257	0.136384	0.129353	0.215033	0.216145	0.2308	0
AT1G15060	AT1G15060	-	1:5183257-5187106	11.0206	10.3695	11.6903	12.6682	13.8963	12.4714	11.6918	12.2495	13.321
AT1G15080	AT1G15080	LPP2	1:5187548-5189673	4.48569	5.87179	5.37373	7.55072	8.5587	5.93638	8.22416	7.30404	6.97109
AT1G15090	AT1G15090	-	1:5189686-5189760	74.2635	19.7718	0	0	0	0	0	0	0
AT1G05153	AT1G05153	-	1:5191673-5192677	0	0	0.653924	1.81307	0	1.17805	0	0.570441	0.568559
AT1G15085	AT1G15085	-	1:5192218-5192854	2.63113	2.80203	5.70933	10.5265	8.32808	7.71408	6.98142	2.48394	4.95149
AT1G15100	AT1G15100	RHA2A	1:5193283-5194214	12.7543	7.69427	16.0015	9.02722	8.82006	8.8621	9.12892	9.3587	8.97977
AT1G15110	AT1G15110	PSS1	1:5198939-5202315	8.29448	7.74657	9.31132	7.87712	7.32871	7.68641	7.52725	7.33625	7.26879
AT1G15120	AT1G15120	-	1:5202592-5204494	92.2371	99.8282	103.291	105.808	106.131	106.702	110.242	100.621	109.986
AT1G15125	AT1G15125	-	1:5204311-5205964	19.7964	62.956	27.5545	2.72336	4.66718	1.98296	7.08109	2.94851	8.95623
AT1G15130	AT1G15130	-	1:5206001-5209979	32.5149	29.598	32.8893	28.7004	31.1226	29.5471	28.3159	27.5447	29.1354
AT1G15140	AT1G15140	-	1:5210180-5212349	49.8971	51.8006	48.7374	52.0079	71.9804	51.0427	49.3567	59.816	57.8518
AT1G15150	AT1G15150	DTX10	1:5212474-5215042	0.120734	0	0.0818676	0.0151441	0.0319548	0.0294945	0.0533901	0	0.107091
AT1G15160	AT1G15160	DTX11	1:5215344-5217545	1.38961	1.31544	2.63842	1.87908	2.37044	1.84845	2.66297	2.37702	2.22338
AT1G15165	AT1G15165	-	1:5217718-5220113	2.12646	2.26458	2.09738	2.52231	3.13828	2.07816	2.16575	1.95344	3.37683
AT1G15170	AT1G15170	DTX12	1:5220402-5222973	4.74443	4.82983	5.57922	2.9114	2.39855	3.41113	2.84177	2.87296	3.4172
AT1G15175	AT1G15175	-	1:5222728-5224143	2.38708	1.36026	2.54898	2.28742	2.18577	2.89239	2.14142	1.82938	1.47929
AT1G15180	AT1G15180	DTX13	1:5224293-5226778	18.7592	21.7055	17.6631	13.7109	17.0822	16.6906	16.6446	17.0739	14.425
AT1G15190	AT1G15190	FLA19	1:5226981-5228202	2.68949	2.19026	3.20406	3.17579	1.50752	2.73147	2.4254	1.39886	2.93787
AT1G15200	AT1G15200	-	1:5228299-5231184	63.2326	63.7339	69.2561	72.5316	71.582	69.7815	76.9052	78.0446	81.2536
AT1G15210	AT1G15210	ABCG35	1:5231344-5236886	0.335254	0.627879	0.740014	0.336516	0.244814	0.31634	0.541916	0.3943	0.502165
AT1G15215	AT1G15215	SHH1	1:5238043-5240051	9.3107	8.94173	9.9972	10.7677	8.10708	9.89065	11.1186	9.37659	10.679
AT1G15220	AT1G15220	CCMH	1:5240028-5241541	5.37371	6.14443	4.80137	5.86944	5.13169	6.64177	6.81387	5.83951	5.28858
AT1G15230	AT1G15230	-	1:5242072-5243262	25.1284	25.3704	32.8693	25.7123	24.1863	32.3181	27.9498	26.6911	27.8356
AT1G15240	AT1G15240	-	1:5243382-5248693	13.7154	14.0329	14.7985	15.1618	13.116	14.5383	14.2528	14.2076	15.1639
AT1G15250	AT1G15250	RPL37A	1:5248663-5249676	33.73	35.1107	43.0618	37.5403	44.4328	37.4251	41.3849	44.4421	43.8166
AT1G15260	AT1G15260	-	1:5249759-5250573	135.166	137.025	159.99	101.456	82.6615	124.457	103.781	87.5255	114.768
AT1G15270	AT1G15270	-	1:5250649-5252121	305.656	286.009	322.774	332.62	329.494	302.508	340.074	297.952	326.483
AT1G15280	AT1G15280	-	1:5252284-5256863	37.4721	40.2406	44.2671	43.9274	49.6155	42.8669	45.762	46.797	49.461
AT1G15290	AT1G15290	-	1:5256869-5265155	49.2083	51.6995	50.9686	48.0166	60.5036	52.9277	44.3108	52.6361	43.0127
AT1G15310	AT1G15310	SRP-54A	1:5268890-5272058	5.33672	3.85907	5.03954	4.56304	2.89502	3.79894	4.19568	3.30824	5.42815
AT1G15320	AT1G15320	-	1:5272255-5274074	0.522866	0.618697	1.00851	1.10789	0.184529	0.794871	0.822146	0.770529	1.20684
AT1G15330	AT1G15330	PV42A	1:5274270-5275602	0.254193	0.433126	0.165473	0.357185	0.376783	0.745255	0.224825	0.240814	0.336027
AT1G15340	AT1G15340	MBD10	1:5275615-5277869	144.477	160.333	154.075	188.07	184.061	190.911	226.766	199.143	203.174
AT1G15350	AT1G15350	-	1:5278026-5279988	9.11868	4.78322	8.25917	3.23238	3.00662	3.45679	2.97504	1.92995	3.5025
AT1G15360	AT1G15360	WIN1	1:5283267-5284736	72.1896	55.1325	74.2964	46.4323	29.9437	47.4368	34.8495	24.6221	37.4491
AT1G15370	AT1G15370	-	1:5286865-5288640	44.4629	41.303	50.8703	49.3524	42.4549	45.348	43.3687	43.7615	45.5789
AT1G15380	AT1G15380	-	1:5290581-5292582	22.6083	9.87046	18.7663	3.57166	3.26575	3.9498	3.5102	3.15215	5.51722
AT1G15385	AT1G15385	-	1:5292711-5293338	2.0241	1.07778	0.686268	0.507823	0.535688	0.370897	1.00701	0.599155	1.19436
AT1G15390	AT1G15390	PDF1A	1:5294628-5295931	15.1821	15.4361	15.9746	16.618	23.4742	18.4765	16.4176	22.4698	18.8794
AT1G15400	AT1G15400	-	1:5295755-5297075	23.0631	18.8083	21.197	15.1228	15.3962	19.8389	14.9636	13.805	14.6738
AT1G05163	AT1G05163	-	1:5297846-5298571	0.553169	0.758811	0.230643	0.188928	0.184533	0.54191	0.512581	0.294057	0.491458
AT1G15405	AT1G15405	-	1:5297874-5298166	22.5598	19.4464	25.288	21.7946	26.0839	24.8225	20.8314	26.9374	17.6926
AT1G15415	AT1G15415	-	1:5300741-5301489	75.8903	27.7464	57.0283	21.2813	8.6589	27.5348	10.7181	7.46087	21.5937
AT1G15410	AT1G15410	-	1:5298323-5300927	5.54776	6.02891	5.99829	7.0209	7.32127	6.6145	6.38098	5.83669	6.08986
AT1G15420	AT1G15420	-	1:5301515-5303522	22.2956	25.5296	27.6213	26.6149	30.9527	24.2969	25.1945	31.1877	32.3367
AT1G15430	AT1G15430	-	1:5304097-5306087	4.6257	3.49494	4.00084	3.96943	3.10405	3.75128	3.67665	3.41953	3.75991
AT1G15440	AT1G15440	-	1:5306026-5309558	17.0557	20.3004	18.2913	20.2593	21.3293	17.6488	19.5916	23.8377	20.6197
AT1G15450	AT1G15450	-	1:5309646-5309718	0	0	0	0	0	0	0	0	0
AT1G15460	AT1G15460	BOR4	1:5309906-5314128	18.3333	15.664	18.3064	22.1034	13.1995	16.3195	17.2977	17.1894	16.827
AT1G15470	AT1G15470	-	1:5315498-5317941	25.8543	24.5097	27.8142	27.3686	22.129	22.8268	24.0849	22.2822	25.111
AT1G15480	AT1G15480	-	1:5317972-5320630	11.8294	14.2384	14.6849	16.0156	17.0691	15.6741	16.2537	18.0619	18.2621
AT1G15490	AT1G15490	-	1:5320614-5323895	5.06105	4.48581	5.02461	5.5673	5.57863	5.39217	5.6006	4.92228	5.7828
AT1G15500	AT1G15500	AATP2	1:5326289-5328875	125.572	129.476	132.969	128.686	147.826	138.965	127.689	141.588	141.352
AT1G15510	AT1G15510	PCMP-H73	1:5329063-5331711	6.21598	6.47938	7.22069	6.12904	7.76771	5.73133	7.30452	7.7828	7.03119
AT1G15520	AT1G15520	ABCG40	1:5331857-5338326	1.13788	1.02444	0.937193	0.947571	1.10203	0.928338	0.774458	0.882923	0.857116
AT1G15530	AT1G15530	LECRKS1	1:5339960-5341931	8.68648	7.8922	7.24958	7.13364	6.52815	8.84534	7.65602	7.25124	8.54659
AT1G15540	AT1G15540	-	1:5342089-5343876	0	0	0.0766203	0	0.0747681	0	0	0	0
AT1G15550	AT1G15550	GA3OX1	1:5344387-5346342	1.34331	0.780308	1.01579	0.939725	1.07749	0.91498	0.972092	0.848422	0.999372
AT1G05173	AT1G05173	-	1:5356373-5356587	1.46085	0	3.16993	0	0	0	0	0	0
AT1G15570	AT1G15570	CYCA2-3	1:5361864-5365559	15.259	22.881	20.3612	25.8788	32.6223	30.5961	31.5426	32.7625	29.2868
AT1G15580	AT1G15580	IAA5	1:5365511-5366497	1.11404	1.1864	0.906512	0.931722	1.67084	1.54237	0.821105	1.05532	2.01602
AT1G15590	AT1G15590	-	1:5367296-5368670	0	0	0	0	0	0	0	0	0
AT1G15600	AT1G15600	-	1:5368922-5370344	0	0	0	0	0	0	0	0	0
AT1G15610	AT1G15610	-	1:5370676-5371859	0	0.0716312	0.206077	0	0	0	0	0	0
AT1G15620	AT1G15620	-	1:5373458-5374575	0	0	0	0	0	0	0	0	0
AT1G15625	AT1G15625	-	1:5374754-5375910	0	0	0	0.0695104	0	0.0676836	0	0	0
AT1G15630	AT1G15630	-	1:5376792-5378056	0	0	0	0	0	0	0	0	0.0563804
AT1G15640	AT1G15640	-	1:5378885-5380239	0	0	0	0	0	0	0	0	0
AT1G15650	AT1G15650	-	1:5380906-5380988	0	0	0	0	0	0	0	0	0
AT1G15660	AT1G15660	-	1:5381031-5385380	19.0255	24.3933	22.2204	30.8248	32.3761	26.6942	32.4263	32.6038	32.9334
AT1G15670	AT1G15670	-	1:5389951-5391672	9.26754	5.42446	8.40465	3.47939	2.39693	4.49394	3.2537	2.94901	3.54049
AT1G15680	AT1G15680	-	1:5393406-5394639	0.0521211	0.111013	0.113098	0	0	0	0	0	0
AT1G05177	AT1G05177	-	1:5396177-5396631	0	0	0	0	0	0	0	0	0
AT1G15690	AT1G15690	AVP1	1:5398925-5402733	253.633	270.324	268.101	290.467	327.53	270.046	285.706	298.672	307.636
AT1G05183	AT1G05183	-	1:5402552-5403853	9.36439e-207	4.94219e-310	7.56621e-196	0.0490758	0	0	0	0	0
AT1G15700	AT1G15700	ATPC2	1:5402568-5403818	8.97318	7.04415	8.95667	13.0206	14.0065	14.8828	13.6507	13.2614	14.1375
AT1G15710	AT1G15710	TYRAAT2	1:5404129-5405910	21.2674	21.3442	22.6312	20.9026	22.8782	18.8223	20.4957	20.1809	19.3431
AT1G15720	AT1G15720	-	1:5406024-5407486	0.597036	0.5904	0.740296	0.214018	0.541827	0.333413	0.603494	0.56562	0.563754
AT1G05187	AT1G05187	-	1:5406133-5407357	4.20642	3.86369	4.67788	3.79975	2.89484	3.28869	2.74382	3.03857	3.32643
AT1G15730	AT1G15730	-	1:5407400-5410043	25.0619	23.9216	22.8136	23.6753	29.8625	27.1466	25.083	30.2121	25.4966
AT1G05193	AT1G05193	-	1:5410577-5410827	0	0	0	0	0	0	0	0	0
AT1G15740	AT1G15740	-	1:5410907-5414919	24.0526	23.6193	25.8732	14.9184	13.9431	26.4664	17.0507	15.1512	17.0404
AT1G15750	AT1G15750	TPL	1:5414816-5421033	51.2609	53.1124	54.5664	58.4352	63.9601	54.1018	57.43	59.6118	57.8582
AT1G05197	AT1G05197	-	1:5421187-5421431	0	0	0	0	0	0	0	0	0
AT1G15757	AT1G15757	-	1:5424241-5424579	0	0	0	0	0	0	0	0	0
AT1G15760	AT1G15760	-	1:5425615-5426666	4.30435	5.52768	4.73871	7.49674	9.1144	7.73267	6.55036	8.57517	7.05267
AT1G15770	AT1G15770	MED15B	1:5426707-5428280	0.231384	0.18481	0	0.0580591	0.0612448	0.169596	0.0511628	0.0548007	0.0546199
AT1G15772	AT1G15772	-	1:5428519-5429594	1.50905	0.801506	2.00699	0.677093	0.73435	0.112974	0.187416	0.657086	0.764073
AT1G15780	AT1G15780	MED15A	1:5430039-5436618	22.9073	22.0411	22.9795	20.9049	19.9677	19.4128	20.7136	19.1375	21.1091
AT1G15790	AT1G15790	-	1:5438170-5440131	4.85581	5.39945	4.56557	1.23209	1.96349	1.93035	1.53389	1.23108	1.96209
AT1G15800	AT1G15800	-	1:5441071-5443911	4.19352	3.79082	3.96784	3.52384	3.56231	5.57554	3.40712	3.83423	3.36115
AT1G15810	AT1G15810	-	1:5444219-5446564	31.0423	30.3858	33.7512	36.0637	35.4551	31.0471	34.1153	34.7281	37.6383
AT1G05207	AT1G05207	-	1:5447211-5447569	129.309	146.497	127.981	156.282	211.803	181.154	152.086	177.143	158.708
AT1G05203	AT1G05203	-	1:5445340-5445782	1.56923	3.34231	4.86441	3.59892	2.13547	5.91524	2.97413	4.88311	4.44378
AT1G15820	AT1G15820	-	1:5446461-5447880	665.98	778.915	688.287	742.719	1052.39	942.785	801.113	855.034	812.055
AT1G15830	AT1G15830	-	1:5448059-5450617	2.95787	2.88416	2.79485	2.6577	3.69029	4.21983	4.04227	3.74003	2.93365
AT1G15825	AT1G15825	-	1:5448072-5448608	5.1524	5.83	5.24075	5.65511	7.66981	7.39567	6.69326	5.79527	6.08015
AT1G15840	AT1G15840	-	1:5451431-5452374	0.149086	0	0.161751	0	0	0.218548	0.0659305	0	0.0703833
AT1G15850	AT1G15850	-	1:5453244-5454088	0.973885	0.259285	0.792467	0.732854	1.54613	1.1897	0.861366	1.61403	0.919258
AT1G15860	AT1G15860	-	1:5454765-5457022	26.0901	22.3147	28.8866	27.6381	30.1831	24.1625	28.0094	24.2866	28.4445
AT1G15870	AT1G15870	-	1:5457083-5458429	3.03167	5.13639	5.0086	16.8735	14.152	17.5748	15.54	15.796	19.7775
AT1G15880	AT1G15880	GOS11	1:5458397-5460359	22.7619	17.9778	23.6506	9.36227	9.50027	10.949	7.66723	7.58817	8.52049
AT1G15885	AT1G15885	-	1:5460476-5461297	6.32671	8.59051	7.37903	0	0	0	0	0	0
AT1G15890	AT1G15890	-	1:5461308-5464241	0.27541	0.314249	0.178113	0	0.0217235	0	0	0.0194379	0
AT1G15900	AT1G15900	-	1:5464272-5464947	1.25024	1.2104	1.35645	3.65007	3.97067	2.55475	3.51842	2.26093	3.43386
AT1G15910	AT1G15910	FDM1	1:5465250-5469180	24.3237	25.9754	26.2805	29.997	31.5002	31.468	33.1099	30.5062	34.4901
AT1G15920	AT1G15920	CAF1-2	1:5469254-5471149	18.4209	15.2478	21.3864	16.5391	16.0009	16.1529	18.3498	18.0176	18.2498
AT1G15930	AT1G15930	RPS12A	1:5471315-5473048	264.009	298.103	298.142	290.942	332.924	302.773	292.902	317.121	316.261
AT1G15940	AT1G15940	-	1:5473358-5478405	28.4471	30.7773	33.2876	40.2987	39.8137	36.4724	42.6802	43.9721	42.7206
AT1G15950	AT1G15950	CCR1	1:5478602-5482180	48.0396	38.0752	44.9276	36.4706	38.0861	31.8352	34.6178	32.6822	37.9276
AT1G05213	AT1G05213	-	1:5479273-5481730	10.9358	10.276	11.1411	8.53749	10.3934	7.52076	7.92332	8.03579	7.85178
AT1G15960	AT1G15960	NRAMP6	1:5481664-5486105	9.95292	8.62651	12.769	7.96671	9.24999	7.22412	7.45364	7.91538	8.38663
AT1G15970	AT1G15970	-	1:5486272-5489132	11.879	14.7565	14.0041	14.6894	13.8481	14.5618	14.4534	14.0856	15.945
AT1G15980	AT1G15980	PNSB1	1:5489144-5491363	56.6703	46.9985	52.9922	39.4614	47.3268	50.4331	42.2912	43.2197	43.2108
AT1G15990	AT1G15990	CNGC7	1:5491132-5494192	1.49767	0.886085	1.54754	0.59654	0.503418	0.81314	0.672833	0.45045	0.808134
AT1G16000	AT1G16000	-	1:5494532-5495359	37.9235	39.836	50.8707	35.4605	42.8803	38.2413	40.0979	42.7769	43.2866
AT1G16010	AT1G16010	MRS2-1	1:5495372-5497723	19.8891	17.7195	19.8116	20.0541	21.0922	19.0243	18.6299	17.7132	20.3841
AT1G16020	AT1G16020	-	1:5498011-5501358	14.9855	16.6556	17.5394	18.1674	17.7851	17.789	16.3063	17.1236	16.9161
AT1G16025	AT1G16025	-	1:5501504-5501959	1.14567	0	0.828668	0.766141	0	1.11964	0.675536	0.723145	0.360379
AT1G16022	AT1G16022	-	1:5501316-5501856	1.51242	0.460188	1.87533	0.216793	0.686066	0.633456	0.191098	0.818506	1.01976
AT1G16030	AT1G16030	HSP70-5	1:5501965-5504535	3.74356	3.40683	3.76621	8.53995	9.22474	8.35915	8.32777	9.11395	9.04103
AT1G16040	AT1G16040	-	1:5504607-5507059	8.57855	7.97878	10.5265	10.7879	9.62947	10.0234	9.46191	7.55429	10.5982
AT1G16060	AT1G16060	-	1:5508310-5511736	11.8933	12.9309	15.518	12.1627	9.88702	9.99617	10.4043	8.65145	10.7149
AT1G16070	AT1G16070	TULP8	1:5510300-5513980	6.40437	6.9311	7.5763	7.0976	7.21756	6.48895	6.80056	6.01826	7.13933
AT1G16080	AT1G16080	-	1:5514261-5516027	44.9051	40.6812	45.8512	34.4077	38.3454	38.1167	41.0951	43.0786	42.5798
AT1G16090	AT1G16090	-	1:5516258-5517822	3.63733	3.04722	2.68352	5.54919	5.69963	4.12345	3.98919	5.23777	4.94572
AT1G16100	AT1G16100	-	1:5518061-5518134	0	0	0	0	0	0	0	0	0
AT1G16110	AT1G16110	WAKL6	1:5518218-5520929	1.94493	2.14436	1.81226	1.44693	1.64746	1.87838	2.00355	1.43077	1.68533
AT1G05217	AT1G05217	-	1:5521652-5521896	0	0	0	0	0	0	0	0	0
AT1G16120	AT1G16120	WAKL1	1:5522601-5525452	0.0430318	0.0229134	0	0	0	0.0630814	0	0.0203845	0.0406346
AT1G16130	AT1G16130	WAKL2	1:5525292-5528212	0.252725	0.448567	0.274196	0.147975	0.0668978	0.164656	0.0558815	0.099765	0.0795486
AT1G16150	AT1G16150	WAKL4	1:5532297-5535060	0.11268	0	0.0733515	0.0452407	0.0238615	0.044048	0.0199322	0	0.106402
AT1G16160	AT1G16160	WAKL5	1:5535765-5538501	0.0452808	0.0723329	0.0245639	0	0	0	0.0200246	0.0214499	0.0213791
AT1G16170	AT1G16170	-	1:5538665-5540002	7.6778	7.71367	8.01573	7.26967	8.58879	8.77754	9.54547	6.17553	9.02755
AT1G16180	AT1G16180	-	1:5540049-5542902	74.1765	72.5444	78.1373	54.9203	52.2756	59.1712	55.0564	47.9259	54.0262
AT1G16190	AT1G16190	RAD23A	1:5543118-5546103	26.314	30.2867	30.817	31.6224	34.2071	26.8478	28.1616	29.7329	33.7182
AT1G16210	AT1G16210	-	1:5546098-5547753	58.5938	57.981	62.8032	52.1065	56.7335	51.6255	51.9136	54.4552	52.6033
AT1G16220	AT1G16220	-	1:5548261-5550770	3.56854	5.25965	4.92482	6.16081	7.40567	5.44046	5.98424	6.51828	6.11937
AT1G16225	AT1G16225	-	1:5550790-5552414	0	0	0	0.10335	0	0.10064	0	0	0
AT1G05223	AT1G05223	-	1:5552867-5553111	0	0	0	0	0	0	0	0	0
AT1G16230	AT1G16230	-	1:5553466-5554489	0	0	0	0	0	0	0	0	0
AT1G16240	AT1G16240	SYP51	1:5554842-5556844	52.6421	49.4181	56.3708	53.2175	49.2161	61.35	55.1248	49.9566	52.5777
AT1G16250	AT1G16250	-	1:5556963-5559520	5.16129	5.66246	6.05708	6.02713	5.31903	6.31225	6.34748	6.13716	5.97736
AT1G16260	AT1G16260	WAKL8	1:5559497-5562192	4.81918	6.18114	4.53664	0.783388	1.23695	0.984121	0.705979	0.787103	0.82965
AT1G16270	AT1G16270	-	1:5562860-5568368	15.2846	16.726	19.4611	17.2985	18.3535	16.8621	17.5161	18.7139	17.7578
AT1G16280	AT1G16280	RH36	1:5567741-5570679	10.2777	10.4006	12.1285	13.2496	13.0225	10.1632	10.8566	10.9139	11.5909
AT1G16290	AT1G16290	-	1:5570752-5573958	3.4511	1.5215	3.88773	2.68068	2.25842	2.13249	2.9618	2.23768	2.9792
AT1G16300	AT1G16300	GAPCP2	1:5574256-5577622	7.9136	9.09709	8.22482	13.1023	14.5651	12.7933	12.7557	13.1027	14.2816
AT1G16310	AT1G16310	MTP10	1:5578264-5580730	7.17701	6.94835	7.53691	5.58575	5.81097	4.35091	5.36339	5.16319	6.74074
AT1G16320	AT1G16320	-	1:5580820-5582154	25.2657	19.5472	23.2134	17.2019	16.4482	17.2356	16.9678	17.4935	16.4961
AT1G16330	AT1G16330	-	1:5582386-5587461	4.29235	7.34536	6.39134	9.30013	10.1552	8.30288	9.53034	9.11475	9.11263
AT1G16340	AT1G16340	KDSA2	1:5587721-5590761	25.4491	26.0793	26.0057	28.0702	27.8012	30.9505	28.5136	28.3723	29.7905
AT1G16350	AT1G16350	-	1:5590755-5593098	54.5995	52.4505	54.8189	54.7407	64.9871	53.0553	56.074	63.5695	58.2804
AT1G16360	AT1G16360	ALIS4	1:5593269-5595814	3.96215	1.1434	2.50005	1.02122	0.605703	1.67857	0.9219	1.04977	1.0138
AT1G16370	AT1G16370	OCT6	1:5596632-5598447	0.466346	0.425689	0.252983	0.133738	0.211615	0.423198	0.147309	0.126233	0.125816
AT1G16380	AT1G16380	CHX1	1:5598410-5601367	0.928845	0.286341	0.397799	0.122674	0	0.143328	0.0216192	0	0
AT1G16390	AT1G16390	OCT3	1:5602785-5604770	0.0602676	0.0320911	0.0326938	0	0.127623	0	0.106609	0.0856464	0.0569092
AT1G16400	AT1G16400	CYP79F2	1:5605043-5607498	0.162723	0.0315078	0.080249	0.059393	0	0.028914	0.0523357	0	0
AT1G16410	AT1G16410	CYP79F1	1:5608681-5612064	0.830533	0.180211	0.123654	0.131314	0.275649	0.127294	0.0576017	0.0600947	0.368982
AT1G16420	AT1G16420	AMC8	1:5612149-5614020	0	0	0.0452272	0	0	0	0	0	0
AT1G16430	AT1G16430	MED22A	1:5614592-5615660	11.3729	8.69551	10.2299	11.7066	12.1431	13.5844	9.71503	10.1288	11.3803
AT1G16440	AT1G16440	RHS3	1:5615807-5617672	0.117575	0.208687	0.170086	0.432712	0.207479	0.229809	0.485293	0.297038	0.296058
AT1G16445	AT1G16445	-	1:5617785-5619456	1.81155	2.71519	2.69339	3.23233	3.26762	2.22938	2.90778	3.30517	3.42097
AT1G16450	AT1G16450	-	1:5619470-5619543	0	0	0	0	0	0	0	0	0
AT1G16460	AT1G16460	STR2	1:5619544-5622674	41.9227	38.7191	42.9175	41.585	41.5114	42.04	39.8993	42.3049	41.9144
AT1G16470	AT1G16470	PAB1	1:5622745-5625683	64.9225	72.01	76.4739	74.4868	87.1964	72.6397	80.3765	74.3815	83.3703
AT1G16480	AT1G16480	-	1:5625698-5629013	1.52017	2.28729	1.98668	2.42754	2.52455	1.91337	2.79325	2.50404	2.70785
AT1G16490	AT1G16490	-	1:5629654-5631088	4.23975	3.48228	2.72934	3.03989	3.87501	3.74586	3.87567	3.45082	3.98528
AT1G05227	AT1G05227	-	1:5628922-5629213	0	0	0	0	0	0	0	0.544006	0
AT1G16489	AT1G16489	-	1:5629182-5631131	1.32574	2.02949	1.52272	2.33586	1.37598	2.08639	1.3437	2.19858	2.6296
AT1G16500	AT1G16500	-	1:5638778-5640202	6.88414	5.69625	6.01818	6.56162	5.1388	7.59897	6.3954	5.02039	5.42471
AT1G05233	AT1G05233	-	1:5642763-5642985	0	0	0	0	0	0	0	0	0
AT1G16510	AT1G16510	SAUR41	1:5644571-5645443	5.29453	5.80929	7.22394	5.63585	3.05748	4.62547	4.25711	3.34373	3.8629
AT1G05237	AT1G05237	-	1:5646665-5646969	0	0	0	0	0	0	0	0	0
AT1G16515	AT1G16515	-	1:5647461-5648114	6.83316	10.9155	9.20522	5.83705	7.83044	15.7213	9.7455	5.39877	13.1955
AT1G16520	AT1G16520	-	1:5648635-5651167	28.6167	35.5233	36.2867	41.9282	47.0429	44.2012	44.1562	42.8066	45.1751
AT1G16530	AT1G16530	LBD3	1:5651267-5652883	0.595071	0.316861	0.322813	0.199072	0.209995	0.0969254	0.17544	0.1879	0.37456
AT1G16540	AT1G16540	ABA3	1:5659369-5665488	5.01644	5.53206	6.08464	4.98638	5.53088	4.46564	5.21285	4.86425	5.36053
AT1G16560	AT1G16560	-	1:5668383-5670708	27.3199	28.6966	28.0402	19.6071	21.8193	25.3693	22.2369	19.0199	21.4782
AT1G05243	AT1G05243	-	1:5668440-5668939	0.362194	0	0.196482	0	0	0.176983	0	0	0
AT1G16570	AT1G16570	TUN	1:5670576-5673600	12.1027	10.4148	12.5211	7.86025	7.61711	8.16589	9.67702	7.49013	7.71308
AT1G16590	AT1G16590	REV7	1:5673706-5675143	4.24807	7.19842	6.44154	8.66198	9.97971	10.4082	9.14897	10.9012	9.59373
AT1G16610	AT1G16610	SR45	1:5675494-5678873	57.9172	62.7381	68.1264	68.8165	74.2655	59.3887	65.3124	68.9649	68.1675
AT1G16630	AT1G16630	-	1:5681972-5684909	8.01449	11.8821	10.2085	15.0638	17.2007	13.7451	19.1286	16.005	17.6587
AT1G16635	AT1G16635	-	1:5685502-5686368	0.809442	0.603422	0.56798	0.8124	1.37116	0.506458	0.262585	0.350587	0.929278
AT1G05247	AT1G05247	-	1:5686092-5686179	0.00603807	9.73483e-05	22.2209	0	0	97.6223	11.3006	86.5445	65.409
AT1G16640	AT1G16640	-	1:5686524-5687727	2.79327	4.23669	4.68361	4.50245	6.98983	5.95595	5.09082	5.21198	6.15382
AT1G16650	AT1G16650	-	1:5687870-5691369	3.31149	2.39539	3.47626	3.13766	3.06623	2.37051	2.89535	3.54848	2.97145
AT1G16670	AT1G16670	-	1:5697215-5699870	6.19111	7.05709	6.21078	6.0893	6.22577	7.57069	5.69595	5.65914	5.7286
AT1G16680	AT1G16680	-	1:5702152-5705892	13.6227	13.9123	15.3192	15.6688	15.8051	15.4984	15.5463	15.574	15.9527
AT1G16690	AT1G16690	-	1:5705896-5709563	6.97736	7.62696	8.87073	9.31729	10.3492	8.32081	9.21606	10.0175	10.1876
AT1G16700	AT1G16700	-	1:5709623-5712043	40.8508	39.0342	43.8448	34.0457	34.1052	33.7221	31.9438	31.1178	34.1489
[truncated: 30,829 more rows]

## Sheet: nuclear32541
AT1G03997	AT1G03997	-	1:32726-33009	0	0	0	0	0	0	0	0	0
AT1G04003	AT1G04003	-	1:43086-43295	0	0	0	0	0	0	0	0	0
AT1G01183	AT1G01183	p_MI0000199	1:78926-79037	0	0	0	0	0	0	0	0	0
AT1G01270	AT1G01270	-	1:111889-111961	0	0	0	0	0	0	0	0	0
AT1G01335	AT1G01335	AREP1	1:130735-130858	0	0	0	0	0	0	0	0	0
AT1G04043	AT1G04043	-	1:267992-268336	0	0	0	0	0	0	0	0	0
AT1G04063	AT1G04063	-	1:291593-292061	0	0	0	0	0	0	0	0	0
AT1G04067	AT1G04067	-	1:303462-303977	0	0	0	0	0	0	0	0	0
AT1G01870	AT1G01870	-	1:306383-306456	0	0	0	0	0	0	0	0	0
AT1G01890	AT1G01890	-	1:309274-309347	0	0	0	0	0	0	0	0	0
AT1G04087	AT1G04087	-	1:402085-402294	0	0	0	0	0	0	0	0	0
AT1G02210	AT1G02210	-	1:427547-427811	0	0	0	0	0	0	0	0	0
AT1G02320	AT1G02320	-	1:461827-461974	0	0	0	0	0	0	0	0	0
AT1G02480	AT1G02480	-	1:515493-515566	0	0	0	0	0	0	0	0	0
AT1G02590	AT1G02590	-	1:552137-552761	0	0	0	0	0	0	0	0	0
AT1G02600	AT1G02600	-	1:552639-552711	0	0	0	0	0	0	0	0	0
AT1G04137	AT1G04137	-	1:559734-560251	0	0	0	0	0	0	0	0	0
AT1G04143	AT1G04143	-	1:583470-583860	0	0	0	0	0	0	0	0	0
AT1G02760	AT1G02760	-	1:604401-604474	0	0	0	0	0	0	0	0	0
AT1G03103	AT1G03103	-	1:747196-748057	0	0	0	0	0	0	0	0	0
AT1G04177	AT1G04177	-	1:780106-780409	0	0	0	0	0	0	0	0	0
AT1G04187	AT1G04187	-	1:875055-875189	0	0	0	0	0	0	0	0	0
AT1G03515	AT1G03515	-	1:877647-877719	0	0	0	0	0	0	0	0	0
AT1G03640	AT1G03640	-	1:909810-909883	0	0	0	0	0	0	0	0	0
AT1G04207	AT1G04207	-	1:926988-927200	0	0	0	0	0	0	0	0	0
AT1G04213	AT1G04213	-	1:937031-937141	0	0	0	0	0	0	0	0	0
AT1G03880	AT1G03880	CRB	1:985750-988146	0	0	0	0	0	0	0	0	0
AT1G04223	AT1G04223	-	1:1009072-1009189	0	0	0	0	0	0	0	0	0
AT1G04243	AT1G04243	-	1:1072573-1072780	0	0	0	0	0	0	0	0	0
AT1G04253	AT1G04253	-	1:1134307-1134997	0	0	0	0	0	0	0	0	0
AT1G04320	AT1G04320	-	1:1159022-1159093	0	0	0	0	0	0	0	0	0
AT1G04370	AT1G04370	ERF14	1:1175032-1175768	0	0	0	0	0	0	0	0	0
AT1G04283	AT1G04283	-	1:1299552-1299796	0	0	0	0	0	0	0	0	0
AT1G04720	AT1G04720	-	1:1324922-1325007	0	0	0	0	0	0	0	0	0
AT1G04895	AT1G04895	-	1:1383007-1383422	0	0	0	0	0	0	0	0	0
AT1G04333	AT1G04333	-	1:1462042-1462340	0	0	0	0	0	0	0	0	0
AT1G05136	AT1G05136	-	1:1478922-1479063	0	0	0	0	0	0	0	0	0
AT1G04373	AT1G04373	-	1:1538272-1538484	0	0	0	0	0	0	0	0	0
AT1G04377	AT1G04377	-	1:1542968-1543287	0	0	0	0	0	0	0	0	0
AT1G04383	AT1G04383	-	1:1543156-1543394	0	0	0	0	0	0	0	0	0
AT1G05390	AT1G05390	-	1:1583771-1583845	0	0	0	0	0	0	0	0	0
AT1G04393	AT1G04393	MI0019213	1:1653220-1653624	0	0	0	0	0	0	0	0	0
AT1G04397	AT1G04397	-	1:1661407-1661614	0	0	0	0	0	0	0	0	0
AT1G05615	AT1G05615	-	1:1677506-1678270	0	0	0	0	0	0	0	0	0
AT1G05650	AT1G05650	-	1:1690001-1692179	0	0	0	0	0	0	0	0	0
AT1G04403	AT1G04403	-	1:1693475-1693804	0	0	0	0	0	0	0	0	0
AT1G05660	AT1G05660	-	1:1694069-1696191	0	0	0	0	0	0	0	0	0
AT1G04407	AT1G04407	-	1:1713478-1713740	0	0	0	0	0	0	0	0	0
AT1G05800	AT1G05800	DGL	1:1741203-1742619	0	0	0	0	0	0	0	0	0
AT1G05980	AT1G05980	-	1:1817399-1817471	0	0	0	0	0	0	0	0	0
AT1G04443	AT1G04443	-	1:1839482-1839729	0	0	0	0	0	0	0	0	0
AT1G06135	AT1G06135	-	1:1862183-1862742	0	0	0	0	0	0	0	0	0
AT1G04447	AT1G04447	-	1:1887403-1887728	0	0	0	0	0	0	0	0	0
AT1G06225	AT1G06225	CLE3	1:1905917-1906298	0	0	0	0	0	0	0	0	0
AT1G04453	AT1G04453	-	1:1953733-1954192	0	0	0	0	0	0	0	0	0
AT1G06480	AT1G06480	-	1:1978083-1978157	0	0	0	0	0	0	0	0	0
AT1G06610	AT1G06610	-	1:2025355-2025428	0	0	0	0	0	0	0	0	0
AT1G04487	AT1G04487	-	1:2035717-2036257	0	0	0	0	0	0	0	0	0
AT1G04517	AT1G04517	-	1:2107312-2107396	0	0	0	0	0	0	0	0	0
AT1G06860	AT1G06860	-	1:2107397-2107468	0	0	0	0	0	0	0	0	0
AT1G04523	AT1G04523	-	1:2107814-2108063	0	0	0	0	0	0	0	0	0
AT1G04527	AT1G04527	-	1:2111063-2111147	0	0	0	0	0	0	0	0	0
AT1G06880	AT1G06880	-	1:2111147-2111218	0	0	0	0	0	0	0	0	0
AT1G06925	AT1G06925	-	1:2127703-2128611	0	0	0	0	0	0	0	0	0
AT1G04537	AT1G04537	-	1:2155212-2155622	0	0	0	0	0	0	0	0	0
AT1G04547	AT1G04547	-	1:2156220-2156306	0	0	0	0	0	0	0	0	0
AT1G07051	AT1G07051	p_MI0005410	1:2165516-2165746	0	0	0	0	0	0	0	0	0
AT1G07100	AT1G07100	-	1:2177884-2177958	0	0	0	0	0	0	0	0	0
AT1G07190	AT1G07190	-	1:2208012-2208177	0	0	0	0	0	0	0	0	0
AT1G04573	AT1G04573	-	1:2241510-2241744	0	0	0	0	0	0	0	0	0
AT1G04597	AT1G04597	-	1:2334332-2334599	0	0	0	0	0	0	0	0	0
AT1G07580	AT1G07580	-	1:2334821-2334894	0	0	0	0	0	0	0	0	0
AT1G04603	AT1G04603	-	1:2340558-2341109	0	0	0	0	0	0	0	0	0
AT1G04607	AT1G04607	-	1:2348026-2348447	0	0	0	0	0	0	0	0	0
AT1G07725	AT1G07725	-	1:2394800-2397272	0	0	0	0	0	0	0	0	0
AT1G07747	AT1G07747	-	1:2403557-2403845	0	0	0	0	0	0	0	0	0
AT1G07760	AT1G07760	-	1:2406833-2406905	0	0	0	0	0	0	0	0	0
AT1G08100	AT1G08100	NRT2.2	1:2527169-2529120	0	0	0	0	0	0	0	0	0
AT1G08240	AT1G08240	-	1:2588524-2588596	0	0	0	0	0	0	0	0	0
AT1G04653	AT1G04653	-	1:2629835-2630042	0	0	0	0	0	0	0	0	0
AT1G04657	AT1G04657	-	1:2736597-2736830	0	0	0	0	0	0	0	0	0
AT1G08645	AT1G08645	-	1:2751812-2752595	0	0	0	0	0	0	0	0	0
AT1G08790	AT1G08790	-	1:2811988-2812782	0	0	0	0	0	0	0	0	0
AT1G04667	AT1G04667	-	1:2825587-2825978	0	0	0	0	0	0	0	0	0
AT1G08870	AT1G08870	-	1:2846535-2846608	0	0	0	0	0	0	0	0	0
AT1G04673	AT1G04673	-	1:2861645-2861854	0	0	0	0	0	0	0	0	0
AT1G04683	AT1G04683	-	1:2865517-2865792	0	0	0	0	0	0	0	0	0
AT1G08950	AT1G08950	-	1:2879302-2879374	0	0	0	0	0	0	0	0	0
AT1G09030	AT1G09030	NFYB4	1:2908610-2909032	0	0	0	0	0	0	0	0	0
AT1G09110	AT1G09110	-	1:2939416-2939488	0	0	0	0	0	0	0	0	0
AT1G04687	AT1G04687	-	1:2987675-2987995	0	0	0	0	0	0	0	0	0
AT1G04693	AT1G04693	-	1:2987675-2988104	0	0	0	0	0	0	0	0	0
AT1G09360	AT1G09360	-	1:3021801-3022368	0	0	0	0	0	0	0	0	0
AT1G04703	AT1G04703	-	1:3083819-3084222	0	0	0	0	0	0	0	0	0
AT1G09625	AT1G09625	-	1:3117136-3117567	0	0	0	0	0	0	0	0	0
AT1G04717	AT1G04717	-	1:3131951-3132215	0	0	0	0	0	0	0	0	0
AT1G09665	AT1G09665	-	1:3133007-3133674	0	0	0	0	0	0	0	0	0
AT1G04753	AT1G04753	-	1:3247778-3248058	0	0	0	0	0	0	0	0	0
AT1G04763	AT1G04763	-	1:3302152-3302419	0	0	0	0	0	0	0	0	0
AT1G10150	AT1G10150	PP2A10	1:3325798-3327614	0	0	0	0	0	0	0	0	0
AT1G04793	AT1G04793	-	1:3422719-3423058	0	0	0	0	0	0	0	0	0
AT1G10440	AT1G10440	-	1:3431184-3431256	0	0	0	0	0	0	0	0	0
AT1G10588	AT1G10588	-	1:3501144-3501904	0	0	0	0	0	0	0	0	0
AT1G04813	AT1G04813	-	1:3529513-3529759	0	0	0	0	0	0	0	0	0
AT1G10717	AT1G10717	ESF1.3	1:3562179-3562554	0	0	0	0	0	0	0	0	0
AT1G04823	AT1G04823	-	1:3611489-3612255	0	0	0	0	0	0	0	0	0
AT1G10875	AT1G10875	-	1:3623997-3625422	0	0	0	0	0	0	0	0	0
AT1G11010	AT1G11010	-	1:3676606-3676691	0	0	0	0	0	0	0	0	0
AT1G11030	AT1G11030	-	1:3678774-3678848	0	0	0	0	0	0	0	0	0
AT1G11145	AT1G11145	-	1:3727531-3728166	0	0	0	0	0	0	0	0	0
AT1G04847	AT1G04847	-	1:3840832-3841171	0	0	0	0	0	0	0	0	0
AT1G11520	AT1G11520	-	1:3873028-3873619	0	0	0	0	0	0	0	0	0
AT1G11550	AT1G11550	-	1:3881528-3881608	0	0	0	0	0	0	0	0	0
AT1G11640	AT1G11640	-	1:3914621-3914700	0	0	0	0	0	0	0	0	0
AT1G11655	AT1G11655	-	1:3919236-3919869	0	0	0	0	0	0	0	0	0
AT1G04863	AT1G04863	-	1:3937245-3937780	0	0	0	0	0	0	0	0	0
AT1G04867	AT1G04867	-	1:3943178-3943430	0	0	0	0	0	0	0	0	0
AT1G11970	AT1G11970	-	1:4044369-4044669	0	0	0	0	0	0	0	0	0
AT1G04923	AT1G04923	-	1:4068820-4069413	0	0	0	0	0	0	0	0	0
AT1G12170	AT1G12170	-	1:4128606-4129701	0	0	0	0	0	0	0	0	0
AT1G12190	AT1G12190	-	1:4132966-4134094	0	0	0	0	0	0	0	0	0
AT1G04937	AT1G04937	-	1:4168883-4169086	0	0	0	0	0	0	0	0	0
AT1G04943	AT1G04943	-	1:4191062-4191268	0	0	0	0	0	0	0	0	0
AT1G04947	AT1G04947	-	1:4191470-4191780	0	0	0	0	0	0	0	0	0
AT1G12411	AT1G12411	-	1:4225320-4225482	0	0	0	0	0	0	0	0	0
AT1G12510	AT1G12510	-	1:4266987-4267061	0	0	0	0	0	0	0	0	0
AT1G12590	AT1G12590	-	1:4285886-4285958	0	0	0	0	0	0	0	0	0
AT1G04963	AT1G04963	-	1:4289279-4289536	0	0	0	0	0	0	0	0	0
AT1G12615	AT1G12615	-	1:4294054-4294540	0	0	0	0	0	0	0	0	0
AT1G12663	AT1G12663	-	1:4310968-4311519	0	0	0	0	0	0	0	0	0
AT1G04983	AT1G04983	-	1:4391437-4391675	0	0	0	0	0	0	0	0	0
AT1G12960	AT1G12960	RPL27AA	1:4422706-4423155	0	0	0	0	0	0	0	0	0
AT1G13010	AT1G13010	-	1:4440213-4440286	0	0	0	0	0	0	0	0	0
AT1G04987	AT1G04987	-	1:4457270-4457513	0	0	0	0	0	0	0	0	0
AT1G13240	AT1G13240	-	1:4522708-4522782	0	0	0	0	0	0	0	0	0
AT1G04993	AT1G04993	MI0026794	1:4525270-4525360	0	0	0	0	0	0	0	0	0
AT1G04997	AT1G04997	-	1:4526959-4527364	0	0	0	0	0	0	0	0	0
AT1G05003	AT1G05003	-	1:4532192-4532450	0	0	0	0	0	0	0	0	0
AT1G05007	AT1G05007	-	1:4580079-4580364	0	0	0	0	0	0	0	0	0
AT1G13430	AT1G13430	STO9	1:4606499-4607780	0	0	0	0	0	0	0	0	0
AT1G05013	AT1G05013	-	1:4611525-4611773	0	0	0	0	0	0	0	0	0
AT1G13485	AT1G13485	-	1:4624170-4624344	0	0	0	0	0	0	0	0	0
AT1G13490	AT1G13490	-	1:4624563-4626166	0	0	0	0	0	0	0	0	0
AT1G13590	AT1G13590	PSK1	1:4647814-4649066	0	0	0	0	0	0	0	0	0
AT1G13605	AT1G13605	-	1:4658537-4659115	0	0	0	0	0	0	0	0	0
AT1G13607	AT1G13607	-	1:4660777-4661331	0	0	0	0	0	0	0	0	0
AT1G13609	AT1G13609	-	1:4662697-4663253	0	0	0	0	0	0	0	0	0
AT1G13720	AT1G13720	-	1:4709634-4709706	0	0	0	0	0	0	0	0	0
AT1G13755	AT1G13755	-	1:4718672-4719354	0	0	0	0	0	0	0	0	0
AT1G13805	AT1G13805	-	1:4730986-4731055	0	0	0	0	0	0	0	0	0
AT1G13840	AT1G13840	-	1:4741998-4742071	0	0	0	0	0	0	0	0	0
AT1G13850	AT1G13850	-	1:4743094-4743167	0	0	0	0	0	0	0	0	0
AT1G05037	AT1G05037	-	1:4772746-4772952	0	0	0	0	0	0	0	0	0
AT1G05053	AT1G05053	-	1:4832650-4832858	0	0	0	0	0	0	0	0	0
AT1G05067	AT1G05067	-	1:4902918-4903476	0	0	0	0	0	0	0	0	0
AT1G05073	AT1G05073	-	1:4902988-4903303	0	0	0	0	0	0	0	0	0
AT1G05077	AT1G05077	-	1:4915882-4916216	0	0	0	0	0	0	0	0	0
AT1G14518	AT1G14518	-	1:4966809-4967493	0	0	0	0	0	0	0	0	0
AT1G14550	AT1G14550	PER5	1:4978921-4980466	0	0	0	0	0	0	0	0	0
AT1G05097	AT1G05097	-	1:4994638-4994874	0	0	0	0	0	0	0	0	0
AT1G05113	AT1G05113	-	1:5036520-5036720	0	0	0	0	0	0	0	0	0
AT1G05117	AT1G05117	-	1:5051297-5051561	0	0	0	0	0	0	0	0	0
AT1G05127	AT1G05127	-	1:5131511-5131859	0	0	0	0	0	0	0	0	0
AT1G05133	AT1G05133	-	1:5146657-5147266	0	0	0	0	0	0	0	0	0
AT1G14940	AT1G14940	-	1:5154536-5155564	0	0	0	0	0	0	0	0	0
AT1G14950	AT1G14950	-	1:5157335-5158269	0	0	0	0	0	0	0	0	0
AT1G14960	AT1G14960	-	1:5159191-5160179	0	0	0	0	0	0	0	0	0
AT1G15450	AT1G15450	-	1:5309646-5309718	0	0	0	0	0	0	0	0	0
AT1G15590	AT1G15590	-	1:5367296-5368670	0	0	0	0	0	0	0	0	0
AT1G15600	AT1G15600	-	1:5368922-5370344	0	0	0	0	0	0	0	0	0
AT1G15620	AT1G15620	-	1:5373458-5374575	0	0	0	0	0	0	0	0	0
AT1G15640	AT1G15640	-	1:5378885-5380239	0	0	0	0	0	0	0	0	0
AT1G15650	AT1G15650	-	1:5380906-5380988	0	0	0	0	0	0	0	0	0
AT1G05177	AT1G05177	-	1:5396177-5396631	0	0	0	0	0	0	0	0	0
AT1G05193	AT1G05193	-	1:5410577-5410827	0	0	0	0	0	0	0	0	0
AT1G05197	AT1G05197	-	1:5421187-5421431	0	0	0	0	0	0	0	0	0
AT1G15757	AT1G15757	-	1:5424241-5424579	0	0	0	0	0	0	0	0	0
AT1G16100	AT1G16100	-	1:5518061-5518134	0	0	0	0	0	0	0	0	0
AT1G05217	AT1G05217	-	1:5521652-5521896	0	0	0	0	0	0	0	0	0
AT1G05223	AT1G05223	-	1:5552867-5553111	0	0	0	0	0	0	0	0	0
AT1G16230	AT1G16230	-	1:5553466-5554489	0	0	0	0	0	0	0	0	0
AT1G16450	AT1G16450	-	1:5619470-5619543	0	0	0	0	0	0	0	0	0
AT1G05233	AT1G05233	-	1:5642763-5642985	0	0	0	0	0	0	0	0	0
AT1G05237	AT1G05237	-	1:5646665-5646969	0	0	0	0	0	0	0	0	0
AT1G05263	AT1G05263	-	1:5733332-5733554	0	0	0	0	0	0	0	0	0
AT1G16905	AT1G16905	-	1:5782454-5783840	0	0	0	0	0	0	0	0	0
AT1G16945	AT1G16945	-	1:5793904-5794197	0	0	0	0	0	0	0	0	0
AT1G17000	AT1G17000	-	1:5812727-5816662	0	0	0	0	0	0	0	0	0
AT1G05283	AT1G05283	-	1:5828816-5829035	0	0	0	0	0	0	0	0	0
AT1G05287	AT1G05287	-	1:5837498-5837891	0	0	0	0	0	0	0	0	0
AT1G05293	AT1G05293	-	1:5855472-5855751	0	0	0	0	0	0	0	0	0
AT1G17150	AT1G17150	-	1:5865706-5867495	0	0	0	0	0	0	0	0	0
AT1G17300	AT1G17300	-	1:5926635-5927784	0	0	0	0	0	0	0	0	0
AT1G05307	AT1G05307	-	1:5962529-5962906	0	0	0	0	0	0	0	0	0
AT1G05313	AT1G05313	-	1:5975211-5975631	0	0	0	0	0	0	0	0	0
AT1G17545	AT1G17545	-	1:6033108-6033908	0	0	0	0	0	0	0	0	0
AT1G17570	AT1G17570	-	1:6038756-6038838	0	0	0	0	0	0	0	0	0
AT1G17660	AT1G17660	-	1:6075819-6075891	0	0	0	0	0	0	0	0	0
AT1G17670	AT1G17670	-	1:6075944-6076018	0	0	0	0	0	0	0	0	0
AT1G17770	AT1G17770	SUVH7	1:6120740-6122822	0	0	0	0	0	0	0	0	0
AT1G17800	AT1G17800	-	1:6128822-6129508	0	0	0	0	0	0	0	0	0
AT1G05337	AT1G05337	-	1:6142401-6142830	0	0	0	0	0	0	0	0	0
AT1G05373	AT1G05373	-	1:6219398-6219615	0	0	0	0	0	0	0	0	0
AT1G05377	AT1G05377	-	1:6219473-6219730	0	0	0	0	0	0	0	0	0
AT1G05383	AT1G05383	-	1:6228597-6229147	0	0	0	0	0	0	0	0	0
AT1G18130	AT1G18130	-	1:6235894-6238799	0	0	0	0	0	0	0	0	0
AT1G18220	AT1G18220	-	1:6269669-6269807	0	0	0	0	0	0	0	0	0
AT1G05387	AT1G05387	-	1:6269848-6270159	0	0	0	0	0	0	0	0	0
AT1G18430	AT1G18430	-	1:6345763-6345835	0	0	0	0	0	0	0	0	0
AT1G18530	AT1G18530	CML15	1:6376622-6377256	0	0	0	0	0	0	0	0	0
AT1G05407	AT1G05407	-	1:6449228-6449459	0	0	0	0	0	0	0	0	0
AT1G18760	AT1G18760	-	1:6471149-6471824	0	0	0	0	0	0	0	0	0
AT1G18790	AT1G18790	RKD1	1:6478778-6480043	0	0	0	0	0	0	0	0	0
AT1G05447	AT1G05447	-	1:6508775-6509012	0	0	0	0	0	0	0	0	0
AT1G18879	AT1G18879	p_MI0005393	1:6520940-6521124	0	0	0	0	0	0	0	0	0
AT1G18975	AT1G18975	-	1:6554682-6557974	0	0	0	0	0	0	0	0	0
AT1G19086	AT1G19086	-	1:6588541-6589338	0	0	0	0	0	0	0	0	0
AT1G05473	AT1G05473	-	1:6620853-6621071	0	0	0	0	0	0	0	0	0
AT1G05477	AT1G05477	-	1:6635119-6635338	0	0	0	0	0	0	0	0	0
AT1G05483	AT1G05483	-	1:6642906-6643372	0	0	0	0	0	0	0	0	0
AT1G19260	AT1G19260	-	1:6657259-6659569	0	0	0	0	0	0	0	0	0
AT1G05497	AT1G05497	-	1:6670302-6670780	0	0	0	0	0	0	0	0	0
AT1G19371	AT1G19371	p_MI0000982	1:6695419-6695609	0	0	0	0	0	0	0	0	0
AT1G19376	AT1G19376	-	1:6697437-6697524	0	0	0	0	0	0	0	0	0
AT1G19464	AT1G19464	p_MI0005441	1:6740499-6740591	0	0	0	0	0	0	0	0	0
AT1G05507	AT1G05507	-	1:6813646-6814005	0	0	0	0	0	0	0	0	0
AT1G20040	AT1G20040	-	1:6948859-6948943	0	0	0	0	0	0	0	0	0
AT1G05523	AT1G05523	-	1:6957967-6959124	0	0	0	0	0	0	0	0	0
AT1G20170	AT1G20170	-	1:6995281-6995353	0	0	0	0	0	0	0	0	0
AT1G20210	AT1G20210	-	1:7004513-7004585	0	0	0	0	0	0	0	0	0
AT1G20240	AT1G20240	-	1:7012112-7015216	0	0	0	0	0	0	0	0	0
AT1G20250	AT1G20250	-	1:7016515-7016588	0	0	0	0	0	0	0	0	0
AT1G05537	AT1G05537	-	1:7046122-7046378	0	0	0	0	0	0	0	0	0
AT1G20360	AT1G20360	-	1:7046503-7047744	0	0	0	0	0	0	0	0	0
AT1G05547	AT1G05547	-	1:7050830-7051140	0	0	0	0	0	0	0	0	0
AT1G20375	AT1G20375	p_MI0001005	1:7058193-7058310	0	0	0	0	0	0	0	0	0
AT1G20405	AT1G20405	-	1:7077115-7077606	0	0	0	0	0	0	0	0	0
AT1G20683	AT1G20683	-	1:7172514-7172835	0	0	0	0	0	0	0	0	0
AT1G20687	AT1G20687	-	1:7173008-7173340	0	0	0	0	0	0	0	0	0
AT1G05563	AT1G05563	-	1:7176121-7176189	0	0	0	0	0	0	0	0	0
AT1G20710	AT1G20710	WOX10	1:7184484-7185267	0	0	0	0	0	0	0	0	0
AT1G05567	AT1G05567	-	1:7199047-7199427	0	0	0	0	0	0	0	0	0
AT1G05583	AT1G05583	-	1:7223054-7223257	0	0	0	0	0	0	0	0	0
AT1G05587	AT1G05587	-	1:7223475-7223713	0	0	0	0	0	0	0	0	0
AT1G05593	AT1G05593	-	1:7223759-7224256	0	0	0	0	0	0	0	0	0
AT1G05597	AT1G05597	-	1:7225308-7225588	0	0	0	0	0	0	0	0	0
AT1G05603	AT1G05603	-	1:7225433-7225775	0	0	0	0	0	0	0	0	0
AT1G20820	AT1G20820	-	1:7242760-7242832	0	0	0	0	0	0	0	0	0
AT1G20860	AT1G20860	PHT1-8	1:7253997-7258952	0	0	0	0	0	0	0	0	0
AT1G20875	AT1G20875	-	1:7261480-7261681	0	0	0	0	0	0	0	0	0
AT1G20940	AT1G20940	-	1:7295273-7296518	0	0	0	0	0	0	0	0	0
AT1G05613	AT1G05613	-	1:7336673-7336952	0	0	0	0	0	0	0	0	0
AT1G05617	AT1G05617	-	1:7344746-7345128	0	0	0	0	0	0	0	0	0
AT1G05623	AT1G05623	-	1:7370610-7370903	0	0	0	0	0	0	0	0	0
AT1G05627	AT1G05627	MI0020196	1:7400801-7400992	0	0	0	0	0	0	0	0	0
AT1G05633	AT1G05633	-	1:7401344-7401549	0	0	0	0	0	0	0	0	0
AT1G21202	AT1G21202	p_MI0005111	1:7423517-7423611	0	0	0	0	0	0	0	0	0
AT1G05637	AT1G05637	MI0019231	1:7423520-7423607	0	0	0	0	0	0	0	0	0
AT1G21230	AT1G21230	WAK5	1:7429894-7432477	0	0	0	0	0	0	0	0	0
AT1G05643	AT1G05643	-	1:7433800-7434105	0	0	0	0	0	0	0	0	0
AT1G05647	AT1G05647	-	1:7460103-7460501	0	0	0	0	0	0	0	0	0
AT1G21323	AT1G21323	-	1:7466693-7467359	0	0	0	0	0	0	0	0	0
AT1G05653	AT1G05653	-	1:7471089-7471300	0	0	0	0	0	0	0	0	0
AT1G05657	AT1G05657	-	1:7473010-7473358	0	0	0	0	0	0	0	0	0
AT1G05663	AT1G05663	-	1:7490991-7491645	0	0	0	0	0	0	0	0	0
AT1G21420	AT1G21420	-	1:7499732-7499804	0	0	0	0	0	0	0	0	0
AT1G21430	AT1G21430	YUC11	1:7500844-7502186	0	0	0	0	0	0	0	0	0
AT1G21475	AT1G21475	-	1:7523971-7524721	0	0	0	0	0	0	0	0	0
AT1G05683	AT1G05683	-	1:7604409-7604655	0	0	0	0	0	0	0	0	0
AT1G21800	AT1G21800	-	1:7656119-7656191	0	0	0	0	0	0	0	0	0
AT1G21835	AT1G21835	-	1:7665663-7665936	0	0	0	0	0	0	0	0	0
AT1G21850	AT1G21850	-	1:7667802-7670530	0	0	0	0	0	0	0	0	0
AT1G21864	AT1G21864	-	1:7675501-7675971	0	0	0	0	0	0	0	0	0
AT1G21866	AT1G21866	-	1:7677498-7677959	0	0	0	0	0	0	0	0	0
AT1G21925	AT1G21925	-	1:7710422-7710725	0	0	0	0	0	0	0	0	0
AT1G21928	AT1G21928	-	1:7712210-7712513	0	0	0	0	0	0	0	0	0
AT1G05693	AT1G05693	-	1:7739695-7740012	0	0	0	0	0	0	0	0	0
AT1G05697	AT1G05697	-	1:7739736-7739935	0	0	0	0	0	0	0	0	0
AT1G05713	AT1G05713	-	1:7797592-7797802	0	0	0	0	0	0	0	0	0
AT1G05717	AT1G05717	-	1:7814472-7814738	0	0	0	0	0	0	0	0	0
AT1G22210	AT1G22210	TPPC	1:7841431-7844056	0	0	0	0	0	0	0	0	0
AT1G05737	AT1G05737	-	1:7872849-7873056	0	0	0	0	0	0	0	0	0
AT1G22320	AT1G22320	-	1:7884369-7884454	0	0	0	0	0	0	0	0	0
AT1G22420	AT1G22420	-	1:7916075-7917518	0	0	0	0	0	0	0	0	0
AT1G05747	AT1G05747	-	1:7931628-7932056	0	0	0	0	0	0	0	0	0
AT1G05757	AT1G05757	-	1:7952141-7952470	0	0	0	0	0	0	0	0	0
AT1G23052	AT1G23052	-	1:8168442-8169267	0	0	0	0	0	0	0	0	0
AT1G23145	AT1G23145	RALFL2	1:8203932-8204318	0	0	0	0	0	0	0	0	0
AT1G23147	AT1G23147	RALFL3	1:8205871-8206243	0	0	0	0	0	0	0	0	0
AT1G23270	AT1G23270	-	1:8259601-8260144	0	0	0	0	0	0	0	0	0
AT1G23290	AT1G23290	RPL27AB	1:8262924-8263739	0	0	0	0	0	0	0	0	0
AT1G05797	AT1G05797	-	1:8303207-8303425	0	0	0	0	0	0	0	0	0
AT1G05803	AT1G05803	-	1:8303800-8304028	0	0	0	0	0	0	0	0	0
AT1G05807	AT1G05807	-	1:8304659-8304901	0	0	0	0	0	0	0	0	0
AT1G05813	AT1G05813	-	1:8305916-8306115	0	0	0	0	0	0	0	0	0
AT1G05817	AT1G05817	-	1:8319662-8320431	0	0	0	0	0	0	0	0	0
AT1G05827	AT1G05827	-	1:8387405-8387640	0	0	0	0	0	0	0	0	0
AT1G23910	AT1G23910	-	1:8451067-8451289	0	0	0	0	0	0	0	0	0
AT1G05847	AT1G05847	-	1:8487211-8487558	0	0	0	0	0	0	0	0	0
AT1G24060	AT1G24060	-	1:8509735-8510056	0	0	0	0	0	0	0	0	0
AT1G24062	AT1G24062	-	1:8510400-8510967	0	0	0	0	0	0	0	0	0
AT1G24080	AT1G24080	-	1:8520289-8520363	0	0	0	0	0	0	0	0	0
AT1G05857	AT1G05857	-	1:8539956-8540308	0	0	0	0	0	0	0	0	0
AT1G24256	AT1G24256	-	1:8592077-8592989	0	0	0	0	0	0	0	0	0
AT1G05863	AT1G05863	-	1:8598623-8598990	0	0	0	0	0	0	0	0	0
AT1G24388	AT1G24388	-	1:8648098-8648694	0	0	0	0	0	0	0	0	0
AT1G05887	AT1G05887	-	1:8649779-8650020	0	0	0	0	0	0	0	0	0
AT1G24430	AT1G24430	-	1:8658002-8659514	0	0	0	0	0	0	0	0	0
AT1G05903	AT1G05903	-	1:8659677-8660351	0	0	0	0	0	0	0	0	0
AT1G24475	AT1G24475	-	1:8676281-8676343	0	0	0	0	0	0	0	0	0
AT1G24485	AT1G24485	RWK1	1:8678857-8681894	0	0	0	0	0	0	0	0	0
AT1G24660	AT1G24660	-	1:8740204-8740469	0	0	0	0	0	0	0	0	0
AT1G05943	AT1G05943	-	1:8849005-8849506	0	0	0	0	0	0	0	0	0
AT1G05957	AT1G05957	-	1:8876311-8876558	0	0	0	0	0	0	0	0	0
AT1G25410	AT1G25410	IPT6	1:8914190-8915219	0	0	0	0	0	0	0	0	0
AT1G05963	AT1G05963	-	1:8924183-8924454	0	0	0	0	0	0	0	0	0
AT1G05983	AT1G05983	-	1:9032667-9032898	0	0	0	0	0	0	0	0	0
AT1G26233	AT1G26233	-	1:9076047-9076182	0	0	0	0	0	0	0	0	0
AT1G26235	AT1G26235	-	1:9076446-9076572	0	0	0	0	0	0	0	0	0
AT1G26350	AT1G26350	-	1:9116009-9116781	0	0	0	0	0	0	0	0	0
AT1G26490	AT1G26490	-	1:9158182-9158255	0	0	0	0	0	0	0	0	0
AT1G06007	AT1G06007	-	1:9227340-9227548	0	0	0	0	0	0	0	0	0
AT1G06013	AT1G06013	-	1:9240559-9240864	0	0	0	0	0	0	0	0	0
AT1G06023	AT1G06023	-	1:9257085-9257400	0	0	0	0	0	0	0	0	0
AT1G26773	AT1G26773	-	1:9264403-9264580	0	0	0	0	0	0	0	0	0
AT1G26797	AT1G26797	-	1:9280954-9281560	0	0	0	0	0	0	0	0	0
AT1G26798	AT1G26798	-	1:9281790-9282341	0	0	0	0	0	0	0	0	0
AT1G26799	AT1G26799	-	1:9283872-9284438	0	0	0	0	0	0	0	0	0
AT1G26815	AT1G26815	-	1:9290869-9291301	0	0	0	0	0	0	0	0	0
AT1G26921	AT1G26921	-	1:9330943-9331201	0	0	0	0	0	0	0	0	0
AT1G26973	AT1G26973	p_MI0001007	1:9363195-9363288	0	0	0	0	0	0	0	0	0
AT1G26975	AT1G26975	p_MI0001008	1:9364470-9364570	0	0	0	0	0	0	0	0	0
AT1G26985	AT1G26985	p_MI0001009	1:9367079-9367179	0	0	0	0	0	0	0	0	0
AT1G06043	AT1G06043	-	1:9424690-9424892	0	0	0	0	0	0	0	0	0
AT1G27135	AT1G27135	ESFL3	1:9427163-9427529	0	0	0	0	0	0	0	0	0
AT1G06047	AT1G06047	-	1:9452631-9452831	0	0	0	0	0	0	0	0	0
AT1G06053	AT1G06053	-	1:9459097-9459587	0	0	0	0	0	0	0	0	0
AT1G06057	AT1G06057	-	1:9462397-9462809	0	0	0	0	0	0	0	0	0
AT1G27220	AT1G27220	-	1:9463805-9465444	0	0	0	0	0	0	0	0	0
AT1G06073	AT1G06073	-	1:9475460-9475699	0	0	0	0	0	0	0	0	0
AT1G27490	AT1G27490	-	1:9546372-9547073	0	0	0	0	0	0	0	0	0
AT1G27535	AT1G27535	-	1:9564725-9565134	0	0	0	0	0	0	0	0	0
AT1G27550	AT1G27550	-	1:9568812-9569330	0	0	0	0	0	0	0	0	0
AT1G06093	AT1G06093	-	1:9572454-9572689	0	0	0	0	0	0	0	0	0
AT1G06097	AT1G06097	-	1:9572454-9572795	0	0	0	0	0	0	0	0	0
AT1G27740	AT1G27740	BHLH54	1:9654474-9656089	0	0	0	0	0	0	0	0	0
AT1G27870	AT1G27870	-	1:9706656-9707298	0	0	0	0	0	0	0	0	0
AT1G27990	AT1G27990	-	1:9752741-9753952	0	0	0	0	0	0	0	0	0
AT1G06117	AT1G06117	-	1:9799491-9799703	0	0	0	0	0	0	0	0	0
AT1G28160	AT1G28160	ERF087	1:9839315-9840124	0	0	0	0	0	0	0	0	0
AT1G28170	AT1G28170	SOT7	1:9841268-9842435	0	0	0	0	0	0	0	0	0
AT1G06127	AT1G06127	-	1:9848882-9849226	0	0	0	0	0	0	0	0	0
AT1G06147	AT1G06147	-	1:9938599-9939013	0	0	0	0	0	0	0	0	0
AT1G06157	AT1G06157	-	1:9989549-9989790	0	0	0	0	0	0	0	0	0
AT1G06163	AT1G06163	-	1:10012636-10013263	0	0	0	0	0	0	0	0	0
AT1G28590	AT1G28590	-	1:10047275-10049343	0	0	0	0	0	0	0	0	0
AT1G28730	AT1G28730	-	1:10089897-10089969	0	0	0	0	0	0	0	0	0
AT1G29000	AT1G29000	-	1:10112563-10114491	0	0	0	0	0	0	0	0	0
AT1G29005	AT1G29005	-	1:10114911-10115749	0	0	0	0	0	0	0	0	0
AT1G06187	AT1G06187	-	1:10119307-10119662	0	0	0	0	0	0	0	0	0
AT1G06197	AT1G06197	-	1:10127672-10128207	0	0	0	0	0	0	0	0	0
AT1G29100	AT1G29100	-	1:10168716-10169916	0	0	0	0	0	0	0	0	0
AT1G29210	AT1G29210	-	1:10207305-10207378	0	0	0	0	0	0	0	0	0
AT1G29265	AT1G29265	p_MI0001020	1:10227072-10227195	0	0	0	0	0	0	0	0	0
AT1G29435	AT1G29435	-	1:10303889-10305584	0	0	0	0	0	0	0	0	0
AT1G06263	AT1G06263	-	1:10308750-10308840	0	0	0	0	0	0	0	0	0
AT1G06267	AT1G06267	-	1:10308880-10308957	0	0	0	0	0	0	0	0	0
AT1G29580	AT1G29580	-	1:10338442-10339146	0	0	0	0	0	0	0	0	0
AT1G29620	AT1G29620	-	1:10347362-10349017	0	0	0	0	0	0	0	0	0
AT1G06293	AT1G06293	-	1:10383998-10384275	0	0	0	0	0	0	0	0	0
AT1G06297	AT1G06297	-	1:10489781-10490022	0	0	0	0	0	0	0	0	0
AT1G30060	AT1G30060	-	1:10545086-10545906	0	0	0	0	0	0	0	0	0
AT1G06307	AT1G06307	-	1:10590655-10590900	0	0	0	0	0	0	0	0	0
AT1G06313	AT1G06313	-	1:10667623-10668129	0	0	0	0	0	0	0	0	0
AT1G06323	AT1G06323	-	1:10677328-10677671	0	0	0	0	0	0	0	0	0
AT1G30430	AT1G30430	-	1:10756721-10756794	0	0	0	0	0	0	0	0	0
AT1G06327	AT1G06327	-	1:10775822-10776027	0	0	0	0	0	0	0	0	0
AT1G06333	AT1G06333	-	1:10775859-10776319	0	0	0	0	0	0	0	0	0
AT1G06343	AT1G06343	-	1:10803627-10803853	0	0	0	0	0	0	0	0	0
AT1G06353	AT1G06353	-	1:10921834-10922072	0	0	0	0	0	0	0	0	0
AT1G06363	AT1G06363	-	1:10928658-10928968	0	0	0	0	0	0	0	0	0
AT1G06373	AT1G06373	-	1:10954287-10954711	0	0	0	0	0	0	0	0	0
AT1G30830	AT1G30830	-	1:10963572-10963646	0	0	0	0	0	0	0	0	0
AT1G06377	AT1G06377	-	1:10981461-10981784	0	0	0	0	0	0	0	0	0
AT1G06387	AT1G06387	-	1:11016491-11016886	0	0	0	0	0	0	0	0	0
AT1G06393	AT1G06393	-	1:11032357-11032898	0	0	0	0	0	0	0	0	0
AT1G30972	AT1G30972	-	1:11044627-11045466	0	0	0	0	0	0	0	0	0
AT1G30974	AT1G30974	-	1:11046968-11047816	0	0	0	0	0	0	0	0	0
AT1G31000	AT1G31000	-	1:11053376-11054567	0	0	0	0	0	0	0	0	0
AT1G06403	AT1G06403	-	1:11061424-11061700	0	0	0	0	0	0	0	0	0
AT1G31090	AT1G31090	-	1:11094406-11095649	0	0	0	0	0	0	0	0	0
AT1G31095	AT1G31095	-	1:11102777-11103644	0	0	0	0	0	0	0	0	0
AT1G31110	AT1G31110	-	1:11104112-11104186	0	0	0	0	0	0	0	0	0
AT1G31163	AT1G31163	-	1:11128731-11130239	0	0	0	0	0	0	0	0	0
AT1G06413	AT1G06413	-	1:11136186-11136397	0	0	0	0	0	0	0	0	0
AT1G31255	AT1G31255	-	1:11169449-11170396	0	0	0	0	0	0	0	0	0
AT1G06427	AT1G06427	-	1:11169644-11170059	0	0	0	0	0	0	0	0	0
AT1G31260	AT1G31260	ZIP10	1:11175558-11177362	0	0	0	0	0	0	0	0	0
AT1G06433	AT1G06433	-	1:11197611-11198128	0	0	0	0	0	0	0	0	0
AT1G31358	AT1G31358	p_MI0001073	1:11230462-11230612	0	0	0	0	0	0	0	0	0
AT1G31390	AT1G31390	-	1:11243181-11244392	0	0	0	0	0	0	0	0	0
AT1G31510	AT1G31510	-	1:11277416-11278462	0	0	0	0	0	0	0	0	0
AT1G31520	AT1G31520	-	1:11278982-11279639	0	0	0	0	0	0	0	0	0
AT1G31555	AT1G31555	-	1:11297812-11298409	0	0	0	0	0	0	0	0	0
AT1G06443	AT1G06443	-	1:11300617-11300966	0	0	0	0	0	0	0	0	0
AT1G06447	AT1G06447	-	1:11300692-11301038	0	0	0	0	0	0	0	0	0
AT1G31630	AT1G31630	AGL86	1:11318527-11319547	0	0	0	0	0	0	0	0	0
AT1G31640	AT1G31640	AGL92	1:11322691-11324176	0	0	0	0	0	0	0	0	0
AT1G31670	AT1G31670	-	1:11337535-11341889	0	0	0	0	0	0	0	0	0
AT1G06497	AT1G06497	-	1:11497401-11497896	0	0	0	0	0	0	0	0	0
AT1G06507	AT1G06507	-	1:11498281-11498595	0	0	0	0	0	0	0	0	0
AT1G06513	AT1G06513	-	1:11498428-11498711	0	0	0	0	0	0	0	0	0
AT1G06517	AT1G06517	-	1:11499281-11499519	0	0	0	0	0	0	0	0	0
AT1G06523	AT1G06523	MI0019224	1:11499383-11499883	0	0	0	0	0	0	0	0	0
AT1G32000	AT1G32000	-	1:11508284-11508909	0	0	0	0	0	0	0	0	0
AT1G32010	AT1G32010	-	1:11509340-11512040	0	0	0	0	0	0	0	0	0
AT1G32020	AT1G32020	-	1:11512551-11513067	0	0	0	0	0	0	0	0	0
AT1G06527	AT1G06527	-	1:11598338-11598718	0	0	0	0	0	0	0	0	0
AT1G06533	AT1G06533	-	1:11601120-11601334	0	0	0	0	0	0	0	0	0
AT1G32337	AT1G32337	-	1:11661814-11662122	0	0	0	0	0	0	0	0	0
AT1G06557	AT1G06557	-	1:11686327-11686618	0	0	0	0	0	0	0	0	0
AT1G32480	AT1G32480	-	1:11741082-11741990	0	0	0	0	0	0	0	0	0
AT1G06597	AT1G06597	MI0019237	1:11786291-11786371	0	0	0	0	0	0	0	0	0
AT1G32582	AT1G32582	p_MI0001069	1:11785935-11786037	0	0	0	0	0	0	0	0	0
AT1G32620	AT1G32620	-	1:11797200-11797285	0	0	0	0	0	0	0	0	0
AT1G32650	AT1G32650	-	1:11810530-11810724	0	0	0	0	0	0	0	0	0
AT1G06603	AT1G06603	-	1:11813291-11813591	0	0	0	0	0	0	0	0	0
AT1G06607	AT1G06607	-	1:11830680-11831444	0	0	0	0	0	0	0	0	0
AT1G32713	AT1G32713	p_MI0005385	1:11834021-11834226	0	0	0	0	0	0	0	0	0
AT1G32720	AT1G32720	-	1:11834901-11836631	0	0	0	0	0	0	0	0	0
AT1G32770	AT1G32770	NAC012	1:11865228-11867154	0	0	0	0	0	0	0	0	0
AT1G06623	AT1G06623	MI0013362	1:11901408-11901520	0	0	0	0	0	0	0	0	0
AT1G06627	AT1G06627	-	1:11927721-11928216	0	0	0	0	0	0	0	0	0
AT1G06633	AT1G06633	-	1:11927898-11928260	0	0	0	0	0	0	0	0	0
AT1G06637	AT1G06637	-	1:11944774-11944982	0	0	0	0	0	0	0	0	0
AT1G32970	AT1G32970	SBT3.2	1:11948649-11951982	0	0	0	0	0	0	0	0	0
AT1G32975	AT1G32975	-	1:11953088-11953899	0	0	0	0	0	0	0	0	0
AT1G32980	AT1G32980	-	1:11954277-11955362	0	0	0	0	0	0	0	0	0
AT1G33010	AT1G33010	-	1:11959286-11960591	0	0	0	0	0	0	0	0	0
AT1G33070	AT1G33070	-	1:11982888-11985299	0	0	0	0	0	0	0	0	0
AT1G06653	AT1G06653	MI0019255	1:12035046-12035135	0	0	0	0	0	0	0	0	0
AT1G06657	AT1G06657	-	1:12037163-12037441	0	0	0	0	0	0	0	0	0
AT1G06663	AT1G06663	-	1:12037269-12037653	0	0	0	0	0	0	0	0	0
AT1G33220	AT1G33220	-	1:12044871-12045879	0	0	0	0	0	0	0	0	0
AT1G33280	AT1G33280	BRN1	1:12072610-12073965	0	0	0	0	0	0	0	0	0
AT1G06667	AT1G06667	-	1:12083968-12084054	0	0	0	0	0	0	0	0	0
AT1G33355	AT1G33355	-	1:12089634-12089662	0	0	0	0	0	0	0	0	0
AT1G06673	AT1G06673	-	1:12097189-12097275	0	0	0	0	0	0	0	0	0
AT1G33370	AT1G33370	-	1:12097278-12097347	0	0	0	0	0	0	0	0	0
AT1G06677	AT1G06677	-	1:12184199-12184398	0	0	0	0	0	0	0	0	0
AT1G33607	AT1G33607	-	1:12186940-12187423	0	0	0	0	0	0	0	0	0
AT1G33670	AT1G33670	-	1:12201962-12203408	0	0	0	0	0	0	0	0	0
AT1G06697	AT1G06697	-	1:12217891-12218338	0	0	0	0	0	0	0	0	0
AT1G06703	AT1G06703	-	1:12232826-12233098	0	0	0	0	0	0	0	0	0
AT1G06707	AT1G06707	-	1:12233005-12233266	0	0	0	0	0	0	0	0	0
AT1G33830	AT1G33830	-	1:12279946-12281406	0	0	0	0	0	0	0	0	0
AT1G33860	AT1G33860	-	1:12294393-12295305	0	0	0	0	0	0	0	0	0
AT1G33870	AT1G33870	-	1:12301324-12303330	0	0	0	0	0	0	0	0	0
AT1G33880	AT1G33880	-	1:12303861-12305203	0	0	0	0	0	0	0	0	0
AT1G33890	AT1G33890	-	1:12308135-12309914	0	0	0	0	0	0	0	0	0
AT1G33900	AT1G33900	-	1:12311517-12313518	0	0	0	0	0	0	0	0	0
AT1G33910	AT1G33910	-	1:12314903-12316258	0	0	0	0	0	0	0	0	0
AT1G33920	AT1G33920	PP2A4	1:12319904-12320870	0	0	0	0	0	0	0	0	0
AT1G06723	AT1G06723	-	1:12361352-12361763	0	0	0	0	0	0	0	0	0
AT1G34015	AT1G34015	-	1:12361831-12363493	0	0	0	0	0	0	0	0	0
AT1G34046	AT1G34046	-	1:12388594-12389447	0	0	0	0	0	0	0	0	0
AT1G34047	AT1G34047	-	1:12390237-12390915	0	0	0	0	0	0	0	0	0
AT1G34049	AT1G34049	-	1:12390447-12391149	0	0	0	0	0	0	0	0	0
AT1G34050	AT1G34050	-	1:12393425-12396194	0	0	0	0	0	0	0	0	0
AT1G34290	AT1G34290	-	1:12497999-12498800	0	0	0	0	0	0	0	0	0
AT1G06747	AT1G06747	-	1:12512324-12512684	0	0	0	0	0	0	0	0	0
AT1G34400	AT1G34400	-	1:12565991-12566615	0	0	0	0	0	0	0	0	0
AT1G34490	AT1G34490	-	1:12609439-12610495	0	0	0	0	0	0	0	0	0
AT1G34500	AT1G34500	-	1:12611637-12612663	0	0	0	0	0	0	0	0	0
AT1G34510	AT1G34510	PER8	1:12615689-12617032	0	0	0	0	0	0	0	0	0
AT1G34520	AT1G34520	-	1:12623433-12624508	0	0	0	0	0	0	0	0	0
AT1G34540	AT1G34540	-	1:12637053-12638692	0	0	0	0	0	0	0	0	0
AT1G06777	AT1G06777	-	1:12643647-12643882	0	0	0	0	0	0	0	0	0
AT1G34792	AT1G34792	-	1:12766262-12766651	0	0	0	0	0	0	0	0	0
AT1G06797	AT1G06797	-	1:12767250-12767754	0	0	0	0	0	0	0	0	0
AT1G34795	AT1G34795	-	1:12769643-12770131	0	0	0	0	0	0	0	0	0
AT1G34800	AT1G34800	-	1:12773163-12773442	0	0	0	0	0	0	0	0	0
AT1G34805	AT1G34805	-	1:12776577-12776856	0	0	0	0	0	0	0	0	0
AT1G34807	AT1G34807	-	1:12777710-12778231	0	0	0	0	0	0	0	0	0
AT1G34810	AT1G34810	-	1:12779991-12780270	0	0	0	0	0	0	0	0	0
AT1G34812	AT1G34812	-	1:12781125-12781766	0	0	0	0	0	0	0	0	0
AT1G34815	AT1G34815	-	1:12783405-12783684	0	0	0	0	0	0	0	0	0
AT1G34817	AT1G34817	-	1:12784535-12785176	0	0	0	0	0	0	0	0	0
AT1G34820	AT1G34820	-	1:12786816-12787095	0	0	0	0	0	0	0	0	0
AT1G34822	AT1G34822	-	1:12787949-12788590	0	0	0	0	0	0	0	0	0
AT1G34825	AT1G34825	-	1:12790121-12790605	0	0	0	0	0	0	0	0	0
AT1G34827	AT1G34827	-	1:12791363-12791884	0	0	0	0	0	0	0	0	0
AT1G34830	AT1G34830	-	1:12793535-12794023	0	0	0	0	0	0	0	0	0
AT1G34840	AT1G34840	-	1:12796983-12797247	0	0	0	0	0	0	0	0	0
AT1G34850	AT1G34850	-	1:12800307-12800571	0	0	0	0	0	0	0	0	0
AT1G34855	AT1G34855	-	1:12801426-12802067	0	0	0	0	0	0	0	0	0
AT1G34860	AT1G34860	-	1:12803707-12803986	0	0	0	0	0	0	0	0	0
AT1G34910	AT1G34910	-	1:12804833-12805334	0	0	0	0	0	0	0	0	0
AT1G34930	AT1G34930	-	1:12807120-12807399	0	0	0	0	0	0	0	0	0
AT1G35030	AT1G35030	-	1:12808245-12809481	0	0	0	0	0	0	0	0	0
AT1G35035	AT1G35035	-	1:12811029-12811308	0	0	0	0	0	0	0	0	0
AT1G35040	AT1G35040	-	1:12812156-12812569	0	0	0	0	0	0	0	0	0
AT1G35150	AT1G35150	-	1:12864157-12866238	0	0	0	0	0	0	0	0	0
AT1G35181	AT1G35181	-	1:12879305-12879470	0	0	0	0	0	0	0	0	0
AT1G06817	AT1G06817	-	1:12887308-12887610	0	0	0	0	0	0	0	0	0
AT1G06823	AT1G06823	-	1:12887518-12887969	0	0	0	0	0	0	0	0	0
AT1G35215	AT1G35215	-	1:12902717-12906171	0	0	0	0	0	0	0	0	0
AT1G35242	AT1G35242	-	1:12930979-12931555	0	0	0	0	0	0	0	0	0
AT1G06853	AT1G06853	-	1:12939070-12939354	0	0	0	0	0	0	0	0	0
AT1G35330	AT1G35330	-	1:12964985-12966113	0	0	0	0	0	0	0	0	0
AT1G06857	AT1G06857	-	1:12972057-12972304	0	0	0	0	0	0	0	0	0
AT1G06863	AT1G06863	-	1:12972131-12972468	0	0	0	0	0	0	0	0	0
AT1G06873	AT1G06873	-	1:12986822-12986908	0	0	0	0	0	0	0	0	0
AT1G06877	AT1G06877	-	1:12987189-12987313	0	0	0	0	0	0	0	0	0
AT1G35353	AT1G35353	-	1:12988648-12989373	0	0	0	0	0	0	0	0	0
AT1G35375	AT1G35375	-	1:13005672-13006187	0	0	0	0	0	0	0	0	0
AT1G06903	AT1G06903	MI0014666	1:13050666-13050864	0	0	0	0	0	0	0	0	0
AT1G35500	AT1G35500	-	1:13066086-13066596	0	0	0	0	0	0	0	0	0
AT1G35501	AT1G35501	p_MI0005103	1:13067250-13067335	0	0	0	0	0	0	0	0	0
AT1G35520	AT1G35520	ARF15	1:13082818-13085830	0	0	0	0	0	0	0	0	0
AT1G06907	AT1G06907	-	1:13107633-13108236	0	0	0	0	0	0	0	0	0
AT1G35614	AT1G35614	-	1:13148591-13149559	0	0	0	0	0	0	0	0	0
AT1G35617	AT1G35617	-	1:13153582-13153948	0	0	0	0	0	0	0	0	0
AT1G06913	AT1G06913	-	1:13154300-13154647	0	0	0	0	0	0	0	0	0
AT1G06927	AT1G06927	-	1:13250535-13250970	0	0	0	0	0	0	0	0	0
AT1G35820	AT1G35820	-	1:13308118-13309257	0	0	0	0	0	0	0	0	0
AT1G06933	AT1G06933	-	1:13314706-13314965	0	0	0	0	0	0	0	0	0
AT1G35850	AT1G35850	-	1:13330509-13331506	0	0	0	0	0	0	0	0	0
AT1G35860	AT1G35860	-	1:13332046-13334050	0	0	0	0	0	0	0	0	0
AT1G35895	AT1G35895	-	1:13346877-13354225	0	0	0	0	0	0	0	0	0
AT1G36000	AT1G36000	LBD5	1:13422553-13423028	0	0	0	0	0	0	0	0	0
AT1G06943	AT1G06943	-	1:13434823-13435127	0	0	0	0	0	0	0	0	0
AT1G36030	AT1G36030	-	1:13436585-13436828	0	0	0	0	0	0	0	0	0
AT1G06947	AT1G06947	-	1:13470979-13471202	0	0	0	0	0	0	0	0	0
AT1G06953	AT1G06953	-	1:13471046-13471267	0	0	0	0	0	0	0	0	0
AT1G36078	AT1G36078	-	1:13481664-13482785	0	0	0	0	0	0	0	0	0
AT1G36095	AT1G36095	-	1:13491369-13492725	0	0	0	0	0	0	0	0	0
AT1G36100	AT1G36100	-	1:13494651-13495215	0	0	0	0	0	0	0	0	0
AT1G06963	AT1G06963	-	1:13501085-13502283	0	0	0	0	0	0	0	0	0
AT1G36230	AT1G36230	-	1:13610984-13614051	0	0	0	0	0	0	0	0	0
AT1G36240	AT1G36240	RPL30A	1:13614889-13616233	0	0	0	0	0	0	0	0	0
AT1G36272	AT1G36272	-	1:13635335-13635521	0	0	0	0	0	0	0	0	0
AT1G06967	AT1G06967	-	1:13635672-13636083	0	0	0	0	0	0	0	0	0
AT1G06973	AT1G06973	-	1:13657061-13657390	0	0	0	0	0	0	0	0	0
AT1G36325	AT1G36325	-	1:13681703-13683045	0	0	0	0	0	0	0	0	0
AT1G36350	AT1G36350	-	1:13686425-13686498	0	0	0	0	0	0	0	0	0
AT1G36510	AT1G36510	-	1:13761925-13764265	0	0	0	0	0	0	0	0	0
AT1G36623	AT1G36623	-	1:13835831-13836121	0	0	0	0	0	0	0	0	0
AT1G36627	AT1G36627	-	1:13848528-13849091	0	0	0	0	0	0	0	0	0
AT1G36745	AT1G36745	-	1:13911136-13911679	0	0	0	0	0	0	0	0	0
AT1G36756	AT1G36756	-	1:13917330-13917816	0	0	0	0	0	0	0	0	0
AT1G36925	AT1G36925	-	1:13986435-13987289	0	0	0	0	0	0	0	0	0
AT1G36942	AT1G36942	-	1:14006146-14006341	0	0	0	0	0	0	0	0	0
AT1G36960	AT1G36960	-	1:14014795-14015508	0	0	0	0	0	0	0	0	0
AT1G36970	AT1G36970	-	1:14016384-14018356	0	0	0	0	0	0	0	0	0
AT1G37000	AT1G37000	-	1:14036037-14037145	0	0	0	0	0	0	0	0	0
AT1G07003	AT1G07003	-	1:14041692-14042042	0	0	0	0	0	0	0	0	0
AT1G37020	AT1G37020	-	1:14046734-14049742	0	0	0	0	0	0	0	0	0
AT1G07007	AT1G07007	-	1:14113267-14113653	0	0	0	0	0	0	0	0	0
AT1G07013	AT1G07013	-	1:14155105-14155969	0	0	0	0	0	0	0	0	0
AT1G38790	AT1G38790	-	1:14543276-14544528	0	0	0	0	0	0	0	0	0
AT1G39060	AT1G39060	-	1:14701717-14703805	0	0	0	0	0	0	0	0	0
AT1G39070	AT1G39070	-	1:14733524-14745983	0	0	0	0	0	0	0	0	0
AT1G40083	AT1G40083	-	1:14922422-14923055	0	0	0	0	0	0	0	0	0
AT1G40086	AT1G40086	-	1:14930277-14932360	0	0	0	0	0	0	0	0	0
AT1G40090	AT1G40090	-	1:15013791-15014764	0	0	0	0	0	0	0	0	0
AT1G40104	AT1G40104	-	1:15081951-15085893	0	0	0	0	0	0	0	0	0
AT1G40129	AT1G40129	-	1:15240552-15244036	0	0	0	0	0	0	0	0	0
AT1G40390	AT1G40390	-	1:15432575-15434674	0	0	0	0	0	0	0	0	0
AT1G41820	AT1G41820	-	1:15582422-15585143	0	0	0	0	0	0	0	0	0
AT1G41920	AT1G41920	-	1:15680977-15684487	0	0	0	0	0	0	0	0	0
AT1G42120	AT1G42120	-	1:15730614-15730686	0	0	0	0	0	0	0	0	0
AT1G42190	AT1G42190	-	1:15761081-15761276	0	0	0	0	0	0	0	0	0
AT1G07127	AT1G07127	-	1:15943615-15943865	0	0	0	0	0	0	0	0	0
AT1G42525	AT1G42525	-	1:15966380-15968239	0	0	0	0	0	0	0	0	0
AT1G42615	AT1G42615	-	1:16037605-16038455	0	0	0	0	0	0	0	0	0
AT1G42700	AT1G42700	-	1:16066930-16067592	0	0	0	0	0	0	0	0	0
AT1G42710	AT1G42710	-	1:16077591-16078567	0	0	0	0	0	0	0	0	0
AT1G43020	AT1G43020	-	1:16155277-16157950	0	0	0	0	0	0	0	0	0
AT1G43080	AT1G43080	-	1:16213994-16215828	0	0	0	0	0	0	0	0	0
AT1G43090	AT1G43090	-	1:16217196-16219150	0	0	0	0	0	0	0	0	0
AT1G43100	AT1G43100	-	1:16220518-16222473	0	0	0	0	0	0	0	0	0
AT1G07147	AT1G07147	-	1:16232414-16232773	0	0	0	0	0	0	0	0	0
AT1G43171	AT1G43171	-	1:16269074-16270513	0	0	0	0	0	0	0	0	0
AT1G43320	AT1G43320	-	1:16356761-16357118	0	0	0	0	0	0	0	0	0
AT1G43330	AT1G43330	-	1:16359028-16360023	0	0	0	0	0	0	0	0	0
AT1G43415	AT1G43415	-	1:16378973-16379405	0	0	0	0	0	0	0	0	0
AT1G07157	AT1G07157	-	1:16401078-16401324	0	0	0	0	0	0	0	0	0
AT1G07163	AT1G07163	-	1:16408888-16409127	0	0	0	0	0	0	0	0	0
AT1G07177	AT1G07177	-	1:16424305-16424564	0	0	0	0	0	0	0	0	0
AT1G43665	AT1G43665	-	1:16452980-16453804	0	0	0	0	0	0	0	0	0
AT1G43666	AT1G43666	-	1:16461071-16461734	0	0	0	0	0	0	0	0	0
AT1G07183	AT1G07183	-	1:16466013-16466321	0	0	0	0	0	0	0	0	0
AT1G07193	AT1G07193	-	1:16474042-16474313	0	0	0	0	0	0	0	0	0
AT1G43720	AT1G43720	-	1:16495079-16496078	0	0	0	0	0	0	0	0	0
AT1G43722	AT1G43722	-	1:16496402-16497377	0	0	0	0	0	0	0	0	0
AT1G43730	AT1G43730	-	1:16508722-16509784	0	0	0	0	0	0	0	0	0
AT1G43760	AT1G43760	-	1:16528879-16531065	0	0	0	0	0	0	0	0	0
AT1G07197	AT1G07197	-	1:16560776-16560998	0	0	0	0	0	0	0	0	0
AT1G43815	AT1G43815	-	1:16582083-16584556	0	0	0	0	0	0	0	0	0
AT1G43820	AT1G43820	-	1:16585704-16585776	0	0	0	0	0	0	0	0	0
AT1G43825	AT1G43825	-	1:16608602-16608818	0	0	0	0	0	0	0	0	0
AT1G07233	AT1G07233	-	1:16645543-16646093	0	0	0	0	0	0	0	0	0
AT1G43950	AT1G43950	ARF23	1:16672581-16673952	0	0	0	0	0	0	0	0	0
AT1G43970	AT1G43970	-	1:16681268-16682933	0	0	0	0	0	0	0	0	0
AT1G44010	AT1G44010	-	1:16714621-16715564	0	0	0	0	0	0	0	0	0
AT1G44020	AT1G44020	-	1:16715971-16718656	0	0	0	0	0	0	0	0	0
AT1G44030	AT1G44030	-	1:16724236-16726752	0	0	0	0	0	0	0	0	0
AT1G07237	AT1G07237	-	1:16755831-16756032	0	0	0	0	0	0	0	0	0
AT1G44085	AT1G44085	-	1:16758109-16758508	0	0	0	0	0	0	0	0	0
AT1G44090	AT1G44090	GA20OX5	1:16760615-16762486	0	0	0	0	0	0	0	0	0
AT1G07243	AT1G07243	MI0017894	1:16766258-16766438	0	0	0	0	0	0	0	0	0
AT1G07247	AT1G07247	-	1:16811344-16811569	0	0	0	0	0	0	0	0	0
AT1G07257	AT1G07257	-	1:16812745-16812944	0	0	0	0	0	0	0	0	0
AT1G07263	AT1G07263	-	1:16817047-16817318	0	0	0	0	0	0	0	0	0
AT1G44318	AT1G44318	HEMB2	1:16831015-16834011	0	0	0	0	0	0	0	0	0
AT1G44478	AT1G44478	-	1:16852340-16853238	0	0	0	0	0	0	0	0	0
AT1G07277	AT1G07277	-	1:16992747-16992951	0	0	0	0	0	0	0	0	0
AT1G07283	AT1G07283	MI0017895	1:16993890-16994045	0	0	0	0	0	0	0	0	0
AT1G44980	AT1G44980	PME57	1:17004255-17005923	0	0	0	0	0	0	0	0	0
AT1G44990	AT1G44990	-	1:17007541-17007808	0	0	0	0	0	0	0	0	0
AT1G45015	AT1G45015	-	1:17021513-17022795	0	0	0	0	0	0	0	0	0
AT1G07293	AT1G07293	-	1:17091838-17092082	0	0	0	0	0	0	0	0	0
AT1G07297	AT1G07297	-	1:17093277-17093560	0	0	0	0	0	0	0	0	0
AT1G07303	AT1G07303	-	1:17095507-17095712	0	0	0	0	0	0	0	0	0
AT1G46336	AT1G46336	-	1:17230410-17230653	0	0	0	0	0	0	0	0	0
AT1G46408	AT1G46408	AGL97	1:17232134-17232951	0	0	0	0	0	0	0	0	0
AT1G46912	AT1G46912	-	1:17272520-17273629	0	0	0	0	0	0	0	0	0
AT1G07317	AT1G07317	-	1:17278481-17278759	0	0	0	0	0	0	0	0	0
AT1G47130	AT1G47130	-	1:17291754-17292755	0	0	0	0	0	0	0	0	0
AT1G07327	AT1G07327	-	1:17312832-17313395	0	0	0	0	0	0	0	0	0
AT1G07333	AT1G07333	-	1:17313889-17314236	0	0	0	0	0	0	0	0	0
AT1G07337	AT1G07337	-	1:17314500-17315180	0	0	0	0	0	0	0	0	0
AT1G07343	AT1G07343	-	1:17314925-17315180	0	0	0	0	0	0	0	0	0
AT1G07347	AT1G07347	-	1:17341892-17342151	0	0	0	0	0	0	0	0	0
AT1G47317	AT1G47317	-	1:17347093-17347515	0	0	0	0	0	0	0	0	0
AT1G07353	AT1G07353	-	1:17348022-17348579	0	0	0	0	0	0	0	0	0
AT1G07357	AT1G07357	MI0019253	1:17386794-17387008	0	0	0	0	0	0	0	0	0
AT1G47495	AT1G47495	-	1:17428944-17429813	0	0	0	0	0	0	0	0	0
AT1G47497	AT1G47497	-	1:17431008-17432401	0	0	0	0	0	0	0	0	0
AT1G07383	AT1G07383	-	1:17441717-17442062	0	0	0	0	0	0	0	0	0
AT1G47540	AT1G47540	ATTI7	1:17455532-17456186	0	0	0	0	0	0	0	0	0
AT1G07393	AT1G07393	-	1:17483904-17483957	0	0	0	0	0	0	0	0	0
AT1G47600	AT1G47600	TGG4	1:17491730-17494779	0	0	0	0	0	0	0	0	0
AT1G07397	AT1G07397	-	1:17498908-17499156	0	0	0	0	0	0	0	0	0
AT1G07407	AT1G07407	-	1:17499022-17499296	0	0	0	0	0	0	0	0	0
AT1G47620	AT1G47620	-	1:17507892-17509731	0	0	0	0	0	0	0	0	0
AT1G47657	AT1G47657	-	1:17531870-17535174	0	0	0	0	0	0	0	0	0
AT1G47660	AT1G47660	-	1:17533940-17535551	0	0	0	0	0	0	0	0	0
AT1G47680	AT1G47680	-	1:17540774-17541089	0	0	0	0	0	0	0	0	0
AT1G47690	AT1G47690	-	1:17544076-17544831	0	0	0	0	0	0	0	0	0
AT1G47695	AT1G47695	-	1:17546325-17546545	0	0	0	0	0	0	0	0	0
AT1G47700	AT1G47700	-	1:17547322-17548076	0	0	0	0	0	0	0	0	0
AT1G47765	AT1G47765	-	1:17574905-17576092	0	0	0	0	0	0	0	0	0
AT1G07413	AT1G07413	-	1:17580476-17580758	0	0	0	0	0	0	0	0	0
AT1G07437	AT1G07437	-	1:17589273-17589513	0	0	0	0	0	0	0	0	0
AT1G47790	AT1G47790	-	1:17600003-17601173	0	0	0	0	0	0	0	0	0
AT1G47800	AT1G47800	-	1:17601512-17602676	0	0	0	0	0	0	0	0	0
AT1G47810	AT1G47810	-	1:17603503-17604559	0	0	0	0	0	0	0	0	0
AT1G07447	AT1G07447	-	1:17604717-17605176	0	0	0	0	0	0	0	0	0
AT1G47885	AT1G47885	-	1:17642396-17642805	0	0	0	0	0	0	0	0	0
AT1G47940	AT1G47940	-	1:17668284-17669713	0	0	0	0	0	0	0	0	0
AT1G07453	AT1G07453	-	1:17670443-17670827	0	0	0	0	0	0	0	0	0
AT1G48070	AT1G48070	-	1:17730416-17731157	0	0	0	0	0	0	0	0	0
AT1G48080	AT1G48080	-	1:17731840-17731913	0	0	0	0	0	0	0	0	0
AT1G48095	AT1G48095	-	1:17760141-17761998	0	0	0	0	0	0	0	0	0
AT1G48190	AT1G48190	-	1:17794559-17795163	0	0	0	0	0	0	0	0	0
AT1G07483	AT1G07483	-	1:17837967-17838579	0	0	0	0	0	0	0	0	0
AT1G48285	AT1G48285	-	1:17844349-17844900	0	0	0	0	0	0	0	0	0
AT1G48325	AT1G48325	-	1:17857257-17857722	0	0	0	0	0	0	0	0	0
AT1G07487	AT1G07487	-	1:17910853-17910956	0	0	0	0	0	0	0	0	0
AT1G07493	AT1G07493	-	1:17961497-17961772	0	0	0	0	0	0	0	0	0
AT1G48698	AT1G48698	-	1:18010496-18012888	0	0	0	0	0	0	0	0	0
AT1G48725	AT1G48725	-	1:18019273-18020642	0	0	0	0	0	0	0	0	0
AT1G48742	AT1G48742	p_MI0000187	1:18026810-18027031	0	0	0	0	0	0	0	0	0
AT1G07503	AT1G07503	-	1:18031953-18032156	0	0	0	0	0	0	0	0	0
AT1G07507	AT1G07507	-	1:18079155-18079354	0	0	0	0	0	0	0	0	0
AT1G48910	AT1G48910	YUC10	1:18091680-18093878	0	0	0	0	0	0	0	0	0
AT1G48912	AT1G48912	-	1:18094899-18095046	0	0	0	0	0	0	0	0	0
AT1G07513	AT1G07513	-	1:18112452-18112821	0	0	0	0	0	0	0	0	0
AT1G48990	AT1G48990	-	1:18121433-18122155	0	0	0	0	0	0	0	0	0
AT1G07523	AT1G07523	-	1:18127989-18128287	0	0	0	0	0	0	0	0	0
AT1G07527	AT1G07527	-	1:18131459-18131678	0	0	0	0	0	0	0	0	0
AT1G49015	AT1G49015	-	1:18134527-18135312	0	0	0	0	0	0	0	0	0
AT1G49020	AT1G49020	-	1:18135597-18135669	0	0	0	0	0	0	0	0	0
AT1G49100	AT1G49100	-	1:18166127-18170105	0	0	0	0	0	0	0	0	0
AT1G49110	AT1G49110	-	1:18171562-18172450	0	0	0	0	0	0	0	0	0
AT1G07533	AT1G07533	-	1:18190469-18190733	0	0	0	0	0	0	0	0	0
AT1G07537	AT1G07537	-	1:18222201-18222354	0	0	0	0	0	0	0	0	0
AT1G49260	AT1G49260	-	1:18225869-18226967	0	0	0	0	0	0	0	0	0
AT1G49280	AT1G49280	-	1:18230478-18230552	0	0	0	0	0	0	0	0	0
AT1G07553	AT1G07553	-	1:18272728-18273115	0	0	0	0	0	0	0	0	0
AT1G07557	AT1G07557	-	1:18272803-18273077	0	0	0	0	0	0	0	0	0
AT1G49420	AT1G49420	-	1:18287858-18288650	0	0	0	0	0	0	0	0	0
AT1G49435	AT1G49435	LCR16	1:18299429-18299862	0	0	0	0	0	0	0	0	0
AT1G49460	AT1G49460	-	1:18308902-18308987	0	0	0	0	0	0	0	0	0
AT1G49690	AT1G49690	-	1:18387801-18387874	0	0	0	0	0	0	0	0	0
AT1G50070	AT1G50070	-	1:18552998-18553078	0	0	0	0	0	0	0	0	0
AT1G50100	AT1G50100	-	1:18557899-18557979	0	0	0	0	0	0	0	0	0
AT1G50160	AT1G50160	-	1:18581428-18581650	0	0	0	0	0	0	0	0	0
AT1G50220	AT1G50220	-	1:18602957-18604826	0	0	0	0	0	0	0	0	0
AT1G07617	AT1G07617	-	1:18634832-18635371	0	0	0	0	0	0	0	0	0
AT1G07623	AT1G07623	-	1:18640822-18641311	0	0	0	0	0	0	0	0	0
AT1G07627	AT1G07627	-	1:18641823-18642377	0	0	0	0	0	0	0	0	0
AT1G50340	AT1G50340	-	1:18647375-18647849	0	0	0	0	0	0	0	0	0
AT1G07633	AT1G07633	MI0019251	1:18686854-18686966	0	0	0	0	0	0	0	0	0
AT1G50530	AT1G50530	-	1:18721211-18721729	0	0	0	0	0	0	0	0	0
AT1G07657	AT1G07657	-	1:18755729-18756041	0	0	0	0	0	0	0	0	0
AT1G50930	AT1G50930	-	1:18876809-18877844	0	0	0	0	0	0	0	0	0
AT1G07707	AT1G07707	-	1:18884312-18884809	0	0	0	0	0	0	0	0	0
AT1G50960	AT1G50960	GA2OX7	1:18889472-18891838	0	0	0	0	0	0	0	0	0
AT1G50980	AT1G50980	-	1:18900540-18902057	0	0	0	0	0	0	0	0	0
AT1G07717	AT1G07717	-	1:18956275-18956542	0	0	0	0	0	0	0	0	0
AT1G07723	AT1G07723	-	1:18956706-18956925	0	0	0	0	0	0	0	0	0
AT1G51172	AT1G51172	-	1:18963204-18965571	0	0	0	0	0	0	0	0	0
AT1G51230	AT1G51230	-	1:18997025-18997434	0	0	0	0	0	0	0	0	0
AT1G51290	AT1G51290	FBX10	1:19012172-19013306	0	0	0	0	0	0	0	0	0
AT1G07727	AT1G07727	MI0019236	1:19026914-19027000	0	0	0	0	0	0	0	0	0
AT1G51330	AT1G51330	-	1:19028840-19029844	0	0	0	0	0	0	0	0	0
AT1G07757	AT1G07757	-	1:19129914-19130104	0	0	0	0	0	0	0	0	0
AT1G07763	AT1G07763	-	1:19171731-19171968	0	0	0	0	0	0	0	0	0
AT1G51810	AT1G51810	-	1:19227073-19232359	0	0	0	0	0	0	0	0	0
AT1G07767	AT1G07767	-	1:19232478-19232748	0	0	0	0	0	0	0	0	0
AT1G51823	AT1G51823	-	1:19242293-19242437	0	0	0	0	0	0	0	0	0
AT1G07773	AT1G07773	-	1:19303124-19303441	0	0	0	0	0	0	0	0	0
AT1G51970	AT1G51970	-	1:19314541-19314916	0	0	0	0	0	0	0	0	0
AT1G51990	AT1G51990	-	1:19330948-19332667	0	0	0	0	0	0	0	0	0
AT1G07777	AT1G07777	-	1:19354521-19354861	0	0	0	0	0	0	0	0	0
AT1G52060	AT1G52060	JAL9	1:19358799-19360822	0	0	0	0	0	0	0	0	0
AT1G52100	AT1G52100	-	1:19383077-19385602	0	0	0	0	0	0	0	0	0
AT1G52130	AT1G52130	JAL13	1:19400509-19402789	0	0	0	0	0	0	0	0	0
AT1G52170	AT1G52170	-	1:19424554-19424628	0	0	0	0	0	0	0	0	0
AT1G52180	AT1G52180	-	1:19424943-19425928	0	0	0	0	0	0	0	0	0
AT1G07787	AT1G07787	-	1:19428078-19428380	0	0	0	0	0	0	0	0	0
AT1G52185	AT1G52185	p_MI0001078	1:19430077-19430277	0	0	0	0	0	0	0	0	0
AT1G52191	AT1G52191	-	1:19439366-19441724	0	0	0	0	0	0	0	0	0
AT1G52350	AT1G52350	-	1:19498418-19498492	0	0	0	0	0	0	0	0	0
AT1G52495	AT1G52495	-	1:19558498-19559143	0	0	0	0	0	0	0	0	0
AT1G52603	AT1G52603	-	1:19595750-19596295	0	0	0	0	0	0	0	0	0
AT1G07827	AT1G07827	-	1:19596398-19596476	0	0	0	0	0	0	0	0	0
AT1G07833	AT1G07833	-	1:19600226-19600467	0	0	0	0	0	0	0	0	0
AT1G07837	AT1G07837	-	1:19612686-19612959	0	0	0	0	0	0	0	0	0
AT1G52695	AT1G52695	-	1:19621237-19623461	0	0	0	0	0	0	0	0	0
AT1G52857	AT1G52857	-	1:19681208-19681787	0	0	0	0	0	0	0	0	0
AT1G52860	AT1G52860	-	1:19685133-19685219	0	0	0	0	0	0	0	0	0
AT1G07843	AT1G07843	-	1:19699158-19699526	0	0	0	0	0	0	0	0	0
AT1G07857	AT1G07857	-	1:19796559-19796764	0	0	0	0	0	0	0	0	0
AT1G07863	AT1G07863	-	1:19796661-19796897	0	0	0	0	0	0	0	0	0
AT1G07873	AT1G07873	-	1:19820004-19820432	0	0	0	0	0	0	0	0	0
AT1G53220	AT1G53220	-	1:19847972-19848046	0	0	0	0	0	0	0	0	0
AT1G53265	AT1G53265	-	1:19861097-19861475	0	0	0	0	0	0	0	0	0
AT1G53285	AT1G53285	-	1:19869559-19870095	0	0	0	0	0	0	0	0	0
AT1G53325	AT1G53325	-	1:19895226-19895733	0	0	0	0	0	0	0	0	0
AT1G53366	AT1G53366	-	1:19909839-19909977	0	0	0	0	0	0	0	0	0
AT1G07883	AT1G07883	-	1:19960485-19960538	0	0	0	0	0	0	0	0	0
AT1G53541	AT1G53541	-	1:19981384-19981495	0	0	0	0	0	0	0	0	0
AT1G07907	AT1G07907	-	1:19982613-19982926	0	0	0	0	0	0	0	0	0
AT1G07913	AT1G07913	-	1:20007959-20008159	0	0	0	0	0	0	0	0	0
AT1G53610	AT1G53610	-	1:20008995-20009320	0	0	0	0	0	0	0	0	0
AT1G07917	AT1G07917	-	1:20010404-20011084	0	0	0	0	0	0	0	0	0
AT1G07923	AT1G07923	-	1:20018633-20019086	0	0	0	0	0	0	0	0	0
AT1G07927	AT1G07927	-	1:20018742-20018942	0	0	0	0	0	0	0	0	0
AT1G53635	AT1G53635	-	1:20019286-20019835	0	0	0	0	0	0	0	0	0
AT1G53683	AT1G53683	p_MI0000978	1:20039462-20039616	0	0	0	0	0	0	0	0	0
AT1G53687	AT1G53687	p_MI0000979	1:20041517-20041734	0	0	0	0	0	0	0	0	0
AT1G53705	AT1G53705	-	1:20050474-20051451	0	0	0	0	0	0	0	0	0
AT1G53708	AT1G53708	-	1:20052392-20053195	0	0	0	0	0	0	0	0	0
AT1G53930	AT1G53930	-	1:20140278-20140887	0	0	0	0	0	0	0	0	0
AT1G53950	AT1G53950	-	1:20147502-20148068	0	0	0	0	0	0	0	0	0
AT1G07957	AT1G07957	-	1:20260310-20260398	0	0	0	0	0	0	0	0	0
AT1G07973	AT1G07973	-	1:20321399-20321957	0	0	0	0	0	0	0	0	0
AT1G54445	AT1G54445	-	1:20332148-20332970	0	0	0	0	0	0	0	0	0
AT1G54640	AT1G54640	-	1:20403891-20404807	0	0	0	0	0	0	0	0	0
AT1G07977	AT1G07977	-	1:20412148-20412497	0	0	0	0	0	0	0	0	0
AT1G54670	AT1G54670	-	1:20412927-20413000	0	0	0	0	0	0	0	0	0
AT1G54700	AT1G54700	-	1:20415897-20416145	0	0	0	0	0	0	0	0	0
AT1G54720	AT1G54720	-	1:20422830-20423754	0	0	0	0	0	0	0	0	0
AT1G54775	AT1G54775	-	1:20437783-20438014	0	0	0	0	0	0	0	0	0
AT1G07997	AT1G07997	-	1:20443100-20443349	0	0	0	0	0	0	0	0	0
AT1G08007	AT1G08007	-	1:20484708-20485135	0	0	0	0	0	0	0	0	0
AT1G54950	AT1G54950	-	1:20488087-20491291	0	0	0	0	0	0	0	0	0
AT1G08013	AT1G08013	-	1:20493113-20493595	0	0	0	0	0	0	0	0	0
AT1G54953	AT1G54953	-	1:20495105-20495432	0	0	0	0	0	0	0	0	0
AT1G08023	AT1G08023	-	1:20495409-20495793	0	0	0	0	0	0	0	0	0
AT1G08017	AT1G08017	-	1:20495301-20495680	0	0	0	0	0	0	0	0	0
AT1G08027	AT1G08027	-	1:20496760-20497288	0	0	0	0	0	0	0	0	0
AT1G54957	AT1G54957	-	1:20497903-20498468	0	0	0	0	0	0	0	0	0
AT1G54970	AT1G54970	PRP1	1:20504900-20506504	0	0	0	0	0	0	0	0	0
AT1G55230	AT1G55230	-	1:20602818-20604033	0	0	0	0	0	0	0	0	0
AT1G55265	AT1G55265	-	1:20617312-20618005	0	0	0	0	0	0	0	0	0
AT1G08053	AT1G08053	MI0019229	1:20622537-20622719	0	0	0	0	0	0	0	0	0
AT1G55365	AT1G55365	-	1:20673454-20674503	0	0	0	0	0	0	0	0	0
AT1G55525	AT1G55525	-	1:20728328-20728745	0	0	0	0	0	0	0	0	0
AT1G55591	AT1G55591	p_MI0001084	1:20772217-20772302	0	0	0	0	0	0	0	0	0
AT1G55625	AT1G55625	-	1:20791310-20791392	0	0	0	0	0	0	0	0	0
AT1G55640	AT1G55640	PRA1G1	1:20793719-20794577	0	0	0	0	0	0	0	0	0
AT1G08063	AT1G08063	-	1:20798578-20798938	0	0	0	0	0	0	0	0	0
AT1G55710	AT1G55710	-	1:20825923-20826142	0	0	0	0	0	0	0	0	0
AT1G55917	AT1G55917	-	1:20911124-20912277	0	0	0	0	0	0	0	0	0
AT1G56105	AT1G56105	-	1:20983736-20984402	0	0	0	0	0	0	0	0	0
AT1G56160	AT1G56160	-	1:21022383-21023587	0	0	0	0	0	0	0	0	0
AT1G56225	AT1G56225	-	1:21044755-21045708	0	0	0	0	0	0	0	0	0
AT1G56233	AT1G56233	-	1:21050539-21051017	0	0	0	0	0	0	0	0	0
AT1G08097	AT1G08097	-	1:21051657-21051960	0	0	0	0	0	0	0	0	0
AT1G08107	AT1G08107	-	1:21052347-21052422	0	0	0	0	0	0	0	0	0
AT1G56380	AT1G56380	-	1:21101326-21102701	0	0	0	0	0	0	0	0	0
AT1G56400	AT1G56400	-	1:21111726-21113621	0	0	0	0	0	0	0	0	0
AT1G56530	AT1G56530	-	1:21179236-21180888	0	0	0	0	0	0	0	0	0
AT1G56630	AT1G56630	-	1:21223405-21227112	0	0	0	0	0	0	0	0	0
AT1G08133	AT1G08133	-	1:21262038-21262657	0	0	0	0	0	0	0	0	0
AT1G08143	AT1G08143	-	1:21267219-21267467	0	0	0	0	0	0	0	0	0
AT1G08147	AT1G08147	-	1:21268097-21268414	0	0	0	0	0	0	0	0	0
AT1G56730	AT1G56730	-	1:21268786-21268868	0	0	0	0	0	0	0	0	0
AT1G56740	AT1G56740	-	1:21269121-21269206	0	0	0	0	0	0	0	0	0
AT1G56750	AT1G56750	-	1:21269551-21269636	0	0	0	0	0	0	0	0	0
AT1G56760	AT1G56760	-	1:21270295-21270377	0	0	0	0	0	0	0	0	0
AT1G56770	AT1G56770	-	1:21270630-21270715	0	0	0	0	0	0	0	0	0
AT1G56780	AT1G56780	-	1:21271060-21271145	0	0	0	0	0	0	0	0	0
AT1G56790	AT1G56790	-	1:21271804-21271886	0	0	0	0	0	0	0	0	0
AT1G56800	AT1G56800	-	1:21272139-21272224	0	0	0	0	0	0	0	0	0
AT1G56810	AT1G56810	-	1:21272569-21272654	0	0	0	0	0	0	0	0	0
AT1G56820	AT1G56820	-	1:21273313-21273395	0	0	0	0	0	0	0	0	0
AT1G56830	AT1G56830	-	1:21273648-21273733	0	0	0	0	0	0	0	0	0
AT1G56840	AT1G56840	-	1:21274078-21274163	0	0	0	0	0	0	0	0	0
AT1G56850	AT1G56850	-	1:21274822-21274904	0	0	0	0	0	0	0	0	0
AT1G56860	AT1G56860	-	1:21275157-21275242	0	0	0	0	0	0	0	0	0
AT1G56870	AT1G56870	-	1:21275608-21275693	0	0	0	0	0	0	0	0	0
AT1G56880	AT1G56880	-	1:21276351-21276433	0	0	0	0	0	0	0	0	0
AT1G56890	AT1G56890	-	1:21276686-21276771	0	0	0	0	0	0	0	0	0
AT1G56900	AT1G56900	-	1:21277116-21277201	0	0	0	0	0	0	0	0	0
AT1G56910	AT1G56910	-	1:21277860-21277942	0	0	0	0	0	0	0	0	0
AT1G56920	AT1G56920	-	1:21278195-21278280	0	0	0	0	0	0	0	0	0
AT1G56930	AT1G56930	-	1:21278646-21278731	0	0	0	0	0	0	0	0	0
AT1G56940	AT1G56940	-	1:21279389-21279471	0	0	0	0	0	0	0	0	0
AT1G56950	AT1G56950	-	1:21279719-21279804	0	0	0	0	0	0	0	0	0
AT1G56960	AT1G56960	-	1:21280177-21280262	0	0	0	0	0	0	0	0	0
AT1G56970	AT1G56970	-	1:21280921-21281003	0	0	0	0	0	0	0	0	0
AT1G56980	AT1G56980	-	1:21281251-21281336	0	0	0	0	0	0	0	0	0
AT1G56990	AT1G56990	-	1:21281709-21281794	0	0	0	0	0	0	0	0	0
AT1G57000	AT1G57000	-	1:21282453-21282535	0	0	0	0	0	0	0	0	0
AT1G57010	AT1G57010	-	1:21282783-21282868	0	0	0	0	0	0	0	0	0
AT1G57020	AT1G57020	-	1:21283241-21283326	0	0	0	0	0	0	0	0	0
AT1G57030	AT1G57030	-	1:21283985-21284067	0	0	0	0	0	0	0	0	0
AT1G57040	AT1G57040	-	1:21284315-21284400	0	0	0	0	0	0	0	0	0
AT1G57050	AT1G57050	-	1:21284773-21284858	0	0	0	0	0	0	0	0	0
AT1G57060	AT1G57060	-	1:21285518-21285600	0	0	0	0	0	0	0	0	0
AT1G57070	AT1G57070	-	1:21285848-21285933	0	0	0	0	0	0	0	0	0
AT1G57080	AT1G57080	-	1:21286305-21286390	0	0	0	0	0	0	0	0	0
AT1G57090	AT1G57090	-	1:21287049-21287131	0	0	0	0	0	0	0	0	0
AT1G57100	AT1G57100	-	1:21287379-21287464	0	0	0	0	0	0	0	0	0
AT1G57110	AT1G57110	-	1:21287836-21287921	0	0	0	0	0	0	0	0	0
AT1G57120	AT1G57120	-	1:21288580-21288662	0	0	0	0	0	0	0	0	0
AT1G57130	AT1G57130	-	1:21288909-21288994	0	0	0	0	0	0	0	0	0
AT1G57140	AT1G57140	-	1:21289367-21289452	0	0	0	0	0	0	0	0	0
AT1G57150	AT1G57150	-	1:21290111-21290193	0	0	0	0	0	0	0	0	0
AT1G57160	AT1G57160	-	1:21290444-21290529	0	0	0	0	0	0	0	0	0
AT1G57170	AT1G57170	-	1:21290902-21290987	0	0	0	0	0	0	0	0	0
AT1G57180	AT1G57180	-	1:21291460-21291542	0	0	0	0	0	0	0	0	0
AT1G57190	AT1G57190	-	1:21291790-21291875	0	0	0	0	0	0	0	0	0
AT1G57200	AT1G57200	-	1:21292247-21292332	0	0	0	0	0	0	0	0	0
AT1G57210	AT1G57210	-	1:21292991-21293073	0	0	0	0	0	0	0	0	0
AT1G57220	AT1G57220	-	1:21293324-21293409	0	0	0	0	0	0	0	0	0
AT1G57230	AT1G57230	-	1:21293782-21293867	0	0	0	0	0	0	0	0	0
AT1G57240	AT1G57240	-	1:21294340-21294422	0	0	0	0	0	0	0	0	0
AT1G57250	AT1G57250	-	1:21294670-21294755	0	0	0	0	0	0	0	0	0
AT1G57260	AT1G57260	-	1:21295127-21295212	0	0	0	0	0	0	0	0	0
AT1G57270	AT1G57270	-	1:21295871-21295953	0	0	0	0	0	0	0	0	0
AT1G57280	AT1G57280	-	1:21296204-21296289	0	0	0	0	0	0	0	0	0
AT1G57290	AT1G57290	-	1:21296662-21296747	0	0	0	0	0	0	0	0	0
AT1G57300	AT1G57300	-	1:21297220-21297302	0	0	0	0	0	0	0	0	0
AT1G57310	AT1G57310	-	1:21297550-21297635	0	0	0	0	0	0	0	0	0
AT1G57320	AT1G57320	-	1:21298008-21298093	0	0	0	0	0	0	0	0	0
AT1G57330	AT1G57330	-	1:21298752-21298834	0	0	0	0	0	0	0	0	0
AT1G57340	AT1G57340	-	1:21299085-21299170	0	0	0	0	0	0	0	0	0
AT1G57350	AT1G57350	-	1:21299543-21299628	0	0	0	0	0	0	0	0	0
AT1G57360	AT1G57360	-	1:21300101-21300183	0	0	0	0	0	0	0	0	0
AT1G57370	AT1G57370	-	1:21300431-21300516	0	0	0	0	0	0	0	0	0
AT1G57380	AT1G57380	-	1:21300889-21300974	0	0	0	0	0	0	0	0	0
AT1G57390	AT1G57390	-	1:21301633-21301715	0	0	0	0	0	0	0	0	0
AT1G57400	AT1G57400	-	1:21301966-21302051	0	0	0	0	0	0	0	0	0
AT1G57410	AT1G57410	-	1:21302424-21302509	0	0	0	0	0	0	0	0	0
AT1G57420	AT1G57420	-	1:21302982-21303064	0	0	0	0	0	0	0	0	0
AT1G57430	AT1G57430	-	1:21303316-21303401	0	0	0	0	0	0	0	0	0
AT1G57440	AT1G57440	-	1:21303776-21303861	0	0	0	0	0	0	0	0	0
AT1G57450	AT1G57450	-	1:21304519-21304603	0	0	0	0	0	0	0	0	0
AT1G57460	AT1G57460	-	1:21304855-21304935	0	0	0	0	0	0	0	0	0
AT1G57470	AT1G57470	-	1:21305310-21305395	0	0	0	0	0	0	0	0	0
AT1G57480	AT1G57480	-	1:21306054-21306136	0	0	0	0	0	0	0	0	0
AT1G57490	AT1G57490	-	1:21306388-21306473	0	0	0	0	0	0	0	0	0
AT1G57500	AT1G57500	-	1:21306848-21306933	0	0	0	0	0	0	0	0	0
AT1G57510	AT1G57510	-	1:21307591-21307675	0	0	0	0	0	0	0	0	0
AT1G57520	AT1G57520	-	1:21307927-21308012	0	0	0	0	0	0	0	0	0
AT1G57530	AT1G57530	-	1:21308386-21308471	0	0	0	0	0	0	0	0	0
AT1G08153	AT1G08153	-	1:21319145-21319482	0	0	0	0	0	0	0	0	0
AT1G57565	AT1G57565	-	1:21319634-21320213	0	0	0	0	0	0	0	0	0
AT1G57580	AT1G57580	-	1:21325078-21326252	0	0	0	0	0	0	0	0	0
AT1G57613	AT1G57613	-	1:21340182-21340716	0	0	0	0	0	0	0	0	0
AT1G08157	AT1G08157	MI0019226	1:21360150-21360251	0	0	0	0	0	0	0	0	0
AT1G08177	AT1G08177	-	1:21407276-21407477	0	0	0	0	0	0	0	0	0
AT1G57830	AT1G57830	-	1:21420243-21420803	0	0	0	0	0	0	0	0	0
AT1G08183	AT1G08183	-	1:21421706-21422012	0	0	0	0	0	0	0	0	0
AT1G57835	AT1G57835	-	1:21422459-21423346	0	0	0	0	0	0	0	0	0
AT1G08193	AT1G08193	-	1:21475231-21475619	0	0	0	0	0	0	0	0	0
AT1G58245	AT1G58245	-	1:21584251-21584524	0	0	0	0	0	0	0	0	0
AT1G58248	AT1G58248	-	1:21586035-21586311	0	0	0	0	0	0	0	0	0
AT1G58260	AT1G58260	-	1:21605751-21607995	0	0	0	0	0	0	0	0	0
AT1G58265	AT1G58265	-	1:21610908-21611388	0	0	0	0	0	0	0	0	0
AT1G08223	AT1G08223	-	1:21619120-21619579	0	0	0	0	0	0	0	0	0
AT1G08227	AT1G08227	-	1:21619120-21619648	0	0	0	0	0	0	0	0	0
AT1G58320	AT1G58320	PCR9	1:21633857-21635344	0	0	0	0	0	0	0	0	0
AT1G58450	AT1G58450	-	1:21718013-21718916	0	0	0	0	0	0	0	0	0
AT1G08253	AT1G08253	-	1:21859040-21859313	0	0	0	0	0	0	0	0	0
AT1G59570	AT1G59570	-	1:21883842-21883924	0	0	0	0	0	0	0	0	0
AT1G59722	AT1G59722	-	1:21944688-21945221	0	0	0	0	0	0	0	0	0
AT1G59723	AT1G59723	-	1:21945607-21946151	0	0	0	0	0	0	0	0	0
AT1G59724	AT1G59724	-	1:21947874-21948553	0	0	0	0	0	0	0	0	0
AT1G59833	AT1G59833	-	1:22023336-22023714	0	0	0	0	0	0	0	0	0
AT1G59880	AT1G59880	-	1:22040611-22040683	0	0	0	0	0	0	0	0	0
AT1G59885	AT1G59885	-	1:22042307-22042815	0	0	0	0	0	0	0	0	0
AT1G08277	AT1G08277	-	1:22075613-22075885	0	0	0	0	0	0	0	0	0
AT1G60025	AT1G60025	p_MI0001441	1:22107345-22107456	0	0	0	0	0	0	0	0	0
AT1G60050	AT1G60050	-	1:22121374-22123881	0	0	0	0	0	0	0	0	0
AT1G08297	AT1G08297	-	1:22128870-22129201	0	0	0	0	0	0	0	0	0
AT1G60072	AT1G60072	p_MI0005436	1:22149717-22149843	0	0	0	0	0	0	0	0	0
AT1G60073	AT1G60073	p_MI0005104	1:22149935-22150033	0	0	0	0	0	0	0	0	0
AT1G08303	AT1G08303	MI0014668	1:22150127-22150266	0	0	0	0	0	0	0	0	0
AT1G08307	AT1G08307	-	1:22173807-22174054	0	0	0	0	0	0	0	0	0
AT1G60320	AT1G60320	-	1:22235090-22235606	0	0	0	0	0	0	0	0	0
AT1G60400	AT1G60400	-	1:22254404-22255798	0	0	0	0	0	0	0	0	0
AT1G08327	AT1G08327	-	1:22313323-22313411	0	0	0	0	0	0	0	0	0
AT1G60580	AT1G60580	-	1:22313413-22313484	0	0	0	0	0	0	0	0	0
AT1G08337	AT1G08337	MI0017891	1:22372461-22372578	0	0	0	0	0	0	0	0	0
AT1G08343	AT1G08343	MI0015816	1:22372669-22372790	0	0	0	0	0	0	0	0	0
AT1G60815	AT1G60815	RALFL7	1:22392728-22392974	0	0	0	0	0	0	0	0	0
AT1G08347	AT1G08347	-	1:22394548-22394634	0	0	0	0	0	0	0	0	0
AT1G60820	AT1G60820	-	1:22394636-22394707	0	0	0	0	0	0	0	0	0
AT1G60840	AT1G60840	-	1:22397591-22397662	0	0	0	0	0	0	0	0	0
AT1G60910	AT1G60910	-	1:22428166-22428237	0	0	0	0	0	0	0	0	0
AT1G60913	AT1G60913	-	1:22428604-22428914	0	0	0	0	0	0	0	0	0
AT1G60980	AT1G60980	GA20OX4	1:22452572-22454140	0	0	0	0	0	0	0	0	0
AT1G60983	AT1G60983	SCRL8	1:22455319-22455589	0	0	0	0	0	0	0	0	0
AT1G60986	AT1G60986	SCRL4	1:22458999-22459650	0	0	0	0	0	0	0	0	0
AT1G61020	AT1G61020	-	1:22477772-22477846	0	0	0	0	0	0	0	0	0
AT1G61060	AT1G61060	-	1:22488547-22489711	0	0	0	0	0	0	0	0	0
AT1G61226	AT1G61226	p_MI0005402	1:22577374-22577733	0	0	0	0	0	0	0	0	0
AT1G08367	AT1G08367	-	1:22606785-22606960	0	0	0	0	0	0	0	0	0
AT1G08377	AT1G08377	-	1:22612257-22612474	0	0	0	0	0	0	0	0	0
AT1G08383	AT1G08383	-	1:22620084-22620307	0	0	0	0	0	0	0	0	0
AT1G61475	AT1G61475	-	1:22679769-22680771	0	0	0	0	0	0	0	0	0
AT1G61688	AT1G61688	-	1:22780731-22781388	0	0	0	0	0	0	0	0	0
AT1G61732	AT1G61732	p_MI0005106	1:22795617-22795735	0	0	0	0	0	0	0	0	0
AT1G61750	AT1G61750	CRRSP1	1:22804426-22806351	0	0	0	0	0	0	0	0	0
AT1G08437	AT1G08437	-	1:22834538-22834809	0	0	0	0	0	0	0	0	0
AT1G08433	AT1G08433	-	1:22833810-22834062	0	0	0	0	0	0	0	0	0
AT1G61880	AT1G61880	-	1:22866757-22866829	0	0	0	0	0	0	0	0	0
AT1G61910	AT1G61910	-	1:22887089-22887169	0	0	0	0	0	0	0	0	0
AT1G61950	AT1G61950	CPK19	1:22899388-22902118	0	0	0	0	0	0	0	0	0
AT1G08447	AT1G08447	-	1:22914365-22915032	0	0	0	0	0	0	0	0	0
AT1G62035	AT1G62035	p_MI0000990	1:22930088-22930204	0	0	0	0	0	0	0	0	0
AT1G62070	AT1G62070	-	1:22943593-22944289	0	0	0	0	0	0	0	0	0
AT1G08473	AT1G08473	-	1:22955427-22955842	0	0	0	0	0	0	0	0	0
AT1G62190	AT1G62190	FAD4L1	1:22980816-22982007	0	0	0	0	0	0	0	0	0
AT1G62210	AT1G62210	-	1:22986001-22986861	0	0	0	0	0	0	0	0	0
AT1G62220	AT1G62220	-	1:22988195-22988844	0	0	0	0	0	0	0	0	0
AT1G08483	AT1G08483	-	1:22988980-22989332	0	0	0	0	0	0	0	0	0
AT1G08493	AT1G08493	-	1:23006713-23006912	0	0	0	0	0	0	0	0	0
AT1G08497	AT1G08497	-	1:23023931-23024189	0	0	0	0	0	0	0	0	0
AT1G08523	AT1G08523	-	1:23077195-23077601	0	0	0	0	0	0	0	0	0
AT1G62410	AT1G62410	-	1:23092914-23093869	0	0	0	0	0	0	0	0	0
AT1G62421	AT1G62421	-	1:23099483-23099889	0	0	0	0	0	0	0	0	0
AT1G08567	AT1G08567	-	1:23254363-23254714	0	0	0	0	0	0	0	0	0
AT1G62895	AT1G62895	-	1:23295988-23296858	0	0	0	0	0	0	0	0	0
AT1G08583	AT1G08583	-	1:23314784-23315063	0	0	0	0	0	0	0	0	0
AT1G62978	AT1G62978	-	1:23331461-23331608	0	0	0	0	0	0	0	0	0
AT1G63005	AT1G63005	p_MI0001021	1:23345376-23345511	0	0	0	0	0	0	0	0	0
AT1G08587	AT1G08587	-	1:23365724-23365930	0	0	0	0	0	0	0	0	0
AT1G63105	AT1G63105	-	1:23404140-23404537	0	0	0	0	0	0	0	0	0
AT1G08603	AT1G08603	-	1:23415639-23415849	0	0	0	0	0	0	0	0	0
AT1G08613	AT1G08613	-	1:23514851-23515147	0	0	0	0	0	0	0	0	0
AT1G63510	AT1G63510	-	1:23559186-23559258	0	0	0	0	0	0	0	0	0
AT1G63535	AT1G63535	-	1:23566044-23566227	0	0	0	0	0	0	0	0	0
AT1G63580	AT1G63580	CRRSP6	1:23577328-23578486	0	0	0	0	0	0	0	0	0
AT1G63600	AT1G63600	-	1:23581676-23583019	0	0	0	0	0	0	0	0	0
AT1G08623	AT1G08623	-	1:23640069-23640339	0	0	0	0	0	0	0	0	0
AT1G08627	AT1G08627	-	1:23640140-23640371	0	0	0	0	0	0	0	0	0
AT1G63790	AT1G63790	-	1:23667484-23667556	0	0	0	0	0	0	0	0	0
AT1G08637	AT1G08637	-	1:23691268-23691584	0	0	0	0	0	0	0	0	0
AT1G64000	AT1G64000	WRKY56	1:23747303-23749053	0	0	0	0	0	0	0	0	0
AT1G64120	AT1G64120	-	1:23802552-23802636	0	0	0	0	0	0	0	0	0
AT1G64160	AT1G64160	DIR5	1:23813942-23814839	0	0	0	0	0	0	0	0	0
AT1G64195	AT1G64195	-	1:23827520-23828048	0	0	0	0	0	0	0	0	0
AT1G08673	AT1G08673	-	1:23895659-23896006	0	0	0	0	0	0	0	0	0
AT1G64420	AT1G64420	-	1:23933136-23933209	0	0	0	0	0	0	0	0	0
AT1G08683	AT1G08683	-	1:23950793-23950999	0	0	0	0	0	0	0	0	0
AT1G64585	AT1G64585	-	1:23989932-23990097	0	0	0	0	0	0	0	0	0
AT1G64590	AT1G64590	-	1:23993476-23995509	0	0	0	0	0	0	0	0	0
AT1G64633	AT1G64633	-	1:24019583-24019586	0	0	0	0	0	0	0	0	0
AT1G64830	AT1G64830	-	1:24091136-24092579	0	0	0	0	0	0	0	0	0
AT1G08737	AT1G08737	-	1:24194482-24194586	0	0	0	0	0	0	0	0	0
AT1G65210	AT1G65210	-	1:24224811-24225815	0	0	0	0	0	0	0	0	0
AT1G65340	AT1G65340	-	1:24268134-24269646	0	0	0	0	0	0	0	0	0
AT1G65425	AT1G65425	-	1:24299856-24300588	0	0	0	0	0	0	0	0	0
AT1G08757	AT1G08757	-	1:24339370-24340154	0	0	0	0	0	0	0	0	0
AT1G08763	AT1G08763	-	1:24345646-24345921	0	0	0	0	0	0	0	0	0
AT1G65570	AT1G65570	-	1:24373873-24375895	0	0	0	0	0	0	0	0	0
AT1G08767	AT1G08767	-	1:24376614-24376890	0	0	0	0	0	0	0	0	0
AT1G65640	AT1G65640	DEGP4	1:24410850-24413527	0	0	0	0	0	0	0	0	0
AT1G65680	AT1G65680	EXPB2	1:24427265-24428673	0	0	0	0	0	0	0	0	0
AT1G65681	AT1G65681	-	1:24428874-24430670	0	0	0	0	0	0	0	0	0
AT1G65735	AT1G65735	-	1:24446314-24446889	0	0	0	0	0	0	0	0	0
AT1G08773	AT1G08773	-	1:24447826-24448071	0	0	0	0	0	0	0	0	0
AT1G65770	AT1G65770	-	1:24460655-24461738	0	0	0	0	0	0	0	0	0
AT1G08777	AT1G08777	-	1:24472727-24472972	0	0	0	0	0	0	0	0	0
AT1G65830	AT1G65830	-	1:24486991-24487073	0	0	0	0	0	0	0	0	0
AT1G08783	AT1G08783	MI0017886	1:24543739-24544014	0	0	0	0	0	0	0	0	0
AT1G08787	AT1G08787	-	1:24544545-24544782	0	0	0	0	0	0	0	0	0
AT1G08807	AT1G08807	-	1:24576761-24577005	0	0	0	0	0	0	0	0	0
AT1G66030	AT1G66030	-	1:24583118-24583728	0	0	0	0	0	0	0	0	0
AT1G66045	AT1G66045	-	1:24588268-24588794	0	0	0	0	0	0	0	0	0
AT1G08813	AT1G08813	MI0020195	1:24605426-24605567	0	0	0	0	0	0	0	0	0
AT1G66145	AT1G66145	CLE18	1:24628529-24628835	0	0	0	0	0	0	0	0	0
AT1G66220	AT1G66220	SBT3.17	1:24670535-24673661	0	0	0	0	0	0	0	0	0
AT1G08817	AT1G08817	-	1:24675158-24675406	0	0	0	0	0	0	0	0	0
AT1G66280	AT1G66280	BGLU22	1:24706511-24709996	0	0	0	0	0	0	0	0	0
AT1G08823	AT1G08823	-	1:24712211-24712410	0	0	0	0	0	0	0	0	0
AT1G08827	AT1G08827	-	1:24712284-24712790	0	0	0	0	0	0	0	0	0
AT1G66420	AT1G66420	-	1:24777183-24778032	0	0	0	0	0	0	0	0	0
AT1G66560	AT1G66560	WRKY64	1:24833517-24834801	0	0	0	0	0	0	0	0	0
AT1G66570	AT1G66570	SUC7	1:24835243-24837441	0	0	0	0	0	0	0	0	0
AT1G66770	AT1G66770	SWEET6	1:24906450-24907236	0	0	0	0	0	0	0	0	0
AT1G66783	AT1G66783	p_MI0000184	1:24913201-24913299	0	0	0	0	0	0	0	0	0
AT1G66795	AT1G66795	p_MI0000185	1:24921085-24921217	0	0	0	0	0	0	0	0	0
AT1G66820	AT1G66820	-	1:24929886-24930627	0	0	0	0	0	0	0	0	0
AT1G66852	AT1G66852	-	1:24938499-24938832	0	0	0	0	0	0	0	0	0
AT1G66855	AT1G66855	-	1:24939549-24940013	0	0	0	0	0	0	0	0	0
AT1G08863	AT1G08863	-	1:24964332-24964615	0	0	0	0	0	0	0	0	0
AT1G08867	AT1G08867	-	1:24969873-24970120	0	0	0	0	0	0	0	0	0
AT1G67030	AT1G67030	ZFP6	1:25016401-25017512	0	0	0	0	0	0	0	0	0
AT1G08877	AT1G08877	-	1:25017841-25018140	0	0	0	0	0	0	0	0	0
AT1G08887	AT1G08887	-	1:25027118-25027355	0	0	0	0	0	0	0	0	0
AT1G08893	AT1G08893	-	1:25032593-25033048	0	0	0	0	0	0	0	0	0
AT1G08897	AT1G08897	-	1:25032737-25033010	0	0	0	0	0	0	0	0	0
AT1G08907	AT1G08907	-	1:25139088-25139293	0	0	0	0	0	0	0	0	0
AT1G67235	AT1G67235	-	1:25162506-25163104	0	0	0	0	0	0	0	0	0
AT1G08923	AT1G08923	-	1:25174144-25174393	0	0	0	0	0	0	0	0	0
AT1G67330	AT1G67330	-	1:25213851-25215174	0	0	0	0	0	0	0	0	0
AT1G08927	AT1G08927	-	1:25219562-25219810	0	0	0	0	0	0	0	0	0
AT1G08933	AT1G08933	-	1:25219755-25219954	0	0	0	0	0	0	0	0	0
AT1G67635	AT1G67635	-	1:25349341-25350384	0	0	0	0	0	0	0	0	0
AT1G08953	AT1G08953	-	1:25386023-25386265	0	0	0	0	0	0	0	0	0
AT1G67775	AT1G67775	CLE8	1:25411311-25411696	0	0	0	0	0	0	0	0	0
AT1G67855	AT1G67855	-	1:25442255-25442876	0	0	0	0	0	0	0	0	0
AT1G68210	AT1G68210	APRR6	1:25565982-25569302	0	0	0	0	0	0	0	0	0
AT1G68270	AT1G68270	AEE22	1:25588190-25590254	0	0	0	0	0	0	0	0	0
AT1G68325	AT1G68325	-	1:25608431-25609405	0	0	0	0	0	0	0	0	0
AT1G08977	AT1G08977	-	1:25612600-25612883	0	0	0	0	0	0	0	0	0
AT1G08983	AT1G08983	-	1:25617342-25617842	0	0	0	0	0	0	0	0	0
AT1G08987	AT1G08987	-	1:25647322-25647396	0	0	0	0	0	0	0	0	0
AT1G68420	AT1G68420	-	1:25653892-25654156	0	0	0	0	0	0	0	0	0
AT1G08993	AT1G08993	-	1:25740061-25740329	0	0	0	0	0	0	0	0	0
AT1G09007	AT1G09007	-	1:25787191-25787611	0	0	0	0	0	0	0	0	0
AT1G68860	AT1G68860	-	1:25886535-25886609	0	0	0	0	0	0	0	0	0
AT1G68950	AT1G68950	-	1:25928195-25928268	0	0	0	0	0	0	0	0	0
AT1G68970	AT1G68970	-	1:25932076-25932149	0	0	0	0	0	0	0	0	0
AT1G69000	AT1G69000	-	1:25941163-25941235	0	0	0	0	0	0	0	0	0
AT1G09033	AT1G09033	-	1:25954831-25955116	0	0	0	0	0	0	0	0	0
AT1G09037	AT1G09037	-	1:25954907-25955368	0	0	0	0	0	0	0	0	0
AT1G69090	AT1G69090	-	1:25977449-25978706	0	0	0	0	0	0	0	0	0
AT1G69130	AT1G69130	-	1:25989729-25989803	0	0	0	0	0	0	0	0	0
AT1G09043	AT1G09043	-	1:25996142-25996343	0	0	0	0	0	0	0	0	0
AT1G69240	AT1G69240	MES15	1:26027881-26030312	0	0	0	0	0	0	0	0	0
AT1G09057	AT1G09057	-	1:26111317-26111522	0	0	0	0	0	0	0	0	0
AT1G69470	AT1G69470	-	1:26113574-26113997	0	0	0	0	0	0	0	0	0
AT1G09063	AT1G09063	-	1:26133254-26133539	0	0	0	0	0	0	0	0	0
AT1G09073	AT1G09073	-	1:26183485-26183684	0	0	0	0	0	0	0	0	0
AT1G09077	AT1G09077	-	1:26186390-26186596	0	0	0	0	0	0	0	0	0
AT1G09087	AT1G09087	-	1:26190602-26190685	0	0	0	0	0	0	0	0	0
AT1G69792	AT1G69792	p_MI0001010	1:26269978-26270078	0	0	0	0	0	0	0	0	0
AT1G09107	AT1G09107	-	1:26271540-26271862	0	0	0	0	0	0	0	0	0
AT1G09113	AT1G09113	-	1:26271805-26272267	0	0	0	0	0	0	0	0	0
AT1G69795	AT1G69795	p_MI0001011	1:26272775-26272870	0	0	0	0	0	0	0	0	0
AT1G69797	AT1G69797	p_MI0001012	1:26273857-26273969	0	0	0	0	0	0	0	0	0
AT1G09117	AT1G09117	-	1:26281565-26281767	0	0	0	0	0	0	0	0	0
AT1G69825	AT1G69825	-	1:26286495-26286929	0	0	0	0	0	0	0	0	0
AT1G69828	AT1G69828	-	1:26287521-26287948	0	0	0	0	0	0	0	0	0
AT1G09123	AT1G09123	-	1:26308148-26308427	0	0	0	0	0	0	0	0	0
AT1G09127	AT1G09127	-	1:26355787-26356179	0	0	0	0	0	0	0	0	0
AT1G70050	AT1G70050	-	1:26382153-26382225	0	0	0	0	0	0	0	0	0
AT1G09133	AT1G09133	-	1:26382597-26382799	0	0	0	0	0	0	0	0	0
AT1G09137	AT1G09137	-	1:26425752-26425999	0	0	0	0	0	0	0	0	0
AT1G09147	AT1G09147	-	1:26445044-26445387	0	0	0	0	0	0	0	0	0
AT1G09153	AT1G09153	-	1:26445195-26445798	0	0	0	0	0	0	0	0	0
AT1G09163	AT1G09163	-	1:26488133-26488333	0	0	0	0	0	0	0	0	0
AT1G09173	AT1G09173	-	1:26542321-26542675	0	0	0	0	0	0	0	0	0
AT1G09177	AT1G09177	-	1:26542393-26542642	0	0	0	0	0	0	0	0	0
AT1G09183	AT1G09183	-	1:26544623-26544852	0	0	0	0	0	0	0	0	0
AT1G70450	AT1G70450	-	1:26552575-26554559	0	0	0	0	0	0	0	0	0
AT1G09187	AT1G09187	-	1:26569596-26569972	0	0	0	0	0	0	0	0	0
AT1G70870	AT1G70870	-	1:26721019-26721563	0	0	0	0	0	0	0	0	0
AT1G70880	AT1G70880	-	1:26722845-26723978	0	0	0	0	0	0	0	0	0
AT1G70944	AT1G70944	-	1:26749136-26749253	0	0	0	0	0	0	0	0	0
AT1G70949	AT1G70949	-	1:26752400-26752664	0	0	0	0	0	0	0	0	0
AT1G70960	AT1G70960	-	1:26756252-26757362	0	0	0	0	0	0	0	0	0
AT1G09217	AT1G09217	-	1:26794195-26794614	0	0	0	0	0	0	0	0	0
AT1G71320	AT1G71320	-	1:26882484-26883818	0	0	0	0	0	0	0	0	0
AT1G09237	AT1G09237	-	1:26895255-26895298	0	0	0	0	0	0	0	0	0
AT1G71700	AT1G71700	-	1:26973388-26973459	0	0	0	0	0	0	0	0	0
AT1G09273	AT1G09273	-	1:27042716-27043026	0	0	0	0	0	0	0	0	0
AT1G09277	AT1G09277	-	1:27073230-27073604	0	0	0	0	0	0	0	0	0
AT1G09283	AT1G09283	-	1:27073269-27073709	0	0	0	0	0	0	0	0	0
AT1G09303	AT1G09303	-	1:27122778-27123029	0	0	0	0	0	0	0	0	0
AT1G72141	AT1G72141	-	1:27145145-27145322	0	0	0	0	0	0	0	0	0
AT1G09307	AT1G09307	-	1:27276710-27277043	0	0	0	0	0	0	0	0	0
AT1G09313	AT1G09313	-	1:27305685-27306118	0	0	0	0	0	0	0	0	0
AT1G72580	AT1G72580	-	1:27334075-27334771	0	0	0	0	0	0	0	0	0
AT1G09337	AT1G09337	-	1:27363311-27363766	0	0	0	0	0	0	0	0	0
AT1G72780	AT1G72780	-	1:27393384-27393466	0	0	0	0	0	0	0	0	0
AT1G09357	AT1G09357	-	1:27443938-27444522	0	0	0	0	0	0	0	0	0
AT1G73160	AT1G73160	-	1:27506484-27508185	0	0	0	0	0	0	0	0	0
AT1G09373	AT1G09373	-	1:27534532-27534769	0	0	0	0	0	0	0	0	0
AT1G09377	AT1G09377	-	1:27578092-27578401	0	0	0	0	0	0	0	0	0
AT1G09387	AT1G09387	-	1:27641612-27642030	0	0	0	0	0	0	0	0	0
AT1G09393	AT1G09393	-	1:27656279-27656750	0	0	0	0	0	0	0	0	0
AT1G09397	AT1G09397	-	1:27656349-27656750	0	0	0	0	0	0	0	0	0
AT1G73687	AT1G73687	p_MI0000189	1:27713232-27713416	0	0	0	0	0	0	0	0	0
AT1G09407	AT1G09407	-	1:27720249-27720698	0	0	0	0	0	0	0	0	0
AT1G09417	AT1G09417	-	1:27761943-27762256	0	0	0	0	0	0	0	0	0
AT1G73900	AT1G73900	-	1:27788982-27789054	0	0	0	0	0	0	0	0	0
AT1G74045	AT1G74045	TET17	1:27846011-27846840	0	0	0	0	0	0	0	0	0
AT1G74110	AT1G74110	-	1:27866666-27868368	0	0	0	0	0	0	0	0	0
AT1G09453	AT1G09453	-	1:27967723-27968657	0	0	0	0	0	0	0	0	0
AT1G09473	AT1G09473	MI0001426	1:27987015-27987125	0	0	0	0	0	0	0	0	0
AT1G74500	AT1G74500	PRE3	1:27997918-27998821	0	0	0	0	0	0	0	0	0
AT1G09493	AT1G09493	-	1:28045331-28046073	0	0	0	0	0	0	0	0	0
AT1G09497	AT1G09497	-	1:28047168-28047416	0	0	0	0	0	0	0	0	0
AT1G09503	AT1G09503	-	1:28056528-28056771	0	0	0	0	0	0	0	0	0
AT1G09507	AT1G09507	-	1:28056528-28056805	0	0	0	0	0	0	0	0	0
AT1G74820	AT1G74820	-	1:28111807-28112579	0	0	0	0	0	0	0	0	0
AT1G75070	AT1G75070	-	1:28184531-28184603	0	0	0	0	0	0	0	0	0
AT1G09547	AT1G09547	-	1:28288908-28289117	0	0	0	0	0	0	0	0	0
AT1G75570	AT1G75570	-	1:28373488-28373561	0	0	0	0	0	0	0	0	0
AT1G75650	AT1G75650	-	1:28407983-28408056	0	0	0	0	0	0	0	0	0
AT1G75717	AT1G75717	-	1:28433918-28434261	0	0	0	0	0	0	0	0	0
AT1G75740	AT1G75740	-	1:28440888-28440960	0	0	0	0	0	0	0	0	0
AT1G09577	AT1G09577	-	1:28467240-28467900	0	0	0	0	0	0	0	0	0
AT1G09587	AT1G09587	-	1:28487909-28488251	0	0	0	0	0	0	0	0	0
AT1G75970	AT1G75970	-	1:28519984-28520056	0	0	0	0	0	0	0	0	0
AT1G76000	AT1G76000	-	1:28527766-28527838	0	0	0	0	0	0	0	0	0
AT1G09613	AT1G09613	-	1:28600506-28600725	0	0	0	0	0	0	0	0	0
AT1G76330	AT1G76330	-	1:28634691-28634773	0	0	0	0	0	0	0	0	0
AT1G09633	AT1G09633	-	1:28739769-28740168	0	0	0	0	0	0	0	0	0
AT1G09637	AT1G09637	-	1:28782713-28782958	0	0	0	0	0	0	0	0	0
AT1G76728	AT1G76728	-	1:28802632-28802734	0	0	0	0	0	0	0	0	0
AT1G76840	AT1G76840	-	1:28846565-28847288	0	0	0	0	0	0	0	0	0
AT1G09683	AT1G09683	-	1:28886890-28887095	0	0	0	0	0	0	0	0	0
AT1G76954	AT1G76954	-	1:28917865-28918537	0	0	0	0	0	0	0	0	0
AT1G76994	AT1G76994	-	1:28937318-28937798	0	0	0	0	0	0	0	0	0
AT1G77040	AT1G77040	-	1:28947553-28947625	0	0	0	0	0	0	0	0	0
AT1G77150	AT1G77150	-	1:28992875-28993170	0	0	0	0	0	0	0	0	0
AT1G77190	AT1G77190	-	1:29002204-29002286	0	0	0	0	0	0	0	0	0
AT1G09717	AT1G09717	-	1:29079252-29079454	0	0	0	0	0	0	0	0	0
AT1G09723	AT1G09723	-	1:29080816-29081025	0	0	0	0	0	0	0	0	0
AT1G09733	AT1G09733	-	1:29098674-29099062	0	0	0	0	0	0	0	0	0
AT1G77560	AT1G77560	-	1:29143089-29143161	0	0	0	0	0	0	0	0	0
AT1G09737	AT1G09737	-	1:29173077-29173283	0	0	0	0	0	0	0	0	0
AT1G77682	AT1G77682	-	1:29196542-29197071	0	0	0	0	0	0	0	0	0
AT1G09747	AT1G09747	-	1:29198599-29198955	0	0	0	0	0	0	0	0	0
AT1G77780	AT1G77780	-	1:29248299-29249528	0	0	0	0	0	0	0	0	0
AT1G77815	AT1G77815	-	1:29263347-29263650	0	0	0	0	0	0	0	0	0
AT1G09763	AT1G09763	-	1:29281985-29282189	0	0	0	0	0	0	0	0	0
AT1G77910	AT1G77910	-	1:29296137-29296407	0	0	0	0	0	0	0	0	0
AT1G09767	AT1G09767	-	1:29296513-29296851	0	0	0	0	0	0	0	0	0
AT1G09773	AT1G09773	-	1:29344274-29345115	0	0	0	0	0	0	0	0	0
AT1G09787	AT1G09787	-	1:29422294-29422360	0	0	0	0	0	0	0	0	0
AT1G09793	AT1G09793	-	1:29427764-29428422	0	0	0	0	0	0	0	0	0
AT1G78250	AT1G78250	-	1:29443925-29444010	0	0	0	0	0	0	0	0	0
AT1G09807	AT1G09807	-	1:29466032-29466249	0	0	0	0	0	0	0	0	0
AT1G78360	AT1G78360	-	1:29481868-29483009	0	0	0	0	0	0	0	0	0
AT1G09813	AT1G09813	-	1:29521019-29521223	0	0	0	0	0	0	0	0	0
AT1G09817	AT1G09817	MI0019230	1:29525201-29525286	0	0	0	0	0	0	0	0	0
AT1G78740	AT1G78740	-	1:29610493-29611492	0	0	0	0	0	0	0	0	0
AT1G09847	AT1G09847	-	1:29769083-29769583	0	0	0	0	0	0	0	0	0
AT1G79240	AT1G79240	-	1:29804122-29804195	0	0	0	0	0	0	0	0	0
AT1G79290	AT1G79290	-	1:29833116-29833188	0	0	0	0	0	0	0	0	0
AT1G79300	AT1G79300	-	1:29833717-29833789	0	0	0	0	0	0	0	0	0
AT1G09873	AT1G09873	-	1:29911423-29911447	0	0	0	0	0	0	0	0	0
AT1G09883	AT1G09883	-	1:29911740-29911812	0	0	0	0	0	0	0	0	0
AT1G79980	AT1G79980	-	1:30083995-30084069	0	0	0	0	0	0	0	0	0
AT1G09953	AT1G09953	-	1:30145385-30145878	0	0	0	0	0	0	0	0	0
AT1G09957	AT1G09957	-	1:30145493-30145695	0	0	0	0	0	0	0	0	0
AT1G80140	AT1G80140	-	1:30146610-30148180	0	0	0	0	0	0	0	0	0
AT1G80220	AT1G80220	-	1:30167838-30168606	0	0	0	0	0	0	0	0	0
AT1G80250	AT1G80250	-	1:30174006-30174085	0	0	0	0	0	0	0	0	0
AT1G80430	AT1G80430	-	1:30237783-30237865	0	0	0	0	0	0	0	0	0
AT1G09967	AT1G09967	-	1:30239644-30239894	0	0	0	0	0	0	0	0	0
AT1G09973	AT1G09973	-	1:30239749-30239969	0	0	0	0	0	0	0	0	0
AT1G09977	AT1G09977	-	1:30275758-30276154	0	0	0	0	0	0	0	0	0
AT1G80590	AT1G80590	WRKY66	1:30296165-30297224	0	0	0	0	0	0	0	0	0
AT1G09983	AT1G09983	-	1:30297613-30297846	0	0	0	0	0	0	0	0	0
AT2G01050	AT2G01050	-	2:68336-69884	0	0	0	0	0	0	0	0	0
AT2G03885	AT2G03885	-	2:72281-72622	0	0	0	0	0	0	0	0	0
AT2G01379	AT2G01379	-	2:171097-171472	0	0	0	0	0	0	0	0	0
AT2G03945	AT2G03945	-	2:171156-171433	0	0	0	0	0	0	0	0	0
AT2G03985	AT2G03985	-	2:178959-179203	0	0	0	0	0	0	0	0	0
AT2G04005	AT2G04005	-	2:238680-239055	0	0	0	0	0	0	0	0	0
AT2G01530	AT2G01530	MLP329	2:239668-240687	0	0	0	0	0	0	0	0	0
AT2G04015	AT2G04015	-	2:258997-259325	0	0	0	0	0	0	0	0	0
AT2G04075	AT2G04075	-	2:289114-289465	0	0	0	0	0	0	0	0	0
AT2G04085	AT2G04085	-	2:289114-289752	0	0	0	0	0	0	0	0	0
AT2G01667	AT2G01667	-	2:295454-295556	0	0	0	0	0	0	0	0	0
AT2G01780	AT2G01780	-	2:338023-339871	0	0	0	0	0	0	0	0	0
AT2G04095	AT2G04095	-	2:340770-341005	0	0	0	0	0	0	0	0	0
AT2G01790	AT2G01790	-	2:341321-342480	0	0	0	0	0	0	0	0	0
AT2G04155	AT2G04155	-	2:476691-477011	0	0	0	0	0	0	0	0	0
AT2G04175	AT2G04175	-	2:484074-484602	0	0	0	0	0	0	0	0	0
AT2G04185	AT2G04185	-	2:522500-522705	0	0	0	0	0	0	0	0	0
AT2G02103	AT2G02103	-	2:530240-531636	0	0	0	0	0	0	0	0	0
AT2G04195	AT2G04195	-	2:541040-541242	0	0	0	0	0	0	0	0	0
AT2G02250	AT2G02250	PP2B2	2:594483-595869	0	0	0	0	0	0	0	0	0
AT2G02280	AT2G02280	PP2B4	2:600490-601439	0	0	0	0	0	0	0	0	0
AT2G02310	AT2G02310	PP2B6	2:608585-610283	0	0	0	0	0	0	0	0	0
AT2G02320	AT2G02320	PP2B7	2:610427-611843	0	0	0	0	0	0	0	0	0
AT2G02440	AT2G02440	-	2:638011-639305	0	0	0	0	0	0	0	0	0
AT2G04225	AT2G04225	-	2:678501-678715	0	0	0	0	0	0	0	0	0
AT2G02550	AT2G02550	-	2:687383-688764	0	0	0	0	0	0	0	0	0
AT2G02580	AT2G02580	CYP71B9	2:701931-703798	0	0	0	0	0	0	0	0	0
AT2G02600	AT2G02600	-	2:706795-706868	0	0	0	0	0	0	0	0	0
AT2G04255	AT2G04255	-	2:719586-719969	0	0	0	0	0	0	0	0	0
AT2G02630	AT2G02630	-	2:723564-725620	0	0	0	0	0	0	0	0	0
AT2G04265	AT2G04265	-	2:730084-731023	0	0	0	0	0	0	0	0	0
AT2G02635	AT2G02635	-	2:725075-731178	0	0	0	0	0	0	0	0	0
AT2G02650	AT2G02650	-	2:735410-736546	0	0	0	0	0	0	0	0	0
AT2G02695	AT2G02695	-	2:752138-754145	0	0	0	0	0	0	0	0	0
AT2G04315	AT2G04315	-	2:780944-781362	0	0	0	0	0	0	0	0	0
AT2G02900	AT2G02900	-	2:846854-846927	0	0	0	0	0	0	0	0	0
AT2G03030	AT2G03030	-	2:889763-890520	0	0	0	0	0	0	0	0	0
AT2G03180	AT2G03180	-	2:962763-963126	0	0	0	0	0	0	0	0	0
AT2G03190	AT2G03190	ASK16	2:964213-964901	0	0	0	0	0	0	0	0	0
AT2G03300	AT2G03300	-	2:1003467-1004222	0	0	0	0	0	0	0	0	0
AT2G03445	AT2G03445	p_MI0001017	2:1040937-1041042	0	0	0	0	0	0	0	0	0
AT2G03490	AT2G03490	-	2:1054717-1054790	0	0	0	0	0	0	0	0	0
AT2G03565	AT2G03565	-	2:1081591-1082121	0	0	0	0	0	0	0	0	0
AT2G03567	AT2G03567	-	2:1085524-1086607	0	0	0	0	0	0	0	0	0
AT2G03580	AT2G03580	-	2:1093263-1094481	0	0	0	0	0	0	0	0	0
AT2G03660	AT2G03660	-	2:1113983-1114055	0	0	0	0	0	0	0	0	0
AT2G03700	AT2G03700	-	2:1123389-1123461	0	0	0	0	0	0	0	0	0
AT2G04565	AT2G04565	-	2:1133544-1133840	0	0	0	0	0	0	0	0	0
AT2G04575	AT2G04575	-	2:1133580-1133840	0	0	0	0	0	0	0	0	0
AT2G03790	AT2G03790	-	2:1154384-1154457	0	0	0	0	0	0	0	0	0
AT2G03823	AT2G03823	-	2:1167353-1167492	0	0	0	0	0	0	0	0	0
AT2G03822	AT2G03822	-	2:1168199-1168373	0	0	0	0	0	0	0	0	0
AT2G04595	AT2G04595	-	2:1191262-1191545	0	0	0	0	0	0	0	0	0
AT2G03930	AT2G03930	-	2:1204919-1206249	0	0	0	0	0	0	0	0	0
AT2G03932	AT2G03932	-	2:1213232-1213650	0	0	0	0	0	0	0	0	0
AT2G03931	AT2G03931	-	2:1214427-1214843	0	0	0	0	0	0	0	0	0
AT2G04605	AT2G04605	-	2:1218632-1219011	0	0	0	0	0	0	0	0	0
AT2G03936	AT2G03936	-	2:1221110-1221522	0	0	0	0	0	0	0	0	0
AT2G04615	AT2G04615	-	2:1237096-1238033	0	0	0	0	0	0	0	0	0
AT2G04635	AT2G04635	-	2:1237238-1237523	0	0	0	0	0	0	0	0	0
AT2G04655	AT2G04655	-	2:1251861-1252530	0	0	0	0	0	0	0	0	0
AT2G04665	AT2G04665	-	2:1287910-1288333	0	0	0	0	0	0	0	0	0
AT2G04685	AT2G04685	-	2:1288309-1288514	0	0	0	0	0	0	0	0	0
AT2G04034	AT2G04034	-	2:1297045-1297550	0	0	0	0	0	0	0	0	0
AT2G04695	AT2G04695	-	2:1311715-1312048	0	0	0	0	0	0	0	0	0
AT2G04705	AT2G04705	-	2:1319420-1319619	0	0	0	0	0	0	0	0	0
AT2G04062	AT2G04062	-	2:1345176-1346266	0	0	0	0	0	0	0	0	0
AT2G04063	AT2G04063	-	2:1349757-1350177	0	0	0	0	0	0	0	0	0
AT2G04715	AT2G04715	-	2:1374988-1375543	0	0	0	0	0	0	0	0	0
AT2G04745	AT2G04745	-	2:1438424-1438778	0	0	0	0	0	0	0	0	0
AT2G04765	AT2G04765	-	2:1483838-1484090	0	0	0	0	0	0	0	0	0
AT2G04300	AT2G04300	-	2:1493008-1497016	0	0	0	0	0	0	0	0	0
AT2G04425	AT2G04425	LCR82	2:1536974-1537504	0	0	0	0	0	0	0	0	0
AT2G04785	AT2G04785	-	2:1601494-1601751	0	0	0	0	0	0	0	0	0
AT2G04622	AT2G04622	-	2:1613685-1614019	0	0	0	0	0	0	0	0	0
AT2G04815	AT2G04815	-	2:1696037-1696390	0	0	0	0	0	0	0	0	0
AT2G04870	AT2G04870	-	2:1716167-1716386	0	0	0	0	0	0	0	0	0
AT2G04925	AT2G04925	-	2:1729665-1730190	0	0	0	0	0	0	0	0	0
AT2G04835	AT2G04835	-	2:1767351-1767726	0	0	0	0	0	0	0	0	0
AT2G04825	AT2G04825	-	2:1767351-1767856	0	0	0	0	0	0	0	0	0
AT2G05105	AT2G05105	-	2:1836840-1837441	0	0	0	0	0	0	0	0	0
AT2G04855	AT2G04855	-	2:1837168-1837770	0	0	0	0	0	0	0	0	0
AT2G05117	AT2G05117	SCRL9	2:1838591-1839014	0	0	0	0	0	0	0	0	0
AT2G04875	AT2G04875	-	2:1840614-1840974	0	0	0	0	0	0	0	0	0
AT2G04885	AT2G04885	-	2:1927014-1927479	0	0	0	0	0	0	0	0	0
AT2G05294	AT2G05294	-	2:1928529-1928622	0	0	0	0	0	0	0	0	0
AT2G05335	AT2G05335	SCRL15	2:1942519-1943101	0	0	0	0	0	0	0	0	0
AT2G04895	AT2G04895	-	2:1944675-1945269	0	0	0	0	0	0	0	0	0
AT2G05350	AT2G05350	-	2:1949613-1954740	0	0	0	0	0	0	0	0	0
AT2G05360	AT2G05360	-	2:1956114-1959303	0	0	0	0	0	0	0	0	0
AT2G05370	AT2G05370	-	2:1960412-1961840	0	0	0	0	0	0	0	0	0
AT2G05420	AT2G05420	-	2:1983900-1985449	0	0	0	0	0	0	0	0	0
AT2G05430	AT2G05430	-	2:1985750-1987266	0	0	0	0	0	0	0	0	0
AT2G04905	AT2G04905	-	2:2012686-2012906	0	0	0	0	0	0	0	0	0
AT2G04915	AT2G04915	-	2:2060774-2061097	0	0	0	0	0	0	0	0	0
AT2G04935	AT2G04935	MI0026810	2:2063847-2064061	0	0	0	0	0	0	0	0	0
AT2G05645	AT2G05645	-	2:2101496-2102111	0	0	0	0	0	0	0	0	0
AT2G04945	AT2G04945	-	2:2120220-2120508	0	0	0	0	0	0	0	0	0
AT2G05720	AT2G05720	-	2:2147191-2148215	0	0	0	0	0	0	0	0	0
AT2G05752	AT2G05752	-	2:2169304-2170528	0	0	0	0	0	0	0	0	0
AT2G04975	AT2G04975	-	2:2188656-2189130	0	0	0	0	0	0	0	0	0
AT2G04985	AT2G04985	-	2:2189984-2190398	0	0	0	0	0	0	0	0	0
AT2G04995	AT2G04995	-	2:2190021-2190473	0	0	0	0	0	0	0	0	0
AT2G05786	AT2G05786	-	2:2198270-2198405	0	0	0	0	0	0	0	0	0
AT2G05005	AT2G05005	-	2:2212504-2212810	0	0	0	0	0	0	0	0	0
AT2G05970	AT2G05970	-	2:2308650-2309784	0	0	0	0	0	0	0	0	0
AT2G06020	AT2G06020	-	2:2342534-2346207	0	0	0	0	0	0	0	0	0
AT2G06095	AT2G06095	-	2:2373521-2374745	0	0	0	0	0	0	0	0	0
AT2G06105	AT2G06105	-	2:2395012-2398395	0	0	0	0	0	0	0	0	0
AT2G06166	AT2G06166	-	2:2411004-2411656	0	0	0	0	0	0	0	0	0
AT2G06265	AT2G06265	-	2:2529779-2530255	0	0	0	0	0	0	0	0	0
AT2G06425	AT2G06425	-	2:2571927-2572743	0	0	0	0	0	0	0	0	0
AT2G06500	AT2G06500	-	2:2580717-2583223	0	0	0	0	0	0	0	0	0
AT2G06541	AT2G06541	-	2:2598221-2600326	0	0	0	0	0	0	0	0	0
AT2G06555	AT2G06555	-	2:2604147-2604927	0	0	0	0	0	0	0	0	0
AT2G06562	AT2G06562	-	2:2617553-2619173	0	0	0	0	0	0	0	0	0
AT2G06565	AT2G06565	-	2:2621755-2622063	0	0	0	0	0	0	0	0	0
AT2G06570	AT2G06570	-	2:2622602-2624902	0	0	0	0	0	0	0	0	0
AT2G06645	AT2G06645	-	2:2647990-2649647	0	0	0	0	0	0	0	0	0
AT2G06667	AT2G06667	-	2:2660526-2660715	0	0	0	0	0	0	0	0	0
AT2G06675	AT2G06675	-	2:2705041-2705476	0	0	0	0	0	0	0	0	0
AT2G05015	AT2G05015	-	2:2753376-2754065	0	0	0	0	0	0	0	0	0
AT2G06904	AT2G06904	-	2:2806624-2807368	0	0	0	0	0	0	0	0	0
AT2G06906	AT2G06906	-	2:2807414-2807967	0	0	0	0	0	0	0	0	0
AT2G06908	AT2G06908	-	2:2815397-2816349	0	0	0	0	0	0	0	0	0
AT2G06960	AT2G06960	-	2:2867671-2870352	0	0	0	0	0	0	0	0	0
AT2G05065	AT2G05065	-	2:2891626-2891867	0	0	0	0	0	0	0	0	0
AT2G07020	AT2G07020	-	2:2908472-2911198	0	0	0	0	0	0	0	0	0
AT2G07110	AT2G07110	-	2:2952609-2953208	0	0	0	0	0	0	0	0	0
AT2G07120	AT2G07120	-	2:2953604-2954722	0	0	0	0	0	0	0	0	0
AT2G05085	AT2G05085	-	2:2960215-2960456	0	0	0	0	0	0	0	0	0
AT2G07190	AT2G07190	-	2:2987366-2988945	0	0	0	0	0	0	0	0	0
AT2G07200	AT2G07200	-	2:2989204-2989878	0	0	0	0	0	0	0	0	0
AT2G07215	AT2G07215	-	2:2996775-2997889	0	0	0	0	0	0	0	0	0
AT2G07280	AT2G07280	-	2:3026397-3029353	0	0	0	0	0	0	0	0	0
AT2G07290	AT2G07290	-	2:3029560-3030035	0	0	0	0	0	0	0	0	0
AT2G07310	AT2G07310	-	2:3034796-3036387	0	0	0	0	0	0	0	0	0
AT2G07440	AT2G07440	-	2:3093820-3094750	0	0	0	0	0	0	0	0	0
AT2G07505	AT2G07505	-	2:3125670-3126173	0	0	0	0	0	0	0	0	0
AT2G07743	AT2G07743	-	2:3255831-3255905	0	0	0	0	0	0	0	0	0
AT2G07617	AT2G07617	-	2:3262522-3262587	0	0	0	0	0	0	0	0	0
AT2G07746	AT2G07746	-	2:3276439-3276511	0	0	0	0	0	0	0	0	0
AT2G07626	AT2G07626	-	2:3296471-3297016	0	0	0	0	0	0	0	0	0
AT2G07752	AT2G07752	-	2:3303243-3303315	0	0	0	0	0	0	0	0	0
AT2G07631	AT2G07631	-	2:3318247-3319435	0	0	0	0	0	0	0	0	0
AT2G07792	AT2G07792	-	2:3332684-3332759	0	0	0	0	0	0	0	0	0
AT2G07636	AT2G07636	-	2:3340396-3341060	0	0	0	0	0	0	0	0	0
AT2G05245	AT2G05245	-	2:3340631-3341062	0	0	0	0	0	0	0	0	0
AT2G07642	AT2G07642	-	2:3400796-3400838	0	0	0	0	0	0	0	0	0
AT2G07756	AT2G07756	-	2:3444362-3444434	0	0	0	0	0	0	0	0	0
AT2G07757	AT2G07757	-	2:3452976-3453063	0	0	0	0	0	0	0	0	0
AT2G07758	AT2G07758	-	2:3462077-3462151	0	0	0	0	0	0	0	0	0
AT2G05355	AT2G05355	-	2:3489588-3489657	0	0	0	0	0	0	0	0	0
AT2G07762	AT2G07762	-	2:3495011-3495086	0	0	0	0	0	0	0	0	0
AT2G07764	AT2G07764	-	2:3496439-3496511	0	0	0	0	0	0	0	0	0
AT2G05395	AT2G05395	-	2:3509689-3510093	0	0	0	0	0	0	0	0	0
AT2G05415	AT2G05415	MI0019222	2:3517382-3517452	0	0	0	0	0	0	0	0	0
AT2G05425	AT2G05425	-	2:3528391-3528624	0	0	0	0	0	0	0	0	0
AT2G05445	AT2G05445	-	2:3532411-3532663	0	0	0	0	0	0	0	0	0
AT2G07760	AT2G07760	-	2:3584419-3586278	0	0	0	0	0	0	0	0	0
AT2G07800	AT2G07800	-	2:3589409-3590008	0	0	0	0	0	0	0	0	0
AT2G07810	AT2G07810	-	2:3593729-3594072	0	0	0	0	0	0	0	0	0
AT2G07981	AT2G07981	-	2:3614985-3617716	0	0	0	0	0	0	0	0	0
AT2G08986	AT2G08986	-	2:3618057-3626460	0	0	0	0	0	0	0	0	0
AT2G09388	AT2G09388	-	2:3651155-3652235	0	0	0	0	0	0	0	0	0
AT2G09838	AT2G09838	-	2:3703303-3703492	0	0	0	0	0	0	0	0	0
AT2G09840	AT2G09840	-	2:3704576-3705594	0	0	0	0	0	0	0	0	0
AT2G05455	AT2G05455	MI0026805	2:3740796-3740985	0	0	0	0	0	0	0	0	0
AT2G10020	AT2G10020	-	2:3797229-3797430	0	0	0	0	0	0	0	0	0
AT2G10025	AT2G10025	-	2:3802329-3803280	0	0	0	0	0	0	0	0	0
AT2G05465	AT2G05465	-	2:3936728-3937423	0	0	0	0	0	0	0	0	0
AT2G05485	AT2G05485	-	2:3936763-3937233	0	0	0	0	0	0	0	0	0
AT2G05495	AT2G05495	-	2:3937933-3938148	0	0	0	0	0	0	0	0	0
AT2G05525	AT2G05525	-	2:4054965-4055050	0	0	0	0	0	0	0	0	0
AT2G10455	AT2G10455	-	2:4069135-4069506	0	0	0	0	0	0	0	0	0
AT2G05545	AT2G05545	-	2:4069971-4070386	0	0	0	0	0	0	0	0	0
AT2G10545	AT2G10545	-	2:4089647-4090671	0	0	0	0	0	0	0	0	0
AT2G10556	AT2G10556	-	2:4105463-4106256	0	0	0	0	0	0	0	0	0
AT2G10557	AT2G10557	-	2:4106182-4106356	0	0	0	0	0	0	0	0	0
AT2G10602	AT2G10602	-	2:4134894-4135888	0	0	0	0	0	0	0	0	0
AT2G10608	AT2G10608	-	2:4145497-4146239	0	0	0	0	0	0	0	0	0
AT2G10615	AT2G10615	-	2:4228156-4229987	0	0	0	0	0	0	0	0	0
AT2G05575	AT2G05575	-	2:4228720-4229076	0	0	0	0	0	0	0	0	0
AT2G05585	AT2G05585	-	2:4229700-4230207	0	0	0	0	0	0	0	0	0
AT2G10625	AT2G10625	-	2:4295361-4300871	0	0	0	0	0	0	0	0	0
AT2G10955	AT2G10955	-	2:4323588-4324032	0	0	0	0	0	0	0	0	0
AT2G10965	AT2G10965	-	2:4323670-4324948	0	0	0	0	0	0	0	0	0
AT2G11010	AT2G11010	-	2:4361868-4365919	0	0	0	0	0	0	0	0	0
AT2G11015	AT2G11015	-	2:4366199-4366640	0	0	0	0	0	0	0	0	0
AT2G11025	AT2G11025	-	2:4393771-4394045	0	0	0	0	0	0	0	0	0
AT2G11045	AT2G11045	-	2:4440613-4441543	0	0	0	0	0	0	0	0	0
AT2G11200	AT2G11200	-	2:4451923-4452388	0	0	0	0	0	0	0	0	0
AT2G11205	AT2G11205	-	2:4458153-4458399	0	0	0	0	0	0	0	0	0
AT2G11405	AT2G11405	-	2:4543174-4543522	0	0	0	0	0	0	0	0	0
AT2G11462	AT2G11462	-	2:4589734-4590378	0	0	0	0	0	0	0	0	0
AT2G11623	AT2G11623	-	2:4660869-4661415	0	0	0	0	0	0	0	0	0
AT2G11626	AT2G11626	-	2:4661457-4662451	0	0	0	0	0	0	0	0	0
AT2G05605	AT2G05605	MI0005411	2:4674426-4674698	0	0	0	0	0	0	0	0	0
AT2G11773	AT2G11773	-	2:4724035-4724143	0	0	0	0	0	0	0	0	0
AT2G11778	AT2G11778	-	2:4728071-4728239	0	0	0	0	0	0	0	0	0
AT2G05615	AT2G05615	MI0019203	2:4770537-4770646	0	0	0	0	0	0	0	0	0
AT2G11852	AT2G11852	-	2:4789210-4789907	0	0	0	0	0	0	0	0	0
AT2G05625	AT2G05625	-	2:4792133-4792635	0	0	0	0	0	0	0	0	0
AT2G12205	AT2G12205	-	2:4901119-4901343	0	0	0	0	0	0	0	0	0
AT2G05685	AT2G05685	-	2:4963769-4964218	0	0	0	0	0	0	0	0	0
AT2G12405	AT2G12405	-	2:5010791-5011590	0	0	0	0	0	0	0	0	0
AT2G12875	AT2G12875	-	2:5289410-5291470	0	0	0	0	0	0	0	0	0
AT2G12880	AT2G12880	-	2:5291522-5291882	0	0	0	0	0	0	0	0	0
AT2G12900	AT2G12900	-	2:5293896-5295480	0	0	0	0	0	0	0	0	0
AT2G12935	AT2G12935	-	2:5315037-5316041	0	0	0	0	0	0	0	0	0
AT2G12940	AT2G12940	-	2:5317474-5319090	0	0	0	0	0	0	0	0	0
AT2G12945	AT2G12945	-	2:5322902-5323624	0	0	0	0	0	0	0	0	0
AT2G05855	AT2G05855	-	2:5392777-5393092	0	0	0	0	0	0	0	0	0
AT2G13105	AT2G13105	-	2:5411565-5412125	0	0	0	0	0	0	0	0	0
AT2G05865	AT2G05865	-	2:5411727-5412069	0	0	0	0	0	0	0	0	0
AT2G13126	AT2G13126	-	2:5416689-5416872	0	0	0	0	0	0	0	0	0
AT2G13150	AT2G13150	-	2:5437055-5438459	0	0	0	0	0	0	0	0	0
AT2G05905	AT2G05905	-	2:5614392-5614623	0	0	0	0	0	0	0	0	0
AT2G13500	AT2G13500	-	2:5627935-5629099	0	0	0	0	0	0	0	0	0
AT2G13510	AT2G13510	-	2:5630000-5631107	0	0	0	0	0	0	0	0	0
AT2G13542	AT2G13542	-	2:5643168-5643615	0	0	0	0	0	0	0	0	0
AT2G13555	AT2G13555	-	2:5649223-5649727	0	0	0	0	0	0	0	0	0
AT2G05925	AT2G05925	-	2:5661127-5661510	0	0	0	0	0	0	0	0	0
AT2G05945	AT2G05945	-	2:5664689-5664920	0	0	0	0	0	0	0	0	0
AT2G05975	AT2G05975	-	2:5666197-5666404	0	0	0	0	0	0	0	0	0
AT2G06035	AT2G06035	-	2:5666197-5666610	0	0	0	0	0	0	0	0	0
AT2G13720	AT2G13720	-	2:5724006-5725248	0	0	0	0	0	0	0	0	0
AT2G13895	AT2G13895	-	2:5829484-5830283	0	0	0	0	0	0	0	0	0
AT2G06075	AT2G06075	-	2:5852121-5852431	0	0	0	0	0	0	0	0	0
AT2G13980	AT2G13980	-	2:5869852-5870368	0	0	0	0	0	0	0	0	0
AT2G13985	AT2G13985	-	2:5874637-5875793	0	0	0	0	0	0	0	0	0
AT2G14000	AT2G14000	-	2:5884599-5885985	0	0	0	0	0	0	0	0	0
AT2G14160	AT2G14160	-	2:5976252-5976801	0	0	0	0	0	0	0	0	0
AT2G06085	AT2G06085	-	2:6035017-6035250	0	0	0	0	0	0	0	0	0
AT2G14270	AT2G14270	-	2:6045578-6046045	0	0	0	0	0	0	0	0	0
AT2G14288	AT2G14288	-	2:6056037-6056778	0	0	0	0	0	0	0	0	0
AT2G14289	AT2G14289	-	2:6056912-6057020	0	0	0	0	0	0	0	0	0
AT2G14390	AT2G14390	-	2:6110911-6111918	0	0	0	0	0	0	0	0	0
AT2G14395	AT2G14395	-	2:6119466-6120748	0	0	0	0	0	0	0	0	0
AT2G06135	AT2G06135	-	2:6131880-6132269	0	0	0	0	0	0	0	0	0
AT2G06115	AT2G06115	-	2:6131880-6132336	0	0	0	0	0	0	0	0	0
AT2G14500	AT2G14500	-	2:6166935-6167979	0	0	0	0	0	0	0	0	0
AT2G06145	AT2G06145	-	2:6168701-6168974	0	0	0	0	0	0	0	0	0
AT2G14540	AT2G14540	-	2:6197662-6199406	0	0	0	0	0	0	0	0	0
AT2G06185	AT2G06185	-	2:6212447-6212697	0	0	0	0	0	0	0	0	0
AT2G14670	AT2G14670	SUC8	2:6274605-6276317	0	0	0	0	0	0	0	0	0
AT2G14692	AT2G14692	-	2:6287288-6287882	0	0	0	0	0	0	0	0	0
AT2G14755	AT2G14755	-	2:6316743-6317587	0	0	0	0	0	0	0	0	0
AT2G14760	AT2G14760	BHLH84	2:6321586-6323397	0	0	0	0	0	0	0	0	0
AT2G14765	AT2G14765	-	2:6351288-6351964	0	0	0	0	0	0	0	0	0
AT2G06225	AT2G06225	-	2:6354121-6354670	0	0	0	0	0	0	0	0	0
AT2G14810	AT2G14810	-	2:6357464-6358470	0	0	0	0	0	0	0	0	0
AT2G06275	AT2G06275	-	2:6371572-6371772	0	0	0	0	0	0	0	0	0
AT2G14846	AT2G14846	-	2:6382367-6382810	0	0	0	0	0	0	0	0	0
AT2G14870	AT2G14870	-	2:6391171-6391477	0	0	0	0	0	0	0	0	0
AT2G14920	AT2G14920	SOT10	2:6418198-6419236	0	0	0	0	0	0	0	0	0
AT2G14935	AT2G14935	LCR40	2:6431470-6431826	0	0	0	0	0	0	0	0	0
AT2G06305	AT2G06305	-	2:6440018-6440288	0	0	0	0	0	0	0	0	0
AT2G15010	AT2G15010	-	2:6484337-6485213	0	0	0	0	0	0	0	0	0
AT2G15025	AT2G15025	-	2:6501125-6501704	0	0	0	0	0	0	0	0	0
AT2G06315	AT2G06315	-	2:6502162-6502436	0	0	0	0	0	0	0	0	0
AT2G15029	AT2G15029	-	2:6504069-6504171	0	0	0	0	0	0	0	0	0
AT2G15110	AT2G15110	-	2:6554846-6557168	0	0	0	0	0	0	0	0	0
AT2G15170	AT2G15170	-	2:6587569-6588321	0	0	0	0	0	0	0	0	0
AT2G15185	AT2G15185	-	2:6590875-6591544	0	0	0	0	0	0	0	0	0
AT2G15260	AT2G15260	-	2:6630527-6634008	0	0	0	0	0	0	0	0	0
AT2G15325	AT2G15325	LTP9	2:6669653-6670381	0	0	0	0	0	0	0	0	0
AT2G06415	AT2G06415	-	2:6678035-6678319	0	0	0	0	0	0	0	0	0
AT2G15350	AT2G15350	FUT10	2:6688121-6689819	0	0	0	0	0	0	0	0	0
AT2G06435	AT2G06435	-	2:6692956-6693673	0	0	0	0	0	0	0	0	0
AT2G15360	AT2G15360	-	2:6694786-6695180	0	0	0	0	0	0	0	0	0
AT2G15370	AT2G15370	FUT5	2:6697917-6699836	0	0	0	0	0	0	0	0	0
AT2G15420	AT2G15420	-	2:6723947-6728183	0	0	0	0	0	0	0	0	0
AT2G06445	AT2G06445	-	2:6741312-6741555	0	0	0	0	0	0	0	0	0
AT2G15450	AT2G15450	-	2:6747535-6749256	0	0	0	0	0	0	0	0	0
AT2G15460	AT2G15460	-	2:6750933-6752647	0	0	0	0	0	0	0	0	0
AT2G15470	AT2G15470	-	2:6754329-6756051	0	0	0	0	0	0	0	0	0
AT2G15500	AT2G15500	-	2:6763706-6764751	0	0	0	0	0	0	0	0	0
AT2G06455	AT2G06455	-	2:6784793-6784869	0	0	0	0	0	0	0	0	0
AT2G15590	AT2G15590	-	2:6801802-6802734	0	0	0	0	0	0	0	0	0
AT2G15660	AT2G15660	-	2:6824241-6825576	0	0	0	0	0	0	0	0	0
AT2G15670	AT2G15670	-	2:6828132-6829621	0	0	0	0	0	0	0	0	0
AT2G15680	AT2G15680	CML1	2:6830994-6831641	0	0	0	0	0	0	0	0	0
AT2G06475	AT2G06475	-	2:6876055-6876681	0	0	0	0	0	0	0	0	0
AT2G06485	AT2G06485	-	2:6876162-6876750	0	0	0	0	0	0	0	0	0
AT2G06495	AT2G06495	-	2:6904533-6904844	0	0	0	0	0	0	0	0	0
AT2G06505	AT2G06505	-	2:6915239-6915564	0	0	0	0	0	0	0	0	0
AT2G06515	AT2G06515	-	2:6926487-6926724	0	0	0	0	0	0	0	0	0
AT2G15950	AT2G15950	-	2:6946790-6946879	0	0	0	0	0	0	0	0	0
AT2G06575	AT2G06575	-	2:6978471-6978794	0	0	0	0	0	0	0	0	0
AT2G16145	AT2G16145	p_MI0001427	2:7008519-7008599	0	0	0	0	0	0	0	0	0
AT2G16200	AT2G16200	-	2:7024606-7025231	0	0	0	0	0	0	0	0	0
AT2G16225	AT2G16225	ESFL7	2:7033939-7034317	0	0	0	0	0	0	0	0	0
AT2G16240	AT2G16240	-	2:7039093-7039165	0	0	0	0	0	0	0	0	0
AT2G06595	AT2G06595	-	2:7049769-7050110	0	0	0	0	0	0	0	0	0
AT2G06605	AT2G06605	-	2:7054056-7054338	0	0	0	0	0	0	0	0	0
AT2G16340	AT2G16340	-	2:7073133-7073484	0	0	0	0	0	0	0	0	0
AT2G06635	AT2G06635	-	2:7125663-7125873	0	0	0	0	0	0	0	0	0
AT2G16490	AT2G16490	-	2:7145999-7147981	0	0	0	0	0	0	0	0	0
AT2G06665	AT2G06665	MI0017881	2:7166816-7166975	0	0	0	0	0	0	0	0	0
AT2G06685	AT2G06685	-	2:7170178-7170393	0	0	0	0	0	0	0	0	0
AT2G06695	AT2G06695	-	2:7190111-7190342	0	0	0	0	0	0	0	0	0
AT2G16620	AT2G16620	-	2:7205390-7205918	0	0	0	0	0	0	0	0	0
AT2G16676	AT2G16676	-	2:7230345-7232223	0	0	0	0	0	0	0	0	0
AT2G06725	AT2G06725	-	2:7253011-7253360	0	0	0	0	0	0	0	0	0
AT2G06755	AT2G06755	-	2:7254196-7254562	0	0	0	0	0	0	0	0	0
AT2G16835	AT2G16835	-	2:7295850-7296318	0	0	0	0	0	0	0	0	0
AT2G16953	AT2G16953	-	2:7361335-7362157	0	0	0	0	0	0	0	0	0
AT2G17043	AT2G17043	-	2:7409062-7409582	0	0	0	0	0	0	0	0	0
AT2G17070	AT2G17070	-	2:7430805-7431939	0	0	0	0	0	0	0	0	0
AT2G06815	AT2G06815	-	2:7440668-7441021	0	0	0	0	0	0	0	0	0
AT2G17160	AT2G17160	-	2:7472753-7474012	0	0	0	0	0	0	0	0	0
AT2G06855	AT2G06855	-	2:7520506-7520579	0	0	0	0	0	0	0	0	0
AT2G06905	AT2G06905	-	2:7524780-7525106	0	0	0	0	0	0	0	0	0
AT2G06935	AT2G06935	-	2:7524964-7525374	0	0	0	0	0	0	0	0	0
AT2G17305	AT2G17305	-	2:7527675-7529210	0	0	0	0	0	0	0	0	0
AT2G17310	AT2G17310	SON1	2:7531193-7532412	0	0	0	0	0	0	0	0	0
AT2G06945	AT2G06945	-	2:7603442-7603649	0	0	0	0	0	0	0	0	0
AT2G06975	AT2G06975	-	2:7623105-7623365	0	0	0	0	0	0	0	0	0
AT2G07005	AT2G07005	-	2:7641299-7641509	0	0	0	0	0	0	0	0	0
AT2G17590	AT2G17590	-	2:7651014-7653219	0	0	0	0	0	0	0	0	0
AT2G17600	AT2G17600	-	2:7654476-7656219	0	0	0	0	0	0	0	0	0
AT2G17680	AT2G17680	-	2:7679007-7680378	0	0	0	0	0	0	0	0	0
AT2G17723	AT2G17723	-	2:7700133-7700675	0	0	0	0	0	0	0	0	0
AT2G17750	AT2G17750	-	2:7709191-7711151	0	0	0	0	0	0	0	0	0
AT2G17810	AT2G17810	-	2:7742711-7742785	0	0	0	0	0	0	0	0	0
AT2G17905	AT2G17905	-	2:7777278-7777805	0	0	0	0	0	0	0	0	0
AT2G17960	AT2G17960	-	2:7812379-7813129	0	0	0	0	0	0	0	0	0
AT2G07025	AT2G07025	-	2:7831101-7831406	0	0	0	0	0	0	0	0	0
AT2G18010	AT2G18010	-	2:7833781-7834653	0	0	0	0	0	0	0	0	0
AT2G18070	AT2G18070	-	2:7852528-7853666	0	0	0	0	0	0	0	0	0
AT2G07035	AT2G07035	-	2:7856797-7857157	0	0	0	0	0	0	0	0	0
AT2G07045	AT2G07045	-	2:7860675-7861044	0	0	0	0	0	0	0	0	0
AT2G18200	AT2G18200	-	2:7924266-7924671	0	0	0	0	0	0	0	0	0
AT2G18310	AT2G18310	-	2:7955676-7955750	0	0	0	0	0	0	0	0	0
AT2G18640	AT2G18640	GGPP4	2:8083517-8084960	0	0	0	0	0	0	0	0	0
AT2G07085	AT2G07085	-	2:8100717-8101000	0	0	0	0	0	0	0	0	0
AT2G18721	AT2G18721	-	2:8116998-8117106	0	0	0	0	0	0	0	0	0
AT2G18800	AT2G18800	XTH21	2:8144880-8146477	0	0	0	0	0	0	0	0	0
AT2G18920	AT2G18920	-	2:8197752-8198160	0	0	0	0	0	0	0	0	0
AT2G07095	AT2G07095	-	2:8199240-8199932	0	0	0	0	0	0	0	0	0
AT2G07135	AT2G07135	-	2:8301774-8302012	0	0	0	0	0	0	0	0	0
AT2G07165	AT2G07165	-	2:8331184-8331608	0	0	0	0	0	0	0	0	0
AT2G19220	AT2G19220	-	2:8340677-8342161	0	0	0	0	0	0	0	0	0
AT2G19300	AT2G19300	-	2:8368039-8368219	0	0	0	0	0	0	0	0	0
AT2G19320	AT2G19320	-	2:8370690-8371108	0	0	0	0	0	0	0	0	0
AT2G19360	AT2G19360	-	2:8378663-8383374	0	0	0	0	0	0	0	0	0
AT2G07195	AT2G07195	MI0019204	2:8392448-8392608	0	0	0	0	0	0	0	0	0
AT2G19410	AT2G19410	PUB34	2:8404763-8409081	0	0	0	0	0	0	0	0	0
AT2G19420	AT2G19420	-	2:8411700-8413883	0	0	0	0	0	0	0	0	0
AT2G19425	AT2G19425	p_MI0001082	2:8412515-8412618	0	0	0	0	0	0	0	0	0
AT2G07205	AT2G07205	MI0017880	2:8432647-8432796	0	0	0	0	0	0	0	0	0
AT2G07235	AT2G07235	-	2:8448052-8448283	0	0	0	0	0	0	0	0	0
AT2G19630	AT2G19630	-	2:8490180-8491110	0	0	0	0	0	0	0	0	0
AT2G19796	AT2G19796	-	2:8529915-8530187	0	0	0	0	0	0	0	0	0
AT2G19802	AT2G19802	-	2:8538775-8539217	0	0	0	0	0	0	0	0	0
AT2G19820	AT2G19820	LBD9	2:8553542-8554040	0	0	0	0	0	0	0	0	0
AT2G19893	AT2G19893	-	2:8589952-8590324	0	0	0	0	0	0	0	0	0
AT2G07255	AT2G07255	-	2:8622849-8623133	0	0	0	0	0	0	0	0	0
AT2G20150	AT2G20150	-	2:8697299-8699299	0	0	0	0	0	0	0	0	0
AT2G20208	AT2G20208	LCR60	2:8720789-8721423	0	0	0	0	0	0	0	0	0
AT2G07285	AT2G07285	-	2:8732792-8732997	0	0	0	0	0	0	0	0	0
AT2G20350	AT2G20350	ERF120	2:8784768-8785447	0	0	0	0	0	0	0	0	0
AT2G07295	AT2G07295	-	2:8809169-8809364	0	0	0	0	0	0	0	0	0
AT2G20463	AT2G20463	-	2:8823668-8824150	0	0	0	0	0	0	0	0	0
AT2G20465	AT2G20465	-	2:8825052-8825544	0	0	0	0	0	0	0	0	0
AT2G07305	AT2G07305	-	2:8835102-8836069	0	0	0	0	0	0	0	0	0
AT2G20520	AT2G20520	FLA6	2:8840556-8841565	0	0	0	0	0	0	0	0	0
AT2G20605	AT2G20605	-	2:8876435-8876912	0	0	0	0	0	0	0	0	0
AT2G20613	AT2G20613	-	2:8886036-8886444	0	0	0	0	0	0	0	0	0
AT2G20616	AT2G20616	-	2:8887115-8888305	0	0	0	0	0	0	0	0	0
AT2G20618	AT2G20618	-	2:8888879-8889303	0	0	0	0	0	0	0	0	0
AT2G20619	AT2G20619	-	2:8891190-8891391	0	0	0	0	0	0	0	0	0
AT2G20805	AT2G20805	-	2:8956168-8956737	0	0	0	0	0	0	0	0	0
AT2G20921	AT2G20921	-	2:9000024-9000228	0	0	0	0	0	0	0	0	0
AT2G21105	AT2G21105	-	2:9048191-9048203	0	0	0	0	0	0	0	0	0
AT2G21110	AT2G21110	DIR4	2:9050219-9050868	0	0	0	0	0	0	0	0	0
AT2G07375	AT2G07375	-	2:9086996-9087232	0	0	0	0	0	0	0	0	0
AT2G07385	AT2G07385	-	2:9087632-9087989	0	0	0	0	0	0	0	0	0
AT2G07405	AT2G07405	-	2:9090638-9090837	0	0	0	0	0	0	0	0	0
AT2G21360	AT2G21360	-	2:9137355-9137427	0	0	0	0	0	0	0	0	0
AT2G21455	AT2G21455	-	2:9184149-9185623	0	0	0	0	0	0	0	0	0
AT2G07415	AT2G07415	-	2:9184421-9184943	0	0	0	0	0	0	0	0	0
AT2G07425	AT2G07425	-	2:9213594-9213903	0	0	0	0	0	0	0	0	0
AT2G21570	AT2G21570	-	2:9234192-9234276	0	0	0	0	0	0	0	0	0
AT2G21610	AT2G21610	PME11	2:9245037-9247052	0	0	0	0	0	0	0	0	0
AT2G21690	AT2G21690	-	2:9270113-9270597	0	0	0	0	0	0	0	0	0
AT2G21700	AT2G21700	-	2:9270662-9270734	0	0	0	0	0	0	0	0	0
AT2G21725	AT2G21725	-	2:9277658-9278072	0	0	0	0	0	0	0	0	0
AT2G21810	AT2G21810	-	2:9302253-9302640	0	0	0	0	0	0	0	0	0
AT2G21980	AT2G21980	-	2:9358881-9359061	0	0	0	0	0	0	0	0	0
AT2G22110	AT2G22110	-	2:9393669-9393743	0	0	0	0	0	0	0	0	0
AT2G22121	AT2G22121	LCR35	2:9397863-9398259	0	0	0	0	0	0	0	0	0
AT2G22145	AT2G22145	-	2:9420239-9420623	0	0	0	0	0	0	0	0	0
AT2G22160	AT2G22160	-	2:9425142-9425460	0	0	0	0	0	0	0	0	0
AT2G07535	AT2G07535	-	2:9431750-9431984	0	0	0	0	0	0	0	0	0
AT2G22220	AT2G22220	-	2:9449808-9449882	0	0	0	0	0	0	0	0	0
AT2G22241	AT2G22241	-	2:9454243-9454399	0	0	0	0	0	0	0	0	0
AT2G22280	AT2G22280	-	2:9465580-9465653	0	0	0	0	0	0	0	0	0
AT2G22320	AT2G22320	-	2:9480104-9480440	0	0	0	0	0	0	0	0	0
AT2G07555	AT2G07555	-	2:9481547-9482100	0	0	0	0	0	0	0	0	0
AT2G22345	AT2G22345	-	2:9495456-9495848	0	0	0	0	0	0	0	0	0
AT2G22380	AT2G22380	-	2:9502279-9502353	0	0	0	0	0	0	0	0	0
AT2G22426	AT2G22426	-	2:9516909-9517386	0	0	0	0	0	0	0	0	0
AT2G22580	AT2G22580	-	2:9591026-9591099	0	0	0	0	0	0	0	0	0
AT2G07840	AT2G07840	-	2:9614747-9614994	0	0	0	0	0	0	0	0	0
AT2G22668	AT2G22668	p_MI0001074	2:9634956-9635113	0	0	0	0	0	0	0	0	0
AT2G22820	AT2G22820	-	2:9721074-9721425	0	0	0	0	0	0	0	0	0
AT2G22940	AT2G22940	-	2:9761654-9763462	0	0	0	0	0	0	0	0	0
AT2G07855	AT2G07855	-	2:9791891-9792186	0	0	0	0	0	0	0	0	0
AT2G23020	AT2G23020	-	2:9803216-9803288	0	0	0	0	0	0	0	0	0
AT2G07860	AT2G07860	-	2:9819621-9819962	0	0	0	0	0	0	0	0	0
AT2G07870	AT2G07870	-	2:9820589-9820832	0	0	0	0	0	0	0	0	0
AT2G23067	AT2G23067	-	2:9822004-9822148	0	0	0	0	0	0	0	0	0
AT2G07885	AT2G07885	-	2:9850972-9851565	0	0	0	0	0	0	0	0	0
AT2G07890	AT2G07890	-	2:9855387-9855804	0	0	0	0	0	0	0	0	0
AT2G23230	AT2G23230	-	2:9892180-9895430	0	0	0	0	0	0	0	0	0
AT2G23250	AT2G23250	UGT84B2	2:9897808-9899125	0	0	0	0	0	0	0	0	0
AT2G07895	AT2G07895	MI0017884	2:9919983-9920197	0	0	0	0	0	0	0	0	0
AT2G23321	AT2G23321	-	2:9926377-9926518	0	0	0	0	0	0	0	0	0
AT2G07900	AT2G07900	-	2:9932686-9933019	0	0	0	0	0	0	0	0	0
AT2G23400	AT2G23400	-	2:9963808-9965414	0	0	0	0	0	0	0	0	0
AT2G23440	AT2G23440	-	2:9979404-9979874	0	0	0	0	0	0	0	0	0
AT2G07905	AT2G07905	-	2:9985186-9985455	0	0	0	0	0	0	0	0	0
AT2G07910	AT2G07910	MI0020188	2:10026909-10027050	0	0	0	0	0	0	0	0	0
AT2G23580	AT2G23580	MES4	2:10033042-10034327	0	0	0	0	0	0	0	0	0
AT2G07925	AT2G07925	-	2:10041357-10041633	0	0	0	0	0	0	0	0	0
AT2G07935	AT2G07935	-	2:10049945-10050346	0	0	0	0	0	0	0	0	0
AT2G23630	AT2G23630	-	2:10052364-10055427	0	0	0	0	0	0	0	0	0
AT2G07940	AT2G07940	-	2:10056416-10056645	0	0	0	0	0	0	0	0	0
AT2G23640	AT2G23640	RTNLB13	2:10057541-10059108	0	0	0	0	0	0	0	0	0
AT2G23650	AT2G23650	-	2:10059445-10059517	0	0	0	0	0	0	0	0	0
AT2G07945	AT2G07945	-	2:10095054-10095854	0	0	0	0	0	0	0	0	0
AT2G23830	AT2G23830	PVA31	2:10143467-10144714	0	0	0	0	0	0	0	0	0
AT2G23834	AT2G23834	-	2:10148631-10149134	0	0	0	0	0	0	0	0	0
AT2G07960	AT2G07960	-	2:10158082-10158323	0	0	0	0	0	0	0	0	0
AT2G23987	AT2G23987	-	2:10205030-10206259	0	0	0	0	0	0	0	0	0
AT2G24103	AT2G24103	p_MI0005387	2:10247205-10247462	0	0	0	0	0	0	0	0	0
AT2G07970	AT2G07970	-	2:10256465-10256824	0	0	0	0	0	0	0	0	0
AT2G07975	AT2G07975	-	2:10297845-10298482	0	0	0	0	0	0	0	0	0
AT2G07990	AT2G07990	-	2:10308263-10308536	0	0	0	0	0	0	0	0	0
AT2G07995	AT2G07995	-	2:10309055-10309383	0	0	0	0	0	0	0	0	0
AT2G08015	AT2G08015	MI0019212	2:10356781-10357163	0	0	0	0	0	0	0	0	0
AT2G24380	AT2G24380	-	2:10373575-10373648	0	0	0	0	0	0	0	0	0
AT2G24410	AT2G24410	-	2:10379158-10379407	0	0	0	0	0	0	0	0	0
AT2G24460	AT2G24460	-	2:10394328-10395390	0	0	0	0	0	0	0	0	0
AT2G08030	AT2G08030	-	2:10395417-10395661	0	0	0	0	0	0	0	0	0
AT2G24470	AT2G24470	-	2:10395827-10396622	0	0	0	0	0	0	0	0	0
AT2G08035	AT2G08035	MI0017887	2:10403229-10403370	0	0	0	0	0	0	0	0	0
AT2G08040	AT2G08040	-	2:10404148-10404354	0	0	0	0	0	0	0	0	0
AT2G24625	AT2G24625	-	2:10468339-10469286	0	0	0	0	0	0	0	0	0
AT2G24710	AT2G24710	GLR2.3	2:10516779-10520684	0	0	0	0	0	0	0	0	0
AT2G24880	AT2G24880	-	2:10590553-10590862	0	0	0	0	0	0	0	0	0
AT2G08075	AT2G08075	-	2:10591326-10591536	0	0	0	0	0	0	0	0	0
AT2G08070	AT2G08070	-	2:10591326-10591570	0	0	0	0	0	0	0	0	0
AT2G25011	AT2G25011	p_MI0005392	2:10634279-10634616	0	0	0	0	0	0	0	0	0
AT2G08085	AT2G08085	-	2:10642283-10642541	0	0	0	0	0	0	0	0	0
AT2G08090	AT2G08090	-	2:10643157-10643357	0	0	0	0	0	0	0	0	0
AT2G08095	AT2G08095	-	2:10651083-10651440	0	0	0	0	0	0	0	0	0
AT2G25095	AT2G25095	p_MI0000178	2:10676450-10676573	0	0	0	0	0	0	0	0	0
AT2G08105	AT2G08105	-	2:10687187-10687505	0	0	0	0	0	0	0	0	0
AT2G08110	AT2G08110	-	2:10687905-10688159	0	0	0	0	0	0	0	0	0
AT2G25120	AT2G25120	-	2:10689933-10691569	0	0	0	0	0	0	0	0	0
AT2G08115	AT2G08115	-	2:10692187-10692392	0	0	0	0	0	0	0	0	0
AT2G25169	AT2G25169	-	2:10712605-10714014	0	0	0	0	0	0	0	0	0
AT2G25171	AT2G25171	p_MI0005439	2:10718095-10718198	0	0	0	0	0	0	0	0	0
AT2G08125	AT2G08125	-	2:10732916-10733237	0	0	0	0	0	0	0	0	0
AT2G25230	AT2G25230	-	2:10747210-10748467	0	0	0	0	0	0	0	0	0
AT2G25312	AT2G25312	-	2:10780073-10780409	0	0	0	0	0	0	0	0	0
AT2G25400	AT2G25400	-	2:10813838-10813911	0	0	0	0	0	0	0	0	0
AT2G25410	AT2G25410	ATL22	2:10814392-10815994	0	0	0	0	0	0	0	0	0
AT2G25409	AT2G25409	-	2:10815361-10815995	0	0	0	0	0	0	0	0	0
AT2G25780	AT2G25780	-	2:10995094-10996045	0	0	0	0	0	0	0	0	0
AT2G08135	AT2G08135	-	2:11059877-11060060	0	0	0	0	0	0	0	0	0
AT2G25990	AT2G25990	-	2:11080585-11080706	0	0	0	0	0	0	0	0	0
AT2G26120	AT2G26120	-	2:11123429-11123817	0	0	0	0	0	0	0	0	0
AT2G26320	AT2G26320	-	2:11205388-11206287	0	0	0	0	0	0	0	0	0
AT2G08150	AT2G08150	-	2:11359185-11359800	0	0	0	0	0	0	0	0	0
AT2G08155	AT2G08155	-	2:11360495-11360698	0	0	0	0	0	0	0	0	0
AT2G08160	AT2G08160	-	2:11361269-11361518	0	0	0	0	0	0	0	0	0
AT2G08165	AT2G08165	-	2:11362196-11362426	0	0	0	0	0	0	0	0	0
AT2G08175	AT2G08175	-	2:11408803-11409308	0	0	0	0	0	0	0	0	0
AT2G26865	AT2G26865	-	2:11455539-11455869	0	0	0	0	0	0	0	0	0
AT2G26880	AT2G26880	-	2:11459905-11461099	0	0	0	0	0	0	0	0	0
AT2G26882	AT2G26882	-	2:11460218-11461021	0	0	0	0	0	0	0	0	0
AT2G27070	AT2G27070	ARR13	2:11556391-11560215	0	0	0	0	0	0	0	0	0
AT2G27313	AT2G27313	-	2:11688937-11689141	0	0	0	0	0	0	0	0	0
AT2G27320	AT2G27320	-	2:11692883-11694916	0	0	0	0	0	0	0	0	0
AT2G08195	AT2G08195	-	2:11719063-11719337	0	0	0	0	0	0	0	0	0
AT2G08200	AT2G08200	-	2:11719101-11719337	0	0	0	0	0	0	0	0	0
AT2G27540	AT2G27540	-	2:11768950-11769100	0	0	0	0	0	0	0	0	0
AT2G27560	AT2G27560	-	2:11774851-11774923	0	0	0	0	0	0	0	0	0
AT2G27700	AT2G27700	-	2:11813948-11816002	0	0	0	0	0	0	0	0	0
AT2G08210	AT2G08210	-	2:11829755-11830015	0	0	0	0	0	0	0	0	0
AT2G27850	AT2G27850	-	2:11864153-11864225	0	0	0	0	0	0	0	0	0
AT2G28020	AT2G28020	-	2:11933701-11934060	0	0	0	0	0	0	0	0	0
AT2G28170	AT2G28170	CHX7	2:12006370-12009956	0	0	0	0	0	0	0	0	0
AT2G08240	AT2G08240	-	2:12009869-12010152	0	0	0	0	0	0	0	0	0
AT2G08245	AT2G08245	-	2:12027274-12027767	0	0	0	0	0	0	0	0	0
AT2G08260	AT2G08260	-	2:12049443-12049677	0	0	0	0	0	0	0	0	0
AT2G08265	AT2G08265	-	2:12146986-12147188	0	0	0	0	0	0	0	0	0
AT2G28490	AT2G28490	-	2:12178596-12181012	0	0	0	0	0	0	0	0	0
AT2G08270	AT2G08270	-	2:12264170-12264788	0	0	0	0	0	0	0	0	0
AT2G08275	AT2G08275	MI0019209	2:12270178-12270373	0	0	0	0	0	0	0	0	0
AT2G08280	AT2G08280	-	2:12270826-12271102	0	0	0	0	0	0	0	0	0
AT2G08285	AT2G08285	-	2:12273207-12273445	0	0	0	0	0	0	0	0	0
AT2G28700	AT2G28700	-	2:12317165-12318790	0	0	0	0	0	0	0	0	0
AT2G08290	AT2G08290	-	2:12319122-12319548	0	0	0	0	0	0	0	0	0
AT2G28755	AT2G28755	-	2:12334018-12334788	0	0	0	0	0	0	0	0	0
AT2G28770	AT2G28770	-	2:12339750-12339822	0	0	0	0	0	0	0	0	0
AT2G28860	AT2G28860	CYP710A4	2:12388167-12389891	0	0	0	0	0	0	0	0	0
AT2G08300	AT2G08300	-	2:12393104-12393718	0	0	0	0	0	0	0	0	0
AT2G08305	AT2G08305	-	2:12430228-12430600	0	0	0	0	0	0	0	0	0
AT2G08310	AT2G08310	-	2:12454630-12454839	0	0	0	0	0	0	0	0	0
AT2G29030	AT2G29030	-	2:12471772-12471844	0	0	0	0	0	0	0	0	0
AT2G08315	AT2G08315	-	2:12500423-12500884	0	0	0	0	0	0	0	0	0
AT2G08320	AT2G08320	-	2:12516290-12516881	0	0	0	0	0	0	0	0	0
AT2G29150	AT2G29150	-	2:12535714-12536964	0	0	0	0	0	0	0	0	0
AT2G29220	AT2G29220	LECRK31	2:12562628-12564691	0	0	0	0	0	0	0	0	0
AT2G29250	AT2G29250	LECRK32	2:12578908-12580780	0	0	0	0	0	0	0	0	0
AT2G29430	AT2G29430	-	2:12619553-12620027	0	0	0	0	0	0	0	0	0
AT2G29452	AT2G29452	-	2:12625853-12625985	0	0	0	0	0	0	0	0	0
AT2G29520	AT2G29520	-	2:12638155-12638228	0	0	0	0	0	0	0	0	0
AT2G29628	AT2G29628	-	2:12666831-12666957	0	0	0	0	0	0	0	0	0
AT2G29654	AT2G29654	-	2:12677278-12677461	0	0	0	0	0	0	0	0	0
AT2G29679	AT2G29679	-	2:12689275-12689398	0	0	0	0	0	0	0	0	0
AT2G29735	AT2G29735	-	2:12705345-12705699	0	0	0	0	0	0	0	0	0
AT2G29920	AT2G29920	-	2:12754423-12755384	0	0	0	0	0	0	0	0	0
AT2G29925	AT2G29925	-	2:12755005-12755431	0	0	0	0	0	0	0	0	0
AT2G08360	AT2G08360	-	2:12818934-12819291	0	0	0	0	0	0	0	0	0
AT2G08365	AT2G08365	-	2:12866936-12867184	0	0	0	0	0	0	0	0	0
AT2G30180	AT2G30180	-	2:12881590-12881661	0	0	0	0	0	0	0	0	0
AT2G08370	AT2G08370	-	2:12881663-12881750	0	0	0	0	0	0	0	0	0
AT2G30190	AT2G30190	-	2:12882733-12882804	0	0	0	0	0	0	0	0	0
AT2G08375	AT2G08375	-	2:12882817-12882893	0	0	0	0	0	0	0	0	0
AT2G30220	AT2G30220	-	2:12891232-12892666	0	0	0	0	0	0	0	0	0
AT2G30310	AT2G30310	-	2:12923054-12924380	0	0	0	0	0	0	0	0	0
AT2G08380	AT2G08380	-	2:12947613-12947966	0	0	0	0	0	0	0	0	0
AT2G30385	AT2G30385	-	2:12949796-12950890	0	0	0	0	0	0	0	0	0
AT2G08390	AT2G08390	-	2:12975858-12975945	0	0	0	0	0	0	0	0	0
AT2G30450	AT2G30450	-	2:12975947-12976018	0	0	0	0	0	0	0	0	0
AT2G08405	AT2G08405	-	2:13041976-13042396	0	0	0	0	0	0	0	0	0
AT2G08410	AT2G08410	-	2:13052820-13053052	0	0	0	0	0	0	0	0	0
AT2G30660	AT2G30660	-	2:13058249-13061675	0	0	0	0	0	0	0	0	0
AT2G30670	AT2G30670	-	2:13069090-13070920	0	0	0	0	0	0	0	0	0
AT2G30810	AT2G30810	GASA12	2:13127825-13128666	0	0	0	0	0	0	0	0	0
AT2G30850	AT2G30850	-	2:13137235-13137308	0	0	0	0	0	0	0	0	0
AT2G30925	AT2G30925	-	2:13161814-13161943	0	0	0	0	0	0	0	0	0
AT2G08415	AT2G08415	-	2:13167500-13167733	0	0	0	0	0	0	0	0	0
AT2G31005	AT2G31005	-	2:13193503-13193797	0	0	0	0	0	0	0	0	0
AT2G31018	AT2G31018	-	2:13201431-13201551	0	0	0	0	0	0	0	0	0
AT2G31081	AT2G31081	CLE4	2:13238020-13238628	0	0	0	0	0	0	0	0	0
AT2G31265	AT2G31265	-	2:13321865-13322049	0	0	0	0	0	0	0	0	0
AT2G31310	AT2G31310	LBD14	2:13352916-13353672	0	0	0	0	0	0	0	0	0
AT2G31335	AT2G31335	-	2:13360882-13361383	0	0	0	0	0	0	0	0	0
AT2G31345	AT2G31345	-	2:13365231-13365800	0	0	0	0	0	0	0	0	0
AT2G31420	AT2G31420	-	2:13393363-13394136	0	0	0	0	0	0	0	0	0
AT2G31690	AT2G31690	-	2:13476092-13477547	0	0	0	0	0	0	0	0	0
AT2G08455	AT2G08455	-	2:13504371-13505361	0	0	0	0	0	0	0	0	0
AT2G31862	AT2G31862	-	2:13545548-13546464	0	0	0	0	0	0	0	0	0
AT2G08490	AT2G08490	-	2:13570925-13571129	0	0	0	0	0	0	0	0	0
AT2G08495	AT2G08495	-	2:13576859-13577104	0	0	0	0	0	0	0	0	0
AT2G31957	AT2G31957	-	2:13587674-13588258	0	0	0	0	0	0	0	0	0
AT2G31981	AT2G31981	-	2:13609980-13610094	0	0	0	0	0	0	0	0	0
AT2G32110	AT2G32110	-	2:13651273-13651348	0	0	0	0	0	0	0	0	0
AT2G32130	AT2G32130	-	2:13654804-13655525	0	0	0	0	0	0	0	0	0
AT2G08505	AT2G08505	-	2:13703237-13703773	0	0	0	0	0	0	0	0	0
AT2G08510	AT2G08510	-	2:13707680-13707882	0	0	0	0	0	0	0	0	0
AT2G08515	AT2G08515	-	2:13707717-13707966	0	0	0	0	0	0	0	0	0
AT2G32273	AT2G32273	p_MI0001428	2:13708747-13708864	0	0	0	0	0	0	0	0	0
AT2G32698	AT2G32698	p_MI0001079	2:13866204-13866467	0	0	0	0	0	0	0	0	0
AT2G32785	AT2G32785	-	2:13903233-13903524	0	0	0	0	0	0	0	0	0
AT2G32820	AT2G32820	-	2:13925816-13926979	0	0	0	0	0	0	0	0	0
AT2G32835	AT2G32835	RALFL16	2:13931165-13931453	0	0	0	0	0	0	0	0	0
AT2G08550	AT2G08550	-	2:13932079-13932327	0	0	0	0	0	0	0	0	0
AT2G33030	AT2G33030	-	2:14017683-14018340	0	0	0	0	0	0	0	0	0
AT2G33140	AT2G33140	-	2:14047341-14047426	0	0	0	0	0	0	0	0	0
AT2G33233	AT2G33233	LCR49	2:14083029-14083614	0	0	0	0	0	0	0	0	0
AT2G08555	AT2G08555	MI0026800	2:14099958-14100149	0	0	0	0	0	0	0	0	0
AT2G08565	AT2G08565	-	2:14108388-14108588	0	0	0	0	0	0	0	0	0
AT2G33300	AT2G33300	-	2:14113024-14114200	0	0	0	0	0	0	0	0	0
AT2G08590	AT2G08590	-	2:14191426-14191638	0	0	0	0	0	0	0	0	0
AT2G33650	AT2G33650	-	2:14243130-14243202	0	0	0	0	0	0	0	0	0
AT2G33660	AT2G33660	-	2:14244698-14244770	0	0	0	0	0	0	0	0	0
AT2G33685	AT2G33685	-	2:14252114-14252495	0	0	0	0	0	0	0	0	0
AT2G33705	AT2G33705	-	2:14256150-14256360	0	0	0	0	0	0	0	0	0
AT2G08620	AT2G08620	-	2:14292696-14292901	0	0	0	0	0	0	0	0	0
AT2G08625	AT2G08625	-	2:14292696-14292972	0	0	0	0	0	0	0	0	0
AT2G33790	AT2G33790	AGP30	2:14293560-14295353	0	0	0	0	0	0	0	0	0
AT2G08630	AT2G08630	-	2:14303895-14304224	0	0	0	0	0	0	0	0	0
AT2G08645	AT2G08645	-	2:14336658-14337138	0	0	0	0	0	0	0	0	0
AT2G33950	AT2G33950	-	2:14355136-14355208	0	0	0	0	0	0	0	0	0
AT2G34110	AT2G34110	-	2:14392550-14403317	0	0	0	0	0	0	0	0	0
AT2G34120	AT2G34120	-	2:14405338-14405551	0	0	0	0	0	0	0	0	0
AT2G34123	AT2G34123	-	2:14406239-14406742	0	0	0	0	0	0	0	0	0
AT2G34202	AT2G34202	p_MI0001023	2:14442977-14443077	0	0	0	0	0	0	0	0	0
AT2G34204	AT2G34204	p_MI0001024	2:14443503-14443612	0	0	0	0	0	0	0	0	0
AT2G34208	AT2G34208	p_MI0001025	2:14444996-14445114	0	0	0	0	0	0	0	0	0
AT2G34317	AT2G34317	-	2:14482149-14483195	0	0	0	0	0	0	0	0	0
AT2G08660	AT2G08660	-	2:14514310-14515918	0	0	0	0	0	0	0	0	0
AT2G08670	AT2G08670	-	2:14633147-14633382	0	0	0	0	0	0	0	0	0
AT2G08675	AT2G08675	-	2:14647717-14648014	0	0	0	0	0	0	0	0	0
AT2G34950	AT2G34950	-	2:14743474-14743548	0	0	0	0	0	0	0	0	0
AT2G34985	AT2G34985	-	2:14750063-14750134	0	0	0	0	0	0	0	0	0
AT2G08715	AT2G08715	-	2:14835065-14835342	0	0	0	0	0	0	0	0	0
AT2G35220	AT2G35220	-	2:14840606-14840691	0	0	0	0	0	0	0	0	0
AT2G35382	AT2G35382	-	2:14894379-14894455	0	0	0	0	0	0	0	0	0
AT2G08725	AT2G08725	-	2:14894874-14894956	0	0	0	0	0	0	0	0	0
AT2G08745	AT2G08745	-	2:14990539-14990685	0	0	0	0	0	0	0	0	0
AT2G08775	AT2G08775	-	2:15066112-15066962	0	0	0	0	0	0	0	0	0
AT2G35965	AT2G35965	-	2:15108187-15109534	0	0	0	0	0	0	0	0	0
AT2G35990	AT2G35990	LOG2	2:15112083-15116776	0	0	0	0	0	0	0	0	0
AT2G36150	AT2G36150	-	2:15169577-15169657	0	0	0	0	0	0	0	0	0
AT2G36280	AT2G36280	-	2:15208354-15208438	0	0	0	0	0	0	0	0	0
AT2G08790	AT2G08790	-	2:15253703-15253937	0	0	0	0	0	0	0	0	0
AT2G36510	AT2G36510	-	2:15320233-15320316	0	0	0	0	0	0	0	0	0
AT2G36520	AT2G36520	-	2:15320384-15320467	0	0	0	0	0	0	0	0	0
AT2G08805	AT2G08805	-	2:15345440-15345655	0	0	0	0	0	0	0	0	0
AT2G36600	AT2G36600	-	2:15346159-15346232	0	0	0	0	0	0	0	0	0
AT2G08815	AT2G08815	-	2:15359784-15360137	0	0	0	0	0	0	0	0	0
AT2G36860	AT2G36860	-	2:15470161-15470245	0	0	0	0	0	0	0	0	0
AT2G08850	AT2G08850	-	2:15566355-15566812	0	0	0	0	0	0	0	0	0
AT2G37125	AT2G37125	-	2:15596103-15596908	0	0	0	0	0	0	0	0	0
AT2G37140	AT2G37140	-	2:15602862-15603515	0	0	0	0	0	0	0	0	0
AT2G37360	AT2G37360	ABCG2	2:15673409-15675920	0	0	0	0	0	0	0	0	0
AT2G08870	AT2G08870	-	2:15690270-15690507	0	0	0	0	0	0	0	0	0
AT2G08875	AT2G08875	-	2:15732607-15732998	0	0	0	0	0	0	0	0	0
AT2G08880	AT2G08880	-	2:15734907-15735118	0	0	0	0	0	0	0	0	0
AT2G08885	AT2G08885	-	2:15821693-15821999	0	0	0	0	0	0	0	0	0
AT2G37780	AT2G37780	-	2:15837441-15838302	0	0	0	0	0	0	0	0	0
AT2G37800	AT2G37800	-	2:15841038-15841850	0	0	0	0	0	0	0	0	0
AT2G37810	AT2G37810	-	2:15845349-15846051	0	0	0	0	0	0	0	0	0
AT2G08890	AT2G08890	-	2:15867638-15867841	0	0	0	0	0	0	0	0	0
AT2G08895	AT2G08895	-	2:15880559-15880874	0	0	0	0	0	0	0	0	0
AT2G08905	AT2G08905	-	2:15890230-15890327	0	0	0	0	0	0	0	0	0
AT2G38030	AT2G38030	-	2:15916816-15916889	0	0	0	0	0	0	0	0	0
AT2G08920	AT2G08920	-	2:15926908-15927142	0	0	0	0	0	0	0	0	0
AT2G08925	AT2G08925	-	2:15931884-15932102	0	0	0	0	0	0	0	0	0
AT2G08930	AT2G08930	-	2:15967182-15967576	0	0	0	0	0	0	0	0	0
AT2G08935	AT2G08935	-	2:15977313-15977515	0	0	0	0	0	0	0	0	0
AT2G08940	AT2G08940	-	2:15994270-15994517	0	0	0	0	0	0	0	0	0
AT2G08945	AT2G08945	-	2:16051528-16051733	0	0	0	0	0	0	0	0	0
AT2G38350	AT2G38350	-	2:16068340-16069308	0	0	0	0	0	0	0	0	0
AT2G38365	AT2G38365	-	2:16070880-16072007	0	0	0	0	0	0	0	0	0
AT2G08965	AT2G08965	-	2:16108697-16108969	0	0	0	0	0	0	0	0	0
AT2G08970	AT2G08970	-	2:16145436-16145684	0	0	0	0	0	0	0	0	0
AT2G08975	AT2G08975	-	2:16160107-16160431	0	0	0	0	0	0	0	0	0
AT2G08980	AT2G08980	-	2:16240916-16241117	0	0	0	0	0	0	0	0	0
AT2G08990	AT2G08990	-	2:16289179-16289567	0	0	0	0	0	0	0	0	0
AT2G39040	AT2G39040	PER24	2:16299241-16301245	0	0	0	0	0	0	0	0	0
AT2G08995	AT2G08995	-	2:16305973-16306173	0	0	0	0	0	0	0	0	0
AT2G39160	AT2G39160	-	2:16333489-16334173	0	0	0	0	0	0	0	0	0
AT2G39175	AT2G39175	p_MI0000190	2:16340278-16340363	0	0	0	0	0	0	0	0	0
AT2G09015	AT2G09015	-	2:16379255-16379461	0	0	0	0	0	0	0	0	0
AT2G09020	AT2G09020	-	2:16379293-16379534	0	0	0	0	0	0	0	0	0
AT2G09050	AT2G09050	-	2:16485620-16486092	0	0	0	0	0	0	0	0	0
AT2G39540	AT2G39540	-	2:16500787-16501414	0	0	0	0	0	0	0	0	0
AT2G39600	AT2G39600	-	2:16518563-16518635	0	0	0	0	0	0	0	0	0
AT2G39610	AT2G39610	-	2:16518768-16518840	0	0	0	0	0	0	0	0	0
AT2G09060	AT2G09060	-	2:16546751-16547255	0	0	0	0	0	0	0	0	0
AT2G09065	AT2G09065	-	2:16546786-16547100	0	0	0	0	0	0	0	0	0
AT2G09080	AT2G09080	MI0026055	2:16587969-16588110	0	0	0	0	0	0	0	0	0
AT2G39860	AT2G39860	-	2:16639779-16639851	0	0	0	0	0	0	0	0	0
AT2G39865	AT2G39865	-	2:16641760-16641907	0	0	0	0	0	0	0	0	0
AT2G39885	AT2G39885	p_MI0001003	2:16652100-16652233	0	0	0	0	0	0	0	0	0
AT2G09085	AT2G09085	-	2:16653248-16653524	0	0	0	0	0	0	0	0	0
AT2G09095	AT2G09095	-	2:16693952-16694155	0	0	0	0	0	0	0	0	0
AT2G09100	AT2G09100	-	2:16694628-16694948	0	0	0	0	0	0	0	0	0
AT2G40004	AT2G40004	-	2:16704062-16704954	0	0	0	0	0	0	0	0	0
AT2G09105	AT2G09105	-	2:16704086-16704331	0	0	0	0	0	0	0	0	0
AT2G09110	AT2G09110	-	2:16735562-16735801	0	0	0	0	0	0	0	0	0
AT2G09115	AT2G09115	-	2:16765368-16765864	0	0	0	0	0	0	0	0	0
AT2G40210	AT2G40210	-	2:16793212-16794328	0	0	0	0	0	0	0	0	0
AT2G09120	AT2G09120	MI0019250	2:16798583-16798870	0	0	0	0	0	0	0	0	0
AT2G09125	AT2G09125	-	2:16800888-16801230	0	0	0	0	0	0	0	0	0
AT2G09130	AT2G09130	-	2:16819186-16819462	0	0	0	0	0	0	0	0	0
AT2G09135	AT2G09135	-	2:16819326-16819596	0	0	0	0	0	0	0	0	0
AT2G09140	AT2G09140	-	2:16825045-16825284	0	0	0	0	0	0	0	0	0
AT2G40310	AT2G40310	-	2:16834064-16835711	0	0	0	0	0	0	0	0	0
AT2G09155	AT2G09155	-	2:16893238-16893437	0	0	0	0	0	0	0	0	0
AT2G09180	AT2G09180	-	2:17006643-17006918	0	0	0	0	0	0	0	0	0
AT2G40745	AT2G40745	-	2:17008173-17008917	0	0	0	0	0	0	0	0	0
AT2G41997	AT2G41997	LCR51	2:17110759-17111255	0	0	0	0	0	0	0	0	0
AT2G09210	AT2G09210	-	2:17116552-17117125	0	0	0	0	0	0	0	0	0
AT2G09220	AT2G09220	-	2:17136983-17137378	0	0	0	0	0	0	0	0	0
AT2G09240	AT2G09240	-	2:17213401-17213781	0	0	0	0	0	0	0	0	0
AT2G09245	AT2G09245	-	2:17217438-17217645	0	0	0	0	0	0	0	0	0
AT2G09255	AT2G09255	-	2:17245109-17245383	0	0	0	0	0	0	0	0	0
AT2G09260	AT2G09260	-	2:17260358-17260594	0	0	0	0	0	0	0	0	0
AT2G09270	AT2G09270	-	2:17263861-17264128	0	0	0	0	0	0	0	0	0
AT2G41473	AT2G41473	-	2:17294452-17294728	0	0	0	0	0	0	0	0	0
AT2G41616	AT2G41616	p_MI0005108	2:17349436-17349574	0	0	0	0	0	0	0	0	0
AT2G09285	AT2G09285	-	2:17358650-17359050	0	0	0	0	0	0	0	0	0
AT2G09290	AT2G09290	-	2:17367103-17367383	0	0	0	0	0	0	0	0	0
AT2G09295	AT2G09295	-	2:17369477-17369778	0	0	0	0	0	0	0	0	0
AT2G41910	AT2G41910	-	2:17496955-17498077	0	0	0	0	0	0	0	0	0
AT2G41920	AT2G41920	-	2:17499403-17500452	0	0	0	0	0	0	0	0	0
AT2G09320	AT2G09320	-	2:17504550-17504932	0	0	0	0	0	0	0	0	0
AT2G42020	AT2G42020	-	2:17538702-17538784	0	0	0	0	0	0	0	0	0
AT2G42060	AT2G42060	-	2:17548052-17549121	0	0	0	0	0	0	0	0	0
AT2G09330	AT2G09330	-	2:17558409-17558736	0	0	0	0	0	0	0	0	0
AT2G09345	AT2G09345	-	2:17595897-17596100	0	0	0	0	0	0	0	0	0
AT2G09355	AT2G09355	-	2:17615842-17616187	0	0	0	0	0	0	0	0	0
AT2G09360	AT2G09360	-	2:17615842-17616356	0	0	0	0	0	0	0	0	0
AT2G09365	AT2G09365	-	2:17626643-17626842	0	0	0	0	0	0	0	0	0
AT2G42360	AT2G42360	ATL41	2:17640545-17641790	0	0	0	0	0	0	0	0	0
AT2G42388	AT2G42388	-	2:17650224-17651083	0	0	0	0	0	0	0	0	0
AT2G09375	AT2G09375	-	2:17657353-17657732	0	0	0	0	0	0	0	0	0
AT2G42420	AT2G42420	-	2:17660777-17660848	0	0	0	0	0	0	0	0	0
AT2G42425	AT2G42425	-	2:17661833-17662358	0	0	0	0	0	0	0	0	0
AT2G42455	AT2G42455	-	2:17676398-17676737	0	0	0	0	0	0	0	0	0
AT2G09385	AT2G09385	-	2:17769880-17770118	0	0	0	0	0	0	0	0	0
AT2G09405	AT2G09405	-	2:17838120-17838596	0	0	0	0	0	0	0	0	0
AT2G42970	AT2G42970	-	2:17873689-17873762	0	0	0	0	0	0	0	0	0
AT2G09410	AT2G09410	-	2:17884578-17884864	0	0	0	0	0	0	0	0	0
AT2G43137	AT2G43137	-	2:17923080-17923157	0	0	0	0	0	0	0	0	0
AT2G43138	AT2G43138	-	2:17923237-17923316	0	0	0	0	0	0	0	0	0
AT2G43139	AT2G43139	-	2:17923398-17923477	0	0	0	0	0	0	0	0	0
AT2G09415	AT2G09415	-	2:17924749-17925039	0	0	0	0	0	0	0	0	0
AT2G43300	AT2G43300	-	2:17995572-17995644	0	0	0	0	0	0	0	0	0
AT2G09445	AT2G09445	-	2:18004723-18005223	0	0	0	0	0	0	0	0	0
AT2G09450	AT2G09450	-	2:18005901-18006425	0	0	0	0	0	0	0	0	0
AT2G09480	AT2G09480	-	2:18059266-18059674	0	0	0	0	0	0	0	0	0
AT2G43740	AT2G43740	JAL25	2:18126577-18128293	0	0	0	0	0	0	0	0	0
AT2G43890	AT2G43890	-	2:18176830-18179178	0	0	0	0	0	0	0	0	0
AT2G44175	AT2G44175	-	2:18268787-18269214	0	0	0	0	0	0	0	0	0
AT2G44198	AT2G44198	-	2:18276065-18276164	0	0	0	0	0	0	0	0	0
AT2G44220	AT2G44220	-	2:18283788-18285837	0	0	0	0	0	0	0	0	0
AT2G44240	AT2G44240	-	2:18289823-18292374	0	0	0	0	0	0	0	0	0
AT2G44320	AT2G44320	-	2:18309976-18310058	0	0	0	0	0	0	0	0	0
AT2G44330	AT2G44330	-	2:18310585-18311185	0	0	0	0	0	0	0	0	0
AT2G44390	AT2G44390	-	2:18325810-18326551	0	0	0	0	0	0	0	0	0
AT2G09530	AT2G09530	-	2:18368811-18369052	0	0	0	0	0	0	0	0	0
AT2G44581	AT2G44581	-	2:18397873-18398504	0	0	0	0	0	0	0	0	0
AT2G09535	AT2G09535	-	2:18423373-18423671	0	0	0	0	0	0	0	0	0
AT2G09550	AT2G09550	-	2:18496739-18497215	0	0	0	0	0	0	0	0	0
AT2G09565	AT2G09565	-	2:18501636-18501859	0	0	0	0	0	0	0	0	0
AT2G09585	AT2G09585	-	2:18523232-18523560	0	0	0	0	0	0	0	0	0
AT2G09590	AT2G09590	-	2:18523394-18523783	0	0	0	0	0	0	0	0	0
AT2G44993	AT2G44993	-	2:18563937-18565339	0	0	0	0	0	0	0	0	0
AT2G45020	AT2G45020	-	2:18569910-18569983	0	0	0	0	0	0	0	0	0
AT2G45110	AT2G45110	EXPB4	2:18599497-18601339	0	0	0	0	0	0	0	0	0
AT2G09605	AT2G09605	-	2:18698901-18699138	0	0	0	0	0	0	0	0	0
AT2G45390	AT2G45390	-	2:18703677-18703750	0	0	0	0	0	0	0	0	0
AT2G09620	AT2G09620	-	2:18724062-18724598	0	0	0	0	0	0	0	0	0
AT2G09625	AT2G09625	-	2:18724176-18724523	0	0	0	0	0	0	0	0	0
AT2G09630	AT2G09630	-	2:18725410-18725851	0	0	0	0	0	0	0	0	0
AT2G09635	AT2G09635	-	2:18725410-18725887	0	0	0	0	0	0	0	0	0
AT2G09655	AT2G09655	-	2:18814231-18814480	0	0	0	0	0	0	0	0	0
AT2G09675	AT2G09675	-	2:18919457-18919640	0	0	0	0	0	0	0	0	0
AT2G46120	AT2G46120	-	2:18956640-18956713	0	0	0	0	0	0	0	0	0
AT2G46190	AT2G46190	-	2:18971768-18972804	0	0	0	0	0	0	0	0	0
AT2G09680	AT2G09680	-	2:18973208-18973330	0	0	0	0	0	0	0	0	0
AT2G46255	AT2G46255	p_MI0001085	2:18994631-18994856	0	0	0	0	0	0	0	0	0
AT2G46308	AT2G46308	-	2:19011166-19011355	0	0	0	0	0	0	0	0	0
AT2G46460	AT2G46460	-	2:19071536-19072019	0	0	0	0	0	0	0	0	0
AT2G46495	AT2G46495	ATL21A	2:19083909-19085776	0	0	0	0	0	0	0	0	0
AT2G09725	AT2G09725	-	2:19094967-19095173	0	0	0	0	0	0	0	0	0
AT2G09730	AT2G09730	-	2:19100908-19101260	0	0	0	0	0	0	0	0	0
AT2G09750	AT2G09750	-	2:19179081-19179319	0	0	0	0	0	0	0	0	0
AT2G09760	AT2G09760	-	2:19262656-19263193	0	0	0	0	0	0	0	0	0
AT2G09770	AT2G09770	-	2:19304255-19304523	0	0	0	0	0	0	0	0	0
AT2G46995	AT2G46995	-	2:19309393-19309673	0	0	0	0	0	0	0	0	0
AT2G09775	AT2G09775	-	2:19315191-19315401	0	0	0	0	0	0	0	0	0
AT2G09780	AT2G09780	-	2:19316344-19316551	0	0	0	0	0	0	0	0	0
AT2G47100	AT2G47100	-	2:19344426-19344499	0	0	0	0	0	0	0	0	0
AT2G09825	AT2G09825	-	2:19374523-19374875	0	0	0	0	0	0	0	0	0
AT2G47200	AT2G47200	-	2:19377574-19378331	0	0	0	0	0	0	0	0	0
AT2G09835	AT2G09835	-	2:19383150-19383358	0	0	0	0	0	0	0	0	0
AT2G47530	AT2G47530	-	2:19504170-19505048	0	0	0	0	0	0	0	0	0
AT2G47540	AT2G47540	-	2:19505826-19506681	0	0	0	0	0	0	0	0	0
AT2G47585	AT2G47585	p_MI0000197	2:19520751-19520864	0	0	0	0	0	0	0	0	0
AT2G47740	AT2G47740	-	2:19559854-19559925	0	0	0	0	0	0	0	0	0
AT2G09995	AT2G09995	MI0019227	2:19686956-19687039	0	0	0	0	0	0	0	0	0
AT3G00970	AT3G00970	-	3:15933-16320	0	0	0	0	0	0	0	0	0
AT3G01316	AT3G01316	-	3:104834-104909	0	0	0	0	0	0	0	0	0
AT3G01322	AT3G01322	-	3:114259-114604	0	0	0	0	0	0	0	0	0
AT3G01327	AT3G01327	-	3:116225-116568	0	0	0	0	0	0	0	0	0
AT3G01331	AT3G01331	-	3:119545-120010	0	0	0	0	0	0	0	0	0
AT3G01324	AT3G01324	-	3:122117-122480	0	0	0	0	0	0	0	0	0
AT3G01325	AT3G01325	-	3:123368-123741	0	0	0	0	0	0	0	0	0
AT3G01415	AT3G01415	-	3:156147-156937	0	0	0	0	0	0	0	0	0
AT3G01025	AT3G01025	-	3:158528-158772	0	0	0	0	0	0	0	0	0
AT3G01705	AT3G01705	-	3:259633-259705	0	0	0	0	0	0	0	0	0
AT3G01055	AT3G01055	-	3:296023-296228	0	0	0	0	0	0	0	0	0
AT3G01961	AT3G01961	-	3:325180-325351	0	0	0	0	0	0	0	0	0
AT3G01075	AT3G01075	-	3:376338-376589	0	0	0	0	0	0	0	0	0
AT3G01095	AT3G01095	-	3:388197-388460	0	0	0	0	0	0	0	0	0
AT3G02245	AT3G02245	-	3:421771-422732	0	0	0	0	0	0	0	0	0
AT3G01105	AT3G01105	-	3:421837-422429	0	0	0	0	0	0	0	0	0
AT3G01125	AT3G01125	-	3:452467-452920	0	0	0	0	0	0	0	0	0
AT3G02315	AT3G02315	-	3:469659-469733	0	0	0	0	0	0	0	0	0
AT3G02335	AT3G02335	-	3:476801-476873	0	0	0	0	0	0	0	0	0
AT3G02430	AT3G02430	-	3:499265-500174	0	0	0	0	0	0	0	0	0
AT3G02493	AT3G02493	-	3:515943-516391	0	0	0	0	0	0	0	0	0
AT3G02715	AT3G02715	-	3:586085-586167	0	0	0	0	0	0	0	0	0
AT3G01155	AT3G01155	-	3:616787-616895	0	0	0	0	0	0	0	0	0
AT3G01195	AT3G01195	-	3:630235-630752	0	0	0	0	0	0	0	0	0
AT3G03230	AT3G03230	-	3:744388-746030	0	0	0	0	0	0	0	0	0
AT3G03400	AT3G03400	CML33	3:808744-809158	0	0	0	0	0	0	0	0	0
AT3G03410	AT3G03410	CML34	3:811323-811719	0	0	0	0	0	0	0	0	0
[truncated: 30,541 more rows]

## Sheet: mitochondria152
ATMG00190	ATMG00190	-	Mt:53735-53807	0	0	0	0	0	0	0	0	0
ATMG00230	ATMG00230	-	Mt:62348-62435	0	0	0	0	0	0	0	0	0
ATMG00250	ATMG00250	-	Mt:71452-71526	0	0	0	0	0	0	0	0	0
ATMG00350	ATMG00350	-	Mt:104456-104531	0	0	0	0	0	0	0	0	0
ATMG00380	ATMG00380	-	Mt:105876-105948	0	0	0	0	0	0	0	0	0
ATMG00665	ATMG00665	-	Mt:190739-190761	0	0	0	0	0	0	0	0	0
ATMG09740	ATMG09740	-	Mt:191953-192025	0	0	0	0	0	0	0	0	0
ATMG00800	ATMG00800	-	Mt:227615-227687	0	0	0	0	0	0	0	0	0
ATMG00950	ATMG00950	-	Mt:254504-254576	0	0	0	0	0	0	0	0	0
ATMG01070	ATMG01070	-	Mt:275102-275176	0	0	0	0	0	0	0	0	0
ATMG09950	ATMG09950	-	Mt:333650-333725	0	0	0	0	0	0	0	0	0
ATMG09960	ATMG09960	-	Mt:347265-347348	0	0	0	0	0	0	0	0	0
ATMG09980	ATMG09980	-	Mt:359665-359739	0	0	0	0	0	0	0	0	0
ATMG00240	ATMG00240	-	Mt:68917-69253	0	0	0	0	0	0	0	0.377007	0.375763
ATMG00460	ATMG00460	-	Mt:127013-127094	0	0	0	0	0	0	0	23.6093	0
ATMG00420	ATMG00420	-	Mt:112952-113039	0	0	0	0	0	0	17.005	8.91123	0
ATMG01160	ATMG01160	-	Mt:296687-296774	0	0	0	0	0	0	17.005	8.91123	0
ATMG00100	ATMG00100	-	Mt:28897-28970	0	0	0	0	0	0	34.7875	0	0
ATMG00700	ATMG00700	-	Mt:204339-204412	0	0	0	0	0	0	34.7875	0	0
ATMG00360	ATMG00360	-	Mt:104884-104955	0	0	0	0	0	0	39.1781	0	0
ATMG00930	ATMG00930	-	Mt:250079-250153	0	0	0	0	25.3781	0	0	0	0
ATMG01030	ATMG01030	-	Mt:264112-264433	0	0	0	0.223206	0.235453	0.65246	0	0.210679	0.209984
ATMG00740	ATMG00740	-	Mt:220470-220773	0	0	0	0.517378	0	0	0	0.488343	0
ATMG00630	ATMG00630	-	Mt:183110-183443	0	0	1.76564	0	0	0.795208	0	1.54074	0.767827
ATMG00390	ATMG00390	-	Mt:106796-106879	0	0	25.151	0	0	0	0	0	0
ATMG01340	ATMG01340	-	Mt:337668-337741	0	0	42.6732	0	0	0	0	0	0
ATMG00890	ATMG00890	-	Mt:239635-239956	0	0.236997	0	0	0	0	0.196831	0	0.419968
ATMG00750	ATMG00750	-	Mt:220829-221189	0	0.361713	0	0	0	0	0	0	0
ATMG00860	ATMG00860	-	Mt:235915-236392	0	0.416619	0.212223	0.196275	0.207045	0	0.173005	0.37052	0.553947
ATMG00770	ATMG00770	-	Mt:222686-222989	0	0.549411	0	0	0	0	0	0	0
ATMG01040	ATMG01040	-	Mt:270237-270561	0	0.694778	0.235943	1.52684	0.230088	1.70022	1.92342	1.64703	0.410399
ATMG01230	ATMG01230	-	Mt:308931-309369	0	0.728367	0.24735	0.228749	0	0.222802	0.201641	0	0.645598
ATMG00120	ATMG00120	-	Mt:32040-32472	0	0.747394	0	0	0.247601	0	0.206909	0.443099	0
ATMG00150	ATMG00150	-	Mt:35781-36132	0	0.765949	0.780337	0	0	0.702894	0.318068	0	0
ATMG01290	ATMG01290	-	Mt:324258-324594	0	0.848136	0	0.399423	0	0	0.352197	0.377007	0
ATMG00850	ATMG00850	-	Mt:235337-235661	0	0.926371	0.471886	0.43624	0.460176	0.425055	0.769369	0	0
ATMG00840	ATMG00840	-	Mt:234537-234903	0	1.04621	0.355289	0.328512	0	0.960087	0.579268	0.310076	0.618106
ATMG00260	ATMG00260	-	Mt:76131-76437	0	2.14175	0.545495	1.51269	1.06379	0.491359	0.444691	0.475933	0.474362
ATMG00340	ATMG00340	-	Mt:104220-104295	0	18.6877	0	0	0	0	0	0	0
ATMG00790	ATMG00790	-	Mt:227502-227577	0	18.6877	0	0	0	0	0	0	0
ATMG00330	ATMG00330	-	Mt:103826-103914	0	19.5745	9.97108	0	0	0	8.1285	8.52427	0
ATMG00780	ATMG00780	-	Mt:227108-227196	0	19.5745	9.97108	0	0	0	8.1285	8.52427	0
ATMG00910	ATMG00910	-	Mt:241305-241953	0.0803629	0.0641871	0.0980891	0.181461	0.0425374	0.0981717	0.0888477	0.152247	0.0379361
ATMG00050	ATMG00050	-	Mt:16855-17251	0.0924331	1.03359	0.85243	0.278209	0.293474	0.542	0.122631	0	0
ATMG01310	ATMG01310	-	Mt:326098-326509	0.128723	0	0	0	0	0	0	0	0
ATMG01300	ATMG01300	-	Mt:325299-325710	0.128723	0	0	0	0	0	0.113851	0	0
ATMG00870	ATMG00870	-	Mt:236926-237481	0.152337	0.162231	0	0.152871	0	0	0	0.144292	0
ATMG00550	ATMG00550	-	Mt:151264-151747	0.191422	0	0	0.0960401	0.20262	0.187074	0.169306	0.271951	0
ATMG01180	ATMG01180	-	Mt:300965-301301	0.199102	1.69627	1.08008	0	0.42134	0.389157	0.704393	0.754015	0.375763
ATMG00010	ATMG00010	-	Mt:272-734	0.206906	0.44069	1.12242	0.622833	0.219003	0.606617	0.366002	0.58788	0.390627
ATMG00440	ATMG00440	-	Mt:116295-116754	0.2791	0.222921	0	0.350062	0	0.13638	0.246854	0.19825	0.0658652
ATMG01140	ATMG01140	-	Mt:292972-293431	0.2791	0.222921	0	0.350062	0	0.13638	0.246854	0.19825	0.0658652
ATMG01110	ATMG01110	-	Mt:283033-283789	0.291086	0.309993	0.26318	0.0486894	0.154083	0.237061	0.429092	0.045957	0.183221
ATMG00320	ATMG00320	-	Mt:91000-91384	0.295468	1.5733	0.32057	0.889281	0.312692	0.288756	0	1.67875	0.278868
ATMG00430	ATMG00430	-	Mt:115430-115751	0.296723	0.315996	0	0.297608	0.156969	0.144991	0.656102	0.280906	0.139989
ATMG01150	ATMG01150	-	Mt:293975-294296	0.296723	0.315996	0	0.297608	0.156969	0.144991	0.656102	0.280906	0.139989
ATMG00880	ATMG00880	-	Mt:237052-237616	0.297091	0	0	0.149068	0	0.435513	0.131383	0.281403	0
ATMG00540	ATMG00540	-	Mt:150782-151151	0.321683	0.171288	0.349012	0	0	0.62875	0.142258	0.152301	0
ATMG00680	ATMG00680	-	Mt:201728-202097	0.321683	1.02773	0.349012	0.645424	0	0.62875	0.284517	0.913803	0.607192
ATMG01250	ATMG01250	-	Mt:310513-310882	0.321683	1.02773	0.349012	0.968135	0.340419	0.314375	0	0.609202	0.303596
ATMG00710	ATMG00710	-	Mt:207552-207915	0.333455	0.355113	0.361784	0.334514	0	0	0	0.947224	0.314699
ATMG00920	ATMG00920	-	Mt:249271-249919	0.361633	0.192561	0.326964	0.241949	0.31903	0.117806	0.37316	0.22837	0.113808
ATMG01260	ATMG01260	-	Mt:312544-313162	0.387736	0.825842	0.420677	0.518817	0.410464	0.631547	0.457252	1.34668	0.610106
ATMG01410	ATMG01410	-	Mt:366085-366700	0.390555	0.138641	0.141245	0	0.137816	0	0.115144	0.369945	0.491633
ATMG00040	ATMG00040	-	Mt:16843-17791	0.408246	0.664932	0.260547	0.313329	0.228823	0.234689	0.615959	0.454993	0.408142
ATMG00170	ATMG00170	-	Mt:48112-48532	0.411371	0.832372	0.892639	0.742937	0.522468	0.643241	1.12791	0.973949	1.08722
ATMG00620	ATMG00620	-	Mt:182277-182697	0.411371	0.832372	0.892639	0.742937	0.522468	0.643241	1.12791	0.973949	1.08722
ATMG00810	ATMG00810	-	Mt:227708-228431	0.412716	0.659284	0.671668	0.517751	0.327696	0.907515	0.547549	0.684172	0.681915
ATMG00760	ATMG00760	-	Mt:221699-222029	0.415837	0	0	0.417098	0	0	0.367793	0.78738	0
ATMG00450	ATMG00450	-	Mt:119380-119701	0.445084	0.473994	0.965794	0	0	0	0	0	0
ATMG01100	ATMG01100	-	Mt:281613-281931	0.455663	0.647013	0	0.914027	0	0.222656	0.201509	0.215683	0.644914
ATMG01400	ATMG01400	-	Mt:363724-364042	0.455663	1.45578	0	0	0	0	0	0	0
ATMG01240	ATMG01240	-	Mt:309337-309640	0.515902	1.64823	0.559731	2.06951	0	1.00836	0.912594	0.976685	1.46019
ATMG01020	ATMG01020	-	Mt:261616-262078	0.517265	0.550863	0.336726	0.622833	0.547507	0.606617	0.274501	0.58788	0.29297
ATMG00820	ATMG00820	-	Mt:228572-229085	0.518804	1.105	0.56288	0.34707	0.366113	1.01404	1.22364	0.818979	0.653022
ATMG00140	ATMG00140	-	Mt:34598-35102	0.534284	0.568988	1.15935	0.714845	0.188517	1.04429	0.472555	0.674727	0.840626
ATMG00940	ATMG00940	-	Mt:251402-251897	0.550717	2.73694	0.796672	0.921029	0.388626	1.61462	0.974179	1.21708	0.519883
ATMG01050	ATMG01050	-	Mt:272943-273423	0.580473	0.103029	0.314894	0.194155	0.102404	0.189095	0.342272	0.183259	0.0913271
ATMG00590	ATMG00590	-	Mt:169795-170737	0.59918	0.966816	0.531887	0.473806	0.192232	0.727525	0.674486	0.56762	0.514316
ATMG00490	ATMG00490	-	Mt:130816-131140	0.769803	2.0672	1.55073	3.41393	0	1.82444	1.07887	1.87617	1.98492
ATMG00900	ATMG00900	-	Mt:239987-240758	0.771498	0.855144	0.444145	1.02711	0.266701	0.923231	1.12799	1.34235	1.18926
ATMG00270	ATMG00270	-	Mt:76641-77259	0.775473	1.33052	0.140226	0.9944	0.592892	0.884166	1.14313	1.14264	0.854149
ATMG00570	ATMG00570	-	Mt:157490-158351	0.8156	0.955433	0.442445	1.47342	0.431741	0.956486	1.15419	1.62252	0.847087
ATMG00310	ATMG00310	-	Mt:90882-91347	0.81817	0.653484	0.443839	0.20524	0.216502	0.799583	0.361821	0.774889	0
ATMG00610	ATMG00610	-	Mt:176541-177027	0.852289	1.0085	1.43842	1.23532	0.902147	0.832928	1.34012	0.807226	1.34094
ATMG00720	ATMG00720	-	Mt:209498-209822	0.86987	0	0.471886	0	0.460176	0.425055	0	0.411758	0.410399
ATMG01060	ATMG01060	-	Mt:274898-275222	0.86987	1.38956	0.471886	0	0	0	0	0	0.410399
ATMG00290	ATMG00290	-	Mt:82027-83116	0.939088	1.74208	0.788803	1.39861	0.609384	1.8059	1.33966	1.72189	1.08693
ATMG00470	ATMG00470	-	Mt:127474-127843	0.965048	0	0.523518	0.322712	0	0.314375	0	0.456902	0.607192
ATMG01275	ATMG01275	-	Mt:318003-318390	1.01749	2.47676	0.31541	0.874976	0.153831	1.13643	1.0285	1.23881	1.5091
ATMG00400	ATMG00400	-	Mt:110929-111403	1.08771	2.31671	0.858266	0.992212	0.418662	1.44954	1.83662	2.06036	1.40016
ATMG00530	ATMG00530	-	Mt:147281-147611	1.24751	2.21423	1.35349	2.08549	1.75994	3.25112	2.20676	2.95267	1.96195
ATMG00130	ATMG00130	-	Mt:34189-34555	1.30987	0.697476	0	0.657025	0.693076	1.92017	1.15854	1.2403	0.309053
ATMG01280	ATMG01280	-	Mt:318587-319463	1.34235	1.104	1.4564	1.21385	0.661334	1.00013	1.53992	1.38495	1.06666
ATMG00670	ATMG00670	-	Mt:191054-191882	1.54552	1.28015	1.58366	1.6373	1.18173	1.00694	1.36696	1.38274	0.972831
ATMG01010	ATMG01010	-	Mt:261104-261461	1.69914	2.63945	2.98149	3.17407	3.13366	2.54316	2.00271	3.06029	3.65662
ATMG00600	ATMG00600	-	Mt:174204-174525	1.78034	1.89597	0	0.892823	0.470906	1.73989	0.393661	0.842717	0.419968
ATMG00300	ATMG00300	-	Mt:89616-90054	1.82385	1.45673	0.494699	1.60124	0.482601	0.891208	1.00821	0.431823	0.430399
ATMG00830	ATMG00830	-	Mt:231893-233042	1.84425	1.81296	0.923507	1.62322	1.08145	1.69144	2.0076	2.01596	2.17005
ATMG00960	ATMG00960	-	Mt:256864-257476	1.90151	0.907767	0.995958	1.05283	0.832949	0.704877	1.56583	0.869526	1.67141
ATMG01320	ATMG01320	-	Mt:327889-333105	1.90348	2.10661	1.05285	1.76059	0.474178	2.00614	1.88163	1.76786	1.44486
ATMG00730	ATMG00730	-	Mt:217630-219077	1.92059	2.29814	1.2643	1.97104	0.708294	2.69945	2.86297	2.06486	1.8339
ATMG00180	ATMG00180	-	Mt:51292-53611	1.92739	2.99232	2.39347	2.75029	1.27849	3.08639	2.91649	2.46394	2.30233
ATMG00970	ATMG00970	-	Mt:258044-258398	1.93997	0.751264	0.765376	0.530746	0.559868	1.20648	1.24788	1.33589	0.332871
ATMG00200	ATMG00200	-	Mt:55766-56090	1.95721	1.38956	0.707829	1.52684	0.460176	1.48769	1.92342	1.23527	0.205199
ATMG01210	ATMG01210	-	Mt:304778-305084	2.01112	2.67719	0.545495	1.51269	1.59569	0.982717	3.55753	1.4278	2.37181
ATMG01350	ATMG01350	-	Mt:346756-347194	2.05183	2.91347	1.73145	1.60124	1.2065	1.55961	1.20985	1.51138	0.215199
ATMG01170	ATMG01170	-	Mt:296819-298204	2.05913	2.09614	1.16632	1.32212	0.737409	1.77561	1.7141	2.19462	1.2724
ATMG01270	ATMG01270	RPS7	Mt:314626-315073	2.19593	3.04013	1.19125	2.31353	1.16213	2.57526	2.52489	2.59964	2.48742
ATMG01090	ATMG01090	-	Mt:279462-280251	2.31978	2.77927	2.46719	2.48135	1.55111	2.86369	2.91567	1.34454	2.50728
ATMG00110	ATMG00110	-	Mt:30462-31083	2.56638	2.32312	1.11377	2.5755	1.76593	2.63349	1.13494	2.30941	1.69606
ATMG00410	ATMG00410	-	Mt:111586-112907	2.87325	4.15938	1.96245	3.2052	1.05923	3.12084	4.55166	3.8442	2.70549
ATMG00560	ATMG00560	RPL2	Mt:154743-157345	2.9152	3.67822	2.26901	3.46656	0.939354	3.80896	4.06377	4.17257	3.35098
ATMG00500	ATMG00500	-	Mt:130967-131393	3.17798	4.48615	2.14064	3.41616	1.52542	4.39168	4.92801	4.87812	4.34504
ATMG01360	ATMG01360	COX1	Mt:349829-351413	3.22702	5.50688	3.50118	5.1512	2.5111	7.44732	5.67398	5.78297	4.03839
ATMG00220	ATMG00220	-	Mt:60234-61416	3.3312	4.23373	1.62119	3.85257	0.841821	4.27372	3.90419	4.09091	2.53706
ATMG01200	ATMG01200	-	Mt:303835-304720	3.58051	4.14829	1.62218	2.84325	1.41632	4.19131	2.88843	3.72734	3.04633
ATMG00160	ATMG00160	-	Mt:40501-42628	3.82402	3.84251	3.44626	3.63668	2.87309	3.69194	3.70952	3.84157	3.46494
ATMG00210	ATMG00210	-	Mt:57773-58331	4.45602	5.38891	3.60546	4.47166	1.27919	5.01909	5.47759	4.72148	3.42247
ATMG00580	ATMG00580	-	Mt:161692-169674	4.49167	7.51998	3.67195	6.60524	3.18522	7.63593	7.16938	8.37211	6.60852
ATMG00513	ATMG00513	-	Mt:140723-142998	4.92413	6.20996	2.34319	3.77182	1.78359	4.34793	4.77546	4.46041	2.69189
ATMG01330	ATMG01330	-	Mt:329081-329465	5.02295	9.75444	2.56456	9.78209	6.25384	6.93014	6.01061	5.87562	6.9717
ATMG00285	ATMG00285	-	Mt:79739-81297	5.29133	4.87353	2.17222	5.02295	1.36249	3.07472	3.92107	6.50203	3.64532
ATMG01220	ATMG01220	-	Mt:305220-305562	5.34646	4.88033	6.83651	1.91535	3.43476	2.23929	4.05321	3.43494	2.70285
ATMG00690	ATMG00690	-	Mt:203587-204310	5.8812	9.33986	8.61974	7.14496	4.04158	6.15094	7.48316	7.33042	5.65015
ATMG00520	ATMG00520	-	Mt:144293-146312	6.50535	8.09304	5.29352	5.57987	3.5692	6.06859	5.28299	6.66745	5.75195
ATMG01120	ATMG01120	-	Mt:287916-289083	6.86961	10.2421	5.21726	6.88737	0.726528	11.413	10.3291	11.0514	11.015
ATMG00480	ATMG00480	YMF19	Mt:129908-130385	7.30257	6.24929	4.13834	5.69198	3.51976	6.75436	7.90058	8.86161	4.647
ATMG00060	ATMG00060	-	Mt:20570-22086	7.90839	10.7802	3.77532	7.77733	2.34402	8.96534	10.7718	11.5356	6.71936
ATMG01080	ATMG01080	-	Mt:278648-279152	8.40014	10.3682	9.33921	7.47608	4.43015	7.8032	7.03583	8.63088	8.15407
ATMG00516	ATMG00516	-	Mt:143218-147048	8.6576	12.1315	3.46062	7.76923	5.30299	8.46092	9.67243	10.3528	6.44914
ATMG01190	ATMG01190	-	Mt:302165-303689	9.57187	11.0593	6.28395	10.4233	4.00218	10.983	12.2047	10.6662	7.88693
ATMG00070	ATMG00070	-	Mt:23662-24235	9.71086	16.207	10.2214	12.654	5.52346	11.19	10.5118	10.8456	10.9466
ATMG00510	ATMG00510	-	Mt:132070-138153	9.84009	12.2258	6.64289	12.2357	4.57247	12.2878	14.8922	14.3457	10.2721
ATMG00090	ATMG00090	-	Mt:25481-28733	13.2507	16.1092	10.2303	13.6785	7.99583	14.593	17.1282	16.4359	12.7903
ATMG00990	ATMG00990	-	Mt:260646-261006	14.2654	18.99	22.9703	21.0683	20.9065	18.2012	18.0246	19.4572	17.4163
ATMG00650	ATMG00650	-	Mt:188928-189231	14.9612	27.4706	14.553	25.8689	7.64074	28.7384	23.2711	28.8122	18.9825
ATMG00370	ATMG00370	-	Mt:104953-105553	15.6239	19.2092	18.4512	19.2222	24.851	21.0738	18.658	22.5177	25.1367
ATMG00080	ATMG00080	-	Mt:25075-25615	19.5263	30.065	19.8869	18.4275	13.2268	23.5965	24.2813	25.7234	19.4775
ATMG01130	ATMG01130	-	Mt:289196-289517	20.4739	23.2257	14.9698	20.0885	8.0054	20.0088	21.2577	23.1747	18.0586
ATMG00660	ATMG00660	-	Mt:190103-190553	21.0425	25.1815	22.5948	15.6721	15.6136	12.7203	18.2276	18.6962	17.4058
ATMG00640	ATMG00640	-	Mt:188083-188662	21.6796	29.7711	18.4148	27.6245	12.2298	31.5019	26.1131	33.6397	27.4693
ATMG01000	ATMG01000	-	Mt:260962-261307	23.6075	28.2284	29.2544	24.7194	31.653	24.1282	25.6348	33.3597	21.8239
ATMG01370	ATMG01370	-	Mt:360716-361052	24.2904	16.9627	26.7861	19.1723	10.9548	17.1229	17.2576	16.5883	11.6487
ATMG09450	ATMG09450	-	Mt:47102-47182	26.8949	0	29.1798	0	0	52.5678	0	0	24.7277
ATMG09730	ATMG09730	-	Mt:181267-181347	26.8949	0	29.1798	0	0	52.5678	0	0	24.7277
ATMG00980	ATMG00980	-	Mt:260223-260601	32.937	36.5944	42.6117	32.788	36.0417	34.0296	31.0677	39.5285	39.5903
ATMG00280	ATMG00280	-	Mt:77818-78151	79.0638	81.5274	42.7433	69.5788	33.5773	93.0394	107.533	94.306	59.7625
ATMG01380	ATMG01380	-	Mt:361061-361179	108.571	38.5409	91.6181	179.742	75.8418	70.7363	42.6787	67.8619	33.819
ATMG00030	ATMG00030	-	Mt:11917-12241	113.083	137.566	93.9053	117.348	45.5574	116.04	127.715	110.351	88.2358
ATMG00020	ATMG00020	-	Mt:8847-11415	284.932	318.082	202.315	289.988	94.9702	314.898	340.362	316.31	231.427
ATMG01390	ATMG01390	-	Mt:361349-363284	927.001	1021.06	802.318	929.899	563.599	1096.34	1062.06	1022.9	773.083

## Sheet: plastid133
ATCG00060	ATCG00060	-	Pt:6615-6687	0	0	0	0	0	0	0	0	0
ATCG00100	ATCG00100	-	Pt:8645-9431	0	0	0	0	0	0	0	0	0
ATCG00110	ATCG00110	-	Pt:9589-9661	0	0	0	0	0	0	0	0	0
ATCG00200	ATCG00200	-	Pt:27372-27443	0	0	0	0	0	0	0	0	0
ATCG00230	ATCG00230	-	Pt:29800-29874	0	0	0	0	0	0	0	0	0
ATCG00260	ATCG00260	-	Pt:31368-31440	0	0	0	0	0	0	0	0	0
ATCG00310	ATCG00310	-	Pt:36489-36560	0	0	0	0	0	0	0	0	0
ATCG00410	ATCG00410	-	Pt:48174-48247	0	0	0	0	0	0	0	0	0
ATCG00450	ATCG00450	-	Pt:51198-51871	0	0	0	0	0	0	0	0	0
ATCG00880	ATCG00880	-	Pt:94275-94356	0	0	0	0	0	0	0	0	0
ATCG00910	ATCG00910	-	Pt:100708-100780	0	0	0	0	0	0	0	0	0
ATCG00930	ATCG00930	-	Pt:102800-103601	0	0	0	0	0	0	0	0	0
ATCG01030	ATCG01030	-	Pt:114269-114349	0	0	0	0	0	0	0	0	0
ATCG01200	ATCG01200	-	Pt:135047-135848	0	0	0	0	0	0	0	0	0
ATCG01220	ATCG01220	-	Pt:137868-137940	0	0	0	0	0	0	0	0	0
ATCG01260	ATCG01260	-	Pt:144292-144373	0	0	0	0	0	0	0	0	0
ATCG00940	ATCG00940	-	Pt:103664-104538	0	0	0	0	0	0	0	0	33.9494
ATCG01190	ATCG01190	-	Pt:134110-134984	0	0	0	0	0	0	0	0	33.9494
ATCG00030	ATCG00030	-	Pt:1716-4347	0	0	0	0	0	0	0	0	80.7177
ATCG00320	ATCG00320	-	Pt:36703-36777	0	0	0	0	0	0	65.6834	0	67.8989
ATCG00240	ATCG00240	-	Pt:30322-30406	0	0	0	0	0	43.191	0	0	0
ATCG00250	ATCG00250	-	Pt:30465-30538	0	0	0	0	0	115.315	0	0	0
ATCG00460	ATCG00460	-	Pt:52055-52128	0	0	0	0	0	153.753	0	0	0
ATCG00610	ATCG00610	-	Pt:66228-66302	0	0	0	0	25.3781	0	0	0	0
ATCG00850	ATCG00850	-	Pt:86311-86385	0	0	0	36.0871	0	0	0	0	0
ATCG01290	ATCG01290	-	Pt:152263-152337	0	0	0	36.0871	0	0	0	0	0
ATCG00620	ATCG00620	-	Pt:66489-66563	0	0	80.5727	216.522	0	0	197.05	340.618	0
ATCG00510	ATCG00510	PSAI	Pt:59246-59360	0	29.2025	29.751	0	28.7063	0	12.1266	25.6859	25.6011
ATCG00400	ATCG00400	-	Pt:46893-47490	0	42.864	0	0	0	0	0	37.2878	37.1648
ATCG01040	ATCG01040	CCSA	Pt:114460-115447	0.890012	0.947821	1.11418	1.44298	0.869802	0.869794	1.57437	1.81599	1.42215
ATCG00860	ATCG00860	ycf2-B	Pt:86473-93358	0.991394	1.50664	0.806715	1.42008	1.23273	1.56853	1.62573	1.72626	1.19933
ATCG01280	ATCG01280	ycf2-B	Pt:145290-152175	0.991394	1.50664	0.806715	1.42008	1.23273	1.56853	1.62573	1.72626	1.19933
ATCG00500	ATCG00500	-	Pt:57074-58541	1.6566	1.49278	1.19822	1.53484	1.16932	1.70199	2.17902	2.13281	1.28349
ATCG00520	ATCG00520	YCF4	Pt:59771-60326	1.82804	3.73132	3.47085	3.66891	3.5477	5.80617	5.65893	4.18447	5.03355
ATCG00050	ATCG00050	RPS16	Pt:5083-6188	3.0317	3.22862	6.57852	7.08887	4.27305	10.8637	7.15048	3.82345	1.90542
ATCG01050	ATCG01050	-	Pt:115664-117185	5.25512	7.67885	4.59662	7.1555	5.82284	6.52915	7.42233	9.99582	6.77011
ATCG00170	ATCG00170	RPOC2	Pt:15937-20068	5.44196	9.17368	5.57793	8.83872	7.90487	9.14006	9.9046	11.0243	7.85033
ATCG00870	ATCG00870	ycf15-B	Pt:93494-93728	6.01831	6.40921	7.7168	6.03029	5.78288	12.8326	12.0977	10.3488	4.12588
ATCG01270	ATCG01270	ycf15-B	Pt:144920-145154	6.01831	6.40921	7.7168	6.03029	5.78288	12.8326	12.0977	10.3488	4.12588
ATCG01010	ATCG01010	NDHF	Pt:110397-112638	6.66648	8.81122	9.37697	8.43699	10.9924	11.1502	7.20137	11.109	10.8981
ATCG00890	ATCG00890	-	Pt:94940-96795	7.13363	7.12401	5.78217	6.9649	7.84667	9.3316	7.34056	9.70326	7.8628
ATCG01250	ATCG01250	-	Pt:141853-143708	7.13363	7.12401	5.78217	6.9649	7.84667	9.3316	7.34056	9.70326	7.8628
ATCG01060	ATCG01060	PSAC	Pt:117317-117563	7.48923	20.9362	14.2196	15.9498	14.8456	17.3829	20.6999	23.0249	16.7703
ATCG01080	ATCG01080	NDHG	Pt:118376-118907	7.51926	9.4003	9.93157	13.4507	14.3617	9.58493	12.289	11.9217	10.8021
ATCG01090	ATCG01090	NDHI	Pt:119243-119762	8.48287	10.66	8.83541	13.9603	12.7508	11.4404	10.5039	16.5514	12.3325
ATCG01070	ATCG01070	NDHE	Pt:117803-118109	8.54726	17.134	10.3644	13.11	14.3612	15.7235	16.4536	15.2298	17.077
ATCG01100	ATCG01100	NDHA	Pt:119846-122009	10.4918	15.8505	12.9716	15.2446	18.0831	15.3803	16.0776	20.0522	19.5829
ATCG00180	ATCG00180	RPOC1	Pt:20250-23084	11.2359	15.9129	13.9003	16.6092	15.7284	15.7437	17.1394	19.3545	16.4797
ATCG00040	ATCG00040	-	Pt:2055-3636	12.5465	17.9674	13.4433	24.013	27.2696	31.5677	19.2991	32.2631	23.0689
ATCG00720	ATCG00720	PETB	Pt:74840-76292	13.0188	20.4115	14.2556	15.8476	16.0791	21.2051	20.5771	19.4115	17.1851
ATCG00380	ATCG00380	RPS4	Pt:45222-45828	13.1757	15.0236	12.8511	18.6983	22.4012	16.128	16.1265	22.5655	18.7216
ATCG00360	ATCG00360	-	Pt:42583-43751	13.5169	22.392	12.7099	20.793	13.669	20.5487	19.394	26.4526	23.8138
ATCG00540	ATCG00540	PETA	Pt:61656-62619	14.1245	13.989	14.3284	15.2394	17.6458	18.0828	15.9906	16.7258	18.1376
ATCG00530	ATCG00530	CEMA	Pt:60740-61430	14.4312	15.2512	16.4938	15.3674	18.4264	21.2088	16.174	15.1311	18.2014
ATCG00160	ATCG00160	RPS2	Pt:15012-15723	15.9476	22.0447	16.3858	21.1986	16.8831	23.0167	22.5121	25.1111	25.0283
ATCG00190	ATCG00190	RPOB	Pt:23110-26329	18.3413	23.1167	21.4257	21.1806	23.0215	20.5524	20.6321	24.2771	21.9101
ATCG00120	ATCG00120	ATPA	Pt:9937-11461	18.5341	21.8156	10.8922	20.4387	11.4901	20.7744	25.5237	25.2986	15.1214
ATCG00130	ATCG00130	ATPF	Pt:11528-12798	19.8038	22.5502	16.032	20.0261	12.0944	24.8623	30.4504	33.1871	19.8466
ATCG00730	ATCG00730	PETD	Pt:76480-77672	21.2479	36.0825	29.4913	26.6991	29.9877	35.357	36.9088	42.0617	31.8036
ATCG01110	ATCG01110	NDHH	Pt:122010-123192	24.1821	32.1763	25.2251	32.5818	37.0401	31.671	30.4575	40.987	39.6091
ATCG00970	ATCG00970	-	Pt:107948-108069	27.4852	40.9786	59.6405	38.246	46.1081	69.8382	38.8955	56.728	77.1011
ATCG01160	ATCG01160	-	Pt:130579-130700	27.4852	40.9786	59.6405	38.246	46.1081	69.8382	38.8955	56.728	77.1011
ATCG00710	ATCG00710	PSBH	Pt:74484-74706	28.4999	49.6653	26.7046	48.0141	30.1154	54.4389	24.0613	40.4201	25.637
ATCG00350	ATCG00350	PSAA	Pt:39604-41857	36.2022	46.3927	18.7295	47.9067	13.5075	53.5305	59.6834	55.8154	32.7999
ATCG00680	ATCG00680	PSBB	Pt:72370-73897	36.5381	43.3596	24.2869	37.4878	23.4864	48.192	46.018	51.5584	33.0463
ATCG00150	ATCG00150	ATPI	Pt:14020-14770	37.373	50.0378	35.5461	45.6788	39.7735	53.8752	48.3246	56.7746	44.8253
ATCG00990	ATCG00990	-	Pt:109012-109084	41.7131	0	0	0	0	0	0	114.534	0
ATCG01140	ATCG01140	-	Pt:129564-129636	41.7131	0	0	0	0	0	0	114.534	0
ATCG00020	ATCG00020	PSBA	Pt:382-1444	41.7429	44.2545	28.543	33.9936	16.2754	45.3137	46.4264	52.9239	30.9769
ATCG00340	ATCG00340	PSAB	Pt:37374-39579	43.8026	61.2162	23.8056	55.9474	19.2275	67.2128	72.3593	67.5215	37.9426
ATCG01000	ATCG01000	-	Pt:109404-110436	44.5246	55.0959	47.9256	59.5786	74.2947	59.5837	54.2415	75.7522	68.1118
ATCG00660	ATCG00660	RPL20	Pt:68511-68865	56.7882	83.766	84.1913	72.8891	100.403	110.996	74.8728	113.217	110.18
ATCG00270	ATCG00270	PSBD	Pt:32710-33772	57.9901	56.5659	45.9672	54.8162	48.7601	67.96	54.7721	71.2756	58.7086
ATCG00550	ATCG00550	PSBJ	Pt:63537-63660	62.0948	55.1067	22.4567	30.8712	65.1302	50.5701	54.9206	67.9903	67.7659
ATCG00650	ATCG00650	RPS18	Pt:67916-68222	62.3447	72.8195	80.7332	78.6599	113.826	110.064	71.1506	102.801	109.578
ATCG00670	ATCG00670	-	Pt:69909-71882	65.7951	70.3631	70.7849	61.5888	70.2358	66.3267	59.905	69.3922	63.1604
ATCG00210	ATCG00210	PETN	Pt:28088-28178	67.3288	0	36.5244	165.59	34.9353	65.7993	59.5499	93.7784	93.469
ATCG00980	ATCG00980	-	Pt:108301-108375	74.2635	79.0871	40.2863	36.0871	38.0672	0	32.8417	0	0
ATCG01150	ATCG01150	-	Pt:130273-130347	74.2635	79.0871	40.2863	36.0871	38.0672	0	32.8417	0	0
ATCG00140	ATCG00140	ATPH	Pt:13261-13507	93.6154	91.7203	58.9098	105.081	86.1044	116.191	142.415	131.95	85.617
ATCG00280	ATCG00280	PSBC	Pt:33719-35141	95.7519	105.489	75.3106	93.1007	71.7682	126.168	95.5187	122.258	93.6994
ATCG00065	ATCG00065	-	Pt:69610-69724	95.9749	175.215	178.506	122.459	157.884	227.787	218.279	218.33	166.407
ATCG00640	ATCG00640	RPL33	Pt:67487-67688	97.2559	120.835	89.8861	100.969	121.724	137.289	116.285	153.164	156.052
ATCG00580	ATCG00580	-	Pt:64070-64322	109.591	112.078	88.7046	101.127	90.1224	129.202	143.856	149.76	105.798
ATCG00330	ATCG00330	-	Pt:36937-37240	109.887	123.068	101.311	151.592	90.0515	171.926	167.461	184.594	149.427
ATCG00570	ATCG00570	PSBF	Pt:63941-64061	113.363	181.089	159.892	101.387	23.7668	66.4724	70.1857	63.7983	105.98
ATCG00740	ATCG00740	RPOA	Pt:77900-78890	114.784	146.353	126.533	169.554	193.877	154.5	138.198	198.676	191.387
ATCG00070	ATCG00070	PSBK	Pt:7016-7202	117.401	145.031	124.828	145.648	188.333	183.575	124.605	208.429	170.171
ATCG01130	ATCG01130	-	Pt:123883-129244	118.528	152.025	123.6	161.59	194.703	166.789	149.203	199.662	200.066
ATCG00560	ATCG00560	PSBL	Pt:63803-63920	124.499	66.2927	40.5228	86.5477	91.2966	121.671	99.1034	175.051	127.947
ATCG00600	ATCG00600	PETG	Pt:65997-66111	137.107	73.0063	104.129	54.4262	129.178	120.593	72.7598	179.801	115.205
ATCG00700	ATCG00700	PSBN	Pt:74248-74380	143.766	110.575	95.3211	79.5376	109.072	109.278	127.156	195.192	112.239
ATCG00300	ATCG00300	PSBZ	Pt:35750-35939	151.09	144.34	122.945	186.757	114.919	184.572	127.738	201.459	144.321
ATCG00420	ATCG00420	NDHJ	Pt:48676-49153	152.572	145.192	126.485	135.037	152.178	154.649	123.872	156.174	149.75
ATCG00370	ATCG00370	-	Pt:44826-44913	153.811	122.851	41.7195	226.586	159.346	0	170.05	213.87	71.0546
ATCG00390	ATCG00390	-	Pt:46212-46285	157.327	502.637	426.732	0	322.225	153.753	417.45	504.563	359.213
ATCG00490	ATCG00490	RBCL	Pt:54957-56397	166.923	191.162	105.452	156.222	70.6556	204.325	238.197	231.599	135.377
ATCG00440	ATCG00440	NDHC	Pt:50000-50363	170.729	154.119	147.97	166.254	184.903	188.032	145.4	196.707	195.428
ATCG00590	ATCG00590	-	Pt:65711-65807	183.576	167.571	199.171	206.992	300.23	179.405	139.171	219.797	121.707
ATCG00090	ATCG00090	-	Pt:7784-7872	183.806	117.447	119.653	180.622	114.32	215.557	227.598	238.679	101.954
ATCG01240	ATCG01240	RPS7-A	Pt:140703-141171	190.199	179.832	178.054	170.76	190.618	189.535	146.671	197.09	197.966
ATCG00900	ATCG00900	RPS7-A	Pt:97477-97945	190.199	179.832	178.054	170.76	190.618	189.535	146.85	197.09	197.966
ATCG00840	ATCG00840	RPL23-A	Pt:85861-86143	197.427	252.968	178.16	235.348	264.171	251.743	194.85	288.574	263.678
ATCG01300	ATCG01300	RPL23-A	Pt:152505-152787	197.427	252.968	178.16	235.348	264.171	251.743	194.85	288.574	263.678
ATCG00430	ATCG00430	NDHK	Pt:49256-49934	205.44	212.649	193.485	200.621	226.216	212.693	177.908	228.626	225.845
ATCG01120	ATCG01120	RPS15	Pt:123295-123562	208.027	311.247	241.595	305.482	388.862	317.121	305.143	369.433	393.775
ATCG01310	ATCG01310	RPL2-A	Pt:152805-154312	229.839	273.847	243.889	311.071	361.569	317.997	265.513	376.282	349.951
ATCG00830	ATCG00830	RPL2-A	Pt:84336-85843	229.839	273.847	243.889	311.071	361.569	317.997	265.59	376.282	349.951
ATCG00750	ATCG00750	RPS11	Pt:78959-79376	243.759	291.575	274.515	320.905	389.635	316.488	266.95	403.624	369.693
ATCG00290	ATCG00290	-	Pt:35311-35403	309.051	526.599	100.592	334.784	128.42	302.03	273.345	258.542	314.953
ATCG00800	ATCG00800	RPS3	Pt:82825-83482	442.502	528.12	463.943	630.015	711.366	620.672	563.081	744.638	751.775
ATCG00770	ATCG00770	RPS8	Pt:80067-80472	475.222	596.976	515.02	677.028	761.021	625.797	538.934	794.649	764.008
ATCG00905	ATCG00905	-	Pt:97998-98793	484.608	480.269	478.74	432.562	527.848	502.506	387.405	548.599	584.617
ATCG01230	ATCG01230	-	Pt:139855-140650	484.608	480.269	478.74	432.562	527.848	502.506	387.405	548.599	584.617
ATCG00810	ATCG00810	RPL22	Pt:83466-83949	509.949	639.699	549.327	717.227	858.297	733.329	661.649	899.069	860.685
ATCG00010	ATCG00010	-	Pt:3-76	707.97	753.955	1024.16	1298.22	1369.46	1383.77	1252.35	1441.61	718.426
ATCG00080	ATCG00080	PSBI	Pt:7582-7693	711.751	870.873	509.336	750.857	871.262	828.779	656.307	850.462	1017.19
ATCG00690	ATCG00690	PSBT	Pt:74081-74183	728.45	908.754	700.013	493.973	347.385	915.303	515.431	602.241	735.795
ATCG00820	ATCG00820	-	Pt:84004-84283	910.623	1134.15	987.285	1329.41	1506.86	1396.13	1204.69	1584.24	1538.19
ATCG00220	ATCG00220	PSBM	Pt:28706-28811	914.025	834.337	1011.92	904.805	1090.8	893.261	841.419	871.456	885.952
ATCG00780	ATCG00780	RPL14	Pt:80695-81064	972.447	1103.78	992.24	1244.05	1482.52	1244.3	1034.22	1544.33	1450.58
ATCG00790	ATCG00790	RPL16	Pt:81188-82652	1119.46	1305.11	1213.72	1525.42	1752.59	1508.57	1282.59	1755.92	1702.06
ATCG00950	ATCG00950	-	Pt:104690-107500	1239.47	1408.43	768.216	1247.59	503.232	1540.75	1430.12	1574.72	980.009
ATCG01180	ATCG01180	-	Pt:131148-133958	1239.47	1408.43	768.216	1247.59	503.254	1540.82	1430.17	1574.66	980.009
ATCG00480	ATCG00480	ATPB	Pt:52659-54156	1316.39	1345.11	1404.19	1311.12	1743.43	1392.77	1005.65	1358.02	1409.56
ATCG00760	ATCG00760	RPL36	Pt:79488-79602	1659	2029.57	1933.82	2095.41	2870.63	2224.27	1988.77	2799.76	2265.7
ATCG00960	ATCG00960	-	Pt:107598-107701	1825.3	2189.51	1044.59	1974.36	1151.24	2215.09	2403.88	3174.61	1689.4
ATCG01170	ATCG01170	-	Pt:130947-131050	1825.3	2189.51	1044.59	1974.36	1151.24	2215.09	2403.88	3174.61	1689.4
ATCG00920	ATCG00920	-	Pt:101011-102502	1979.26	2254.23	1217.63	2055.66	820.007	2744.84	2473.76	2519.57	1554.43
ATCG01210	ATCG01210	-	Pt:136146-137637	1979.38	2254.23	1217.63	2055.75	820.007	2744.92	2473.84	2519.69	1554.43
ATCG00630	ATCG00630	PSAJ	Pt:66928-67063	2428.18	2335.14	2019.76	2301.83	3325.15	2459.31	2193.19	2712.35	2468.92
ATCG00470	ATCG00470	ATPE	Pt:52264-52663	2854.36	2828.62	2880.86	2795.25	3732.75	3199.73	2239.81	2930.09	3196.74
ATCG01020	ATCG01020	RPL32	Pt:113448-113607	6396.52	6312.71	6674.56	5281.39	7744.67	6920.55	5109.41	6679.97	6608.13
