# Supplementary material for: A Rapid Alkalinization Factor-like Peptide EaF82 Impairs Tapetum Degeneration during Pollen Development through Induced ATP Deficiency
Source: Cells. 2023 Jun 4;12(11):1542. doi: 10.3390/cells12111542 (PMC10252199; doi:10.3390/cells12111542)
Supplement: Supplementary file 1 [file cells-12-01542-s001.zip › Table_S5 down DEG.xlsx]

## Sheet: both <-1
Table S5. Common DEGs that both TC-1 and TC-2 decrease two-fold compared to the vector control
test_id	gene_id	gene	locus	control_line	control_line	EaF82_OX-1	log2(fold_change)	p_value	q_value	EaF82_OX-2	log2(fold_change)	p_value	q_value	Gene Name	TAIR10 gene_biotype	TAIR10_description	TAIR10_annotation
AT3G44300	AT3G44300	NIT2	3:15983198-15985535	41.7257	41.4498	0.422347	-6.61679	5e-05	0.000651615	0.115804	-8.4931	0.00265	0.0139212	nitrilase 2(NIT2)	protein_coding	Uncharacterised protein family SERF	Uncharacterised protein family SERF; CONTAINS InterPro DOMAIN/s: Uncharacterised protein family SERF (InterPro:IPR007513); Has 256 Blast hits to 256 proteins in 71 species: Archae - 0; Bacteria - 0; Metazoa - 163; Fungi - 18; Plants - 70; Viruses - 0; Other Eukaryotes - 5 (source: NCBI BLink).
AT3G47290	AT3G47290	PLC8	3:17420396-17424342	25.6763	25.5177	0.0872518	-8.1921	0.0002	0.00219326	0.0865939	-8.21196	0.0001	0.000814594	phosphatidylinositol-speciwc phospholipase C8(PLC8)	other_rna	other RNA	Unknown gene
AT3G07555	AT3G07555	-	3:17254394-17255802	61.9117	61.5325	0.466761	-7.04252	0.0001	0.00119332	0.33196	-7.54306	0.0022	0.0119474	ncRNA(AT3G07555)	protein_coding	Fatty acid/sphingolipid desaturase	Fatty acid/sphingolipid desaturase; FUNCTIONS IN: oxidoreductase activity, oxidoreductase activity, acting on paired donors, with oxidation of a pair of donors resulting in the reduction of molecular oxygen to two molecules of water, iron ion binding, heme binding; INVOLVED IN: oxidation reduction, fatty acid biosynthetic process, lipid metabolic process; EXPRESSED IN: 23 plant structures; EXPRES…
AT1G73490	AT1G73490	-	1:27633182-27634990	49.6019	49.2949	0.389424	-6.98395	5e-05	0.000651615	0.451379	-6.77991	5e-05	0.000430709	RNA-binding (RRM/RBD/RNP motifs) family protein(AT1G73490)	protein_coding	octicosapeptide/Phox/Bem1p (PB1) domain-containing protein	octicosapeptide/Phox/Bem1p (PB1) domain-containing protein; CONTAINS InterPro DOMAIN/s: Octicosapeptide/Phox/Bem1p (InterPro:IPR000270); BEST Arabidopsis thaliana protein match is: Octicosapeptide/Phox/Bem1p family protein (TAIR:AT3G26510.4); Has 386 Blast hits to 386 proteins in 18 species: Archae - 0; Bacteria - 0; Metazoa - 0; Fungi - 2; Plants - 384; Viruses - 0; Other Eukaryotes - 0 (source:…
AT4G01593	AT4G01593	-	4:690642-692176	21.8718	21.7354	0.203121	-6.74156	0.0018	0.0142006	0.212418	-6.68602	5e-05	0.000430709	ncRNA(AT4G01593)	protein_coding		FUNCTIONS IN: molecular_function unknown; INVOLVED IN: N-terminal protein myristoylation; LOCATED IN: chloroplast; EXPRESSED IN: 23 plant structures; EXPRESSED DURING: 13 growth stages; CONTAINS InterPro DOMAIN/s: Haemerythrin/HHE cation-binding motif (InterPro:IPR012312); Has 59 Blast hits to 59 proteins in 14 species: Archae - 0; Bacteria - 2; Metazoa - 0; Fungi - 0; Plants - 56; Viruses - 0; O…
AT1G12010	AT1G12010	-	1:4056164-4057968	13.4445	13.3602	0.159753	-6.38595	0.0002	0.00219326	0.131918	-6.67124	0.00265	0.0139212	2-oxoglutarate (2OG) and Fe(II)-dependent oxygenase superfamily protein(AT1G12010)	protein_coding	bifunctional nuclease i	Encodes a bifunctional nuclease that acts on both RNA and DNA involved in nucleic acid degradation to facilitate nucleotide and phosphate recovery during senescence. It has mismatch-specific endonuclease activity with wide recognition of single base mismatches as well as the ability to cleave indel types of mismatches (heteroduplexes with loops).
AT1G23950	AT1G23950	-	1:8461756-8471417	26.1418	25.98	0.330954	-6.29463	5e-05	0.000651615	0.280663	-6.54137	5e-05	0.000430709	hypothetical protein (DUF626)(AT1G23950)	protein_coding		unknown protein; BEST Arabidopsis thaliana protein match is: unknown protein (TAIR:AT1G70780.1); Has 124 Blast hits to 124 proteins in 17 species: Archae - 0; Bacteria - 0; Metazoa - 0; Fungi - 0; Plants - 124; Viruses - 0; Other Eukaryotes - 0 (source: NCBI BLink).
AT1G27180	AT1G27180	-	1:9439652-9446223	1.71272	1.70225	0.0445195	-5.25686	5e-05	0.000651615	0.0206171	-6.37631	5e-05	0.000430709	disease resistance protein (TIR-NBS-LRR class)(AT1G27180)	protein_coding	ENTH/VHS/GAT family protein	ENTH/VHS/GAT family protein; FUNCTIONS IN: phospholipid binding, clathrin binding, binding, phosphatidylinositol binding; INVOLVED IN: clathrin coat assembly; LOCATED IN: clathrin coat, mitochondrion; EXPRESSED IN: 10 plant structures; EXPRESSED DURING: L mature pollen stage, M germinated pollen stage, 4 anthesis, C globular stage, petal differentiation and expansion stage; CONTAINS InterPro DOMA…
AT3G28220	AT3G28220	-	3:10524180-10526733	73.7943	73.3372	3.9153	-4.22735	5e-05	0.000651615	1.02693	-6.16709	5e-05	0.000430709	TRAF-like family protein(AT3G28220)	protein_coding		unknown protein; INVOLVED IN: biological_process unknown; LOCATED IN: chloroplast stroma, chloroplast; EXPRESSED IN: 23 plant structures; EXPRESSED DURING: 13 growth stages; Has 118 Blast hits to 118 proteins in 41 species: Archae - 0; Bacteria - 42; Metazoa - 0; Fungi - 0; Plants - 56; Viruses - 0; Other Eukaryotes - 20 (source: NCBI BLink).
AT2G14610	AT2G14610	-	2:6241639-6242541	12.9776	12.896	0.239889	-5.74841	0.00035	0.00355217	0.267023	-5.60291	5e-05	0.000430709	pathogenesis-related protein 1(PR1)	protein_coding	isopropylmalate dehydrogenase 2	The AtIMD2 is one out of 3 genes encoding the enzyme 3-isopropylmalate dehydrogenase involved in leucine biosynthesis in Arabidopsis. Its subcellular location has been targeted to plastids.
AT5G46490	AT5G46490	-	5:18850644-18853896	2.4329	2.41763	0.133103	-4.18298	5e-05	0.000651615	0.0550333	-5.46623	5e-05	0.000430709	Disease resistance protein (TIR-NBS-LRR class) family(AT5G46490)	protein_coding	KNOTTED1-like homeobox gene 3	A member of class II knotted1-like homeobox gene family (together with KNAT4 and KNAT5). Expressed in: hypocotyl-root boundary, anther-filament junction in flowers, ovule-funiculus and peduncle-silique boundaries, petioles and root. Light-regulated expression with differential response to red/far-red light. KNAT3 promoter activity showed cell-type specific pattern along longitudinal root axis, re…
AT3G45940	AT3G45940	XYL2	3:16886225-16889171	1.05479	1.04804	0.0620786	-4.07745	0.0006	0.00560635	0.028025	-5.2341	0.01115	0.0452284	Glycosyl hydrolases family 31 protein(AT3G45940)	protein_coding	Cupredoxin superfamily protein	Cupredoxin superfamily protein; FUNCTIONS IN: electron carrier activity, copper ion binding; LOCATED IN: anchored to membrane; EXPRESSED IN: 22 plant structures; EXPRESSED DURING: 12 growth stages; CONTAINS InterPro DOMAIN/s: Plastocyanin-like (InterPro:IPR003245), Cupredoxin (InterPro:IPR008972); BEST Arabidopsis thaliana protein match is: uclacyanin 1 (TAIR:AT2G32300.1); Has 1603 Blast hits to …
AT4G27110	AT4G27110	COBL11	4:13599043-13601586	1.70944	1.69843	0.297458	-2.51345	5e-05	0.000651615	0.048321	-5.14473	0.00525	0.0245764	COBRA-like protein 11 precursor(COBL11)	protein_coding	Protein kinase superfamily protein	Protein kinase superfamily protein; FUNCTIONS IN: protein serine/threonine/tyrosine kinase activity, kinase activity; INVOLVED IN: protein amino acid phosphorylation; LOCATED IN: cellular_component unknown; EXPRESSED IN: 7 plant structures; EXPRESSED DURING: L mature pollen stage, M germinated pollen stage, 4 anthesis, petal differentiation and expansion stage; CONTAINS InterPro DOMAIN/s: Protein…
AT1G51250	AT1G51250	-	1:19001423-19002215	7.19369	7.1477	1.3869	-2.36562	5e-05	0.000651615	0.224612	-5.00123	0.0014	0.00820134	Plant self-incompatibility protein S1 family(AT1G51250)	protein_coding	Glycosyl hydrolase superfamily protein	beta-glucosidase related protein, similar to beta-glucosidase GI:3820531 from (Pinus contorta); contains Pfam profile: PF00232 Glycosyl hydrolase family 1
AT3G42880	AT3G42880	PRK3	3:14954362-14957031	1.54225	1.53219	0.297231	-2.36594	5e-05	0.000651615	0.0494864	-4.96186	0.0019	0.010597	Leucine-rich repeat protein kinase family protein(PRK3)	protein_coding	Protein kinase superfamily protein	Protein kinase superfamily protein; FUNCTIONS IN: protein serine/threonine kinase activity, protein kinase activity, kinase activity, ATP binding; INVOLVED IN: protein amino acid phosphorylation; LOCATED IN: plasma membrane; EXPRESSED IN: 13 plant structures; EXPRESSED DURING: L mature pollen stage, M germinated pollen stage, LP.04 four leaves visible, 4 anthesis, petal differentiation and expans…
AT4G18790	AT4G18790	NRAMP5	4:10317415-10319736	1.09334	1.08632	0.172132	-2.65787	0.0002	0.00219326	0.0362333	-4.91528	0.00915	0.0387088	NRAMP metal ion transporter family protein(NRAMP5)	protein_coding	7SL RNA1	Signal recognition particle. Type 4 of RNA polymerase III dependent genes.
AT4G15610	AT4G15610	-	4:8908762-8910945	2.37709	2.36167	0.121586	-4.27975	5e-05	0.000651615	0.0797372	-4.8978	0.00545	0.0253877	Uncharacterized protein family (UPF0497)(AT4G15610)	protein_coding	TRAF-like family protein	TRAF-like family protein; CONTAINS InterPro DOMAIN/s: TRAF-like (InterPro:IPR008974), MATH (InterPro:IPR002083); BEST Arabidopsis thaliana protein match is: TRAF-like family protein (TAIR:AT4G01390.1); Has 760 Blast hits to 681 proteins in 32 species: Archae - 0; Bacteria - 0; Metazoa - 8; Fungi - 0; Plants - 739; Viruses - 0; Other Eukaryotes - 13 (source: NCBI BLink).
AT1G30710	AT1G30710	-	1:10895251-10897127	1.73818	1.72719	0.122441	-3.81827	0.00015	0.00171215	0.0593485	-4.87223	0.00745	0.0327848	FAD-binding Berberine family protein(AT1G30710)	protein_coding	arabinogalactan protein 31	Encodes an atypical arabinogalactan protein that is localized to the plasma membrange. AGP31 is highly expressed in flowers and vascular tissue and is repressed by jasmonic acid. AGP31 may play a role in vascular tissue function during defense and development.
AT1G60740	AT1G60740	PRXIID	1:22360976-22362003	8.56296	8.50824	1.49241	-2.51121	5e-05	0.000651615	0.292472	-4.87174	0.0001	0.000814594	Thioredoxin superfamily protein(AT1G60740)	protein_coding	GDSL-like Lipase/Acylhydrolase superfamily protein	GDSL-like Lipase/Acylhydrolase superfamily protein; FUNCTIONS IN: lipase activity, hydrolase activity, acting on ester bonds, carboxylesterase activity; INVOLVED IN: lipid metabolic process; LOCATED IN: vacuolar membrane, plasma membrane, vacuole, plant-type cell wall, plant-type vacuole; EXPRESSED IN: stem, cultured cell, callus; EXPRESSED DURING: seedling growth; CONTAINS InterPro DOMAIN/s: Lip…
AT3G26110	AT3G26110	-	3:9541482-9542164	19.4136	19.2901	2.67423	-2.85066	5e-05	0.000651615	0.690315	-4.81367	5e-05	0.000430709	Anther-specific protein agp1-like protein(AT3G26110)	protein_coding		unknown protein; Has 25732 Blast hits to 16979 proteins in 961 species: Archae - 144; Bacteria - 1801; Metazoa - 12681; Fungi - 1868; Plants - 912; Viruses - 94; Other Eukaryotes - 8232 (source: NCBI BLink).
AT1G01980	AT1G01980	-	1:340107-342040	4.32847	4.30089	0.139645	-4.9448	5e-05	0.000651615	0.155105	-4.80254	5e-05	0.000430709	FAD-binding Berberine family protein(AT1G01980)	protein_coding	putative recombination initiation defects 3	Encodes a novel plant-specific protein that is involved in meiotic double strand break formation.
AT1G28305	AT1G28305	-	1:9904709-9905516	6.0918	6.05303	1.63045	-1.89239	5e-05	0.000651615	0.219039	-4.79761	0.0014	0.00820134	Plant self-incompatibility protein S1 family(AT1G28305)	protein_coding	FAD-binding Berberine family protein	FAD-binding Berberine family protein; FUNCTIONS IN: electron carrier activity, oxidoreductase activity, FAD binding, catalytic activity; LOCATED IN: endomembrane system; EXPRESSED IN: 9 plant structures; EXPRESSED DURING: LP.06 six leaves visible, LP.04 four leaves visible, 4 anthesis, LP.08 eight leaves visible; CONTAINS InterPro DOMAIN/s: FAD-binding, type 2 (InterPro:IPR016166), Berberine/berb…
AT2G40990	AT2G40990	PAT02	2:17105096-17107030	1.40193	1.39295	0.201565	-2.78883	0.0005	0.00479112	0.051307	-4.77212	0.00885	0.0376654	DHHC-type zinc finger family protein(AT2G40990)	protein_coding	Protein of unknown function, DUF584	Protein of unknown function, DUF584; CONTAINS InterPro DOMAIN/s: Protein of unknown function DUF584 (InterPro:IPR007608); BEST Arabidopsis thaliana protein match is: Protein of unknown function, DUF584 (TAIR:AT1G29640.1); Has 334 Blast hits to 334 proteins in 20 species: Archae - 0; Bacteria - 0; Metazoa - 0; Fungi - 0; Plants - 334; Viruses - 0; Other Eukaryotes - 0 (source: NCBI BLink).
AT1G22380	AT1G22380	UGT85A3	1:7900354-7902427	3.75265	3.72876	0.903626	-2.0449	5e-05	0.000651615	0.142135	-4.72258	5e-05	0.000430709	UDP-glucosyl transferase 85A3(UGT85A3)	protein_coding	extensin 3	Encodes extensin 3.
AT5G60010	AT5G60010	RBOHH	5:24160269-24165052	1.32734	1.31895	0.265299	-2.3137	5e-05	0.000651615	0.050649	-4.71186	0.00075	0.00479404	ferric reductase-like transmembrane component family protein(AT5G60010)	protein_coding		unknown protein; Has 1807 Blast hits to 1807 proteins in 277 species: Archae - 0; Bacteria - 0; Metazoa - 736; Fungi - 347; Plants - 385; Viruses - 0; Other Eukaryotes - 339 (source: NCBI BLink).
AT5G43740	AT5G43740	-	5:17564696-17575051	4.34774	4.32096	0.295776	-3.86877	0.0002	0.00219326	0.168712	-4.68763	0.0007	0.004522	Disease resistance protein (CC-NBS-LRR class) family(AT5G43740)	protein_coding	alpha/beta-Hydrolases superfamily protein	alpha/beta-Hydrolases superfamily protein; CONTAINS InterPro DOMAIN/s: Alpha/beta hydrolase fold-1 (InterPro:IPR000073); BEST Arabidopsis thaliana protein match is: alpha/beta-Hydrolases superfamily protein (TAIR:AT4G36530.2); Has 30201 Blast hits to 17322 proteins in 780 species: Archae - 12; Bacteria - 1396; Metazoa - 17338; Fungi - 3422; Plants - 5037; Viruses - 0; Other Eukaryotes - 2996 (sou…
AT3G10460	AT3G10460	-	3:3255766-3256439	5.3872	5.353	0.910403	-2.55577	5e-05	0.000651615	0.211055	-4.67385	0.00745	0.0327848	Plant self-incompatibility protein S1 family(AT3G10460)	protein_coding	phosphoenolpyruvate (pep)/phosphate translocator 2	phosphoenolpyruvate (pep)/phosphate translocator 2 (PPT2); FUNCTIONS IN: antiporter activity; INVOLVED IN: transport; LOCATED IN: integral to membrane, chloroplast, membrane; EXPRESSED IN: 19 plant structures; EXPRESSED DURING: 13 growth stages; CONTAINS InterPro DOMAIN/s: Protein of unknown function DUF6, transmembrane (InterPro:IPR000620), Tpt phosphate/phosphoenolpyruvate translocator (InterPr…
AT5G11440	AT5G11440	CID5	5:3652713-3654202	2.45958	2.44395	0.590254	-2.04981	0.00035	0.00355217	0.0977554	-4.65309	0.00705	0.0313397	CTC-interacting domain 5(CID5)	protein_coding	Peroxidase superfamily protein	Peroxidase superfamily protein; FUNCTIONS IN: peroxidase activity, heme binding; INVOLVED IN: response to other organism; LOCATED IN: cell wall; EXPRESSED IN: 8 plant structures; EXPRESSED DURING: 4 anthesis, C globular stage, 4 leaf senescence stage; CONTAINS InterPro DOMAIN/s: Haem peroxidase (InterPro:IPR010255), Plant peroxidase (InterPro:IPR000823), Peroxidases heam-ligand binding site (Inte…
AT3G28270	AT3G28270	-	3:10538004-10540070	11.4678	11.3939	1.11977	-3.34698	5e-05	0.000651615	0.458541	-4.6444	5e-05	0.000430709	transmembrane protein, putative (DUF677)(AT3G28270)	protein_coding	Eukaryotic aspartyl protease family protein	Eukaryotic aspartyl protease family protein; FUNCTIONS IN: aspartic-type endopeptidase activity; INVOLVED IN: proteolysis; LOCATED IN: endomembrane system; EXPRESSED IN: 20 plant structures; EXPRESSED DURING: 12 growth stages; CONTAINS InterPro DOMAIN/s: Peptidase aspartic (InterPro:IPR021109), Peptidase aspartic, catalytic (InterPro:IPR009007), Peptidase A1 (InterPro:IPR001461); BEST Arabidopsis…
AT2G37130	AT2G37130	PER21	2:15597920-15600154	7.61185	7.56169	0.283263	-4.73849	5e-05	0.000651615	0.312755	-4.60514	5e-05	0.000430709	Peroxidase superfamily protein(AT2G37130)	protein_coding		BEST Arabidopsis thaliana protein match is: F-box and associated interaction domains-containing protein (TAIR:AT2G43445.1); Has 51 Blast hits to 50 proteins in 3 species: Archae - 0; Bacteria - 0; Metazoa - 0; Fungi - 0; Plants - 51; Viruses - 0; Other Eukaryotes - 0 (source: NCBI BLink).
AT3G28810	AT3G28810	-	3:10822180-10823985	7.77293	7.72319	0.630587	-3.61443	5e-05	0.000651615	0.320317	-4.60089	5e-05	0.000430709	mediator of RNA polymerase II transcription subunit-like protein, putative (DUF1216)(AT3G28810)	protein_coding	arabinogalactan protein 40	Encodes a putative arabinogalactan-protein (AGP40).
AT1G28306	AT1G28306	-	1:9906881-9907725	5.6383	5.6022	1.50751	-1.89382	5e-05	0.000651615	0.235429	-4.5819	0.00045	0.00309234	Plant self-incompatibility protein S1 family(AT1G28306)	protein_coding	FAD-binding Berberine family protein	FAD-binding Berberine family protein; FUNCTIONS IN: electron carrier activity, oxidoreductase activity, FAD binding, catalytic activity; LOCATED IN: endomembrane system; EXPRESSED IN: stem, stamen; EXPRESSED DURING: 4 anthesis; CONTAINS InterPro DOMAIN/s: FAD-binding, type 2 (InterPro:IPR016166), Berberine/berberine-like (InterPro:IPR012951), FAD linked oxidase, N-terminal (InterPro:IPR006094); B…
AT3G25165	AT3G25165	RALFL25	3:9163339-9163938	8.93445	8.87734	1.07735	-3.04265	5e-05	0.000651615	0.379386	-4.55764	0.00065	0.00424411	ralf-like 25(RALFL25)	protein_coding	Class I glutamine amidotransferase-like superfamily protein	Encodes a homolog of animal DJ-1 superfamily protein. In the A. thaliana genome, three genes encoding close homologs of human DJ-1 were identified AT3G14990 (DJ1A), AT1G53280 (DJ1B) and AT4G34020 (DJ1C). Among the three homologs, DJ1C is essential for chloroplast development and viability. It exhibits glyoxalase activity towards glyoxal and methylglyoxal.
AT2G22055	AT2G22055	RALFL15	2:9379464-9380114	11.2533	11.1811	1.95213	-2.51794	5e-05	0.000651615	0.480782	-4.54882	5e-05	0.000430709	RALF-like 15(RALFL15)	protein_coding	lipid transfer protein	Predicted to encode a PR (pathogenesis-related) protein. Belongs to the lipid transfer protein (PR-14) family with the following members: At2g38540/LTP1, At2g38530/LTP2, At5g59320/LTP3, At5g59310/LTP4, At3g51600/LTP5, At3g08770/LTP6, At2g15050/LTP7, At2g18370/LTP8, At2g15325/LTP9, At5g01870/LTP10, At4g33355/LTP11, At3g51590/LTP12, At5g44265/LTP13, At5g62065/LTP14, At4g08530/LTP15.
AT5G39310	AT5G39310	EXPA24	5:15739031-15740605	4.89572	4.86471	1.28398	-1.92173	5e-05	0.000651615	0.209424	-4.54702	5e-05	0.000430709	expansin A24(EXPA24)	protein_coding	arabinogalactan protein 6	Encodes an arabinogalactan protein that is expressed in pollen, pollen sac and pollen tube. Loss of AGP6 function results in decreased fertility due to defects in pollen tube growth.
AT5G50260	AT5G50260	CEP1	5:20455316-20457068	5.10329	5.0707	0.40828	-3.63455	5e-05	0.000651615	0.221887	-4.52353	5e-05	0.000430709	Cysteine proteinases superfamily protein(CEP1)	protein_coding	NAC domain containing protein 6	Encodes a NAC-domain transcription factor. Positively regulates aging-induced cell death and senescence in leaves. This gene is upregulated in response to salt stress in wildtype as well as NTHK1 transgenic lines although in the latter case the induction was drastically reduced. It was also upregulated by ABA, ACC and NAA treatment, although in the latter two cases, the induction occurred relativ…
AT2G30750	AT2G30750	CYP71A12	2:13099485-13101371	3.55201	3.53001	0.115434	-4.93453	0.0007	0.00640076	0.158157	-4.48921	5e-05	0.000430709	cytochrome P450 family 71 polypeptide(CYP71A12)	protein_coding	Transcriptional factor B3 family protein	Transcriptional factor B3 family protein; FUNCTIONS IN: DNA binding; INVOLVED IN: regulation of transcription, DNA-dependent; CONTAINS InterPro DOMAIN/s: Transcriptional factor B3 (InterPro:IPR003340); BEST Arabidopsis thaliana protein match is: Transcriptional factor B3 family protein (TAIR:AT4G00260.1).
AT2G02140	AT2G02140	PDF2.6	2:544646-545564	7.60857	7.56019	1.21076	-2.64251	5e-05	0.000651615	0.351272	-4.43696	0.0001	0.000814594	low-molecular-weight cysteine-rich 72(LCR72)	protein_coding	pumilio 7	Encodes a member of the Arabidopsis Pumilio (APUM) proteins containing PUF domain (eight repeats of approximately 36 amino acids each). PUF proteins regulate both mRNA stability and translation through sequence-specific binding to the 3' UTR of target mRNA transcripts.
AT1G19397	AT1G19397	-	1:6709772-6711788	9.2071	9.15038	0.645098	-3.82624	5e-05	0.000651615	0.429434	-4.42224	0.00015	0.00117508	transmembrane protein(AT1G19397)	protein_coding	NAD(P)-binding Rossmann-fold superfamily protein	GER2; FUNCTIONS IN: coenzyme binding, binding, catalytic activity; INVOLVED IN: GDP-L-fucose biosynthetic process, cellular metabolic process, metabolic process; LOCATED IN: cellular_component unknown; EXPRESSED IN: 23 plant structures; EXPRESSED DURING: 13 growth stages; CONTAINS InterPro DOMAIN/s: NAD-dependent epimerase/dehydratase (InterPro:IPR001509), NAD(P)-binding domain (InterPro:IPR01604…
AT2G18550	AT2G18550	ATHB-21	2:8049370-8051316	13.3058	13.2206	0.809315	-4.02994	5e-05	0.000651615	0.620915	-4.42152	5e-05	0.000430709	homeobox protein 21(HB21)	protein_coding	glycine-rich protein 3	Encodes a glycine-rich protein that is expressed mainly in stems and leaves. mRNA levels are upregulated in response to ABA, salicylic acid and ethylene but downregulated in response to dessication.
AT4G02540	AT4G02540	-	4:1116971-1119989	9.10442	9.04814	0.357858	-4.66016	5e-05	0.000651615	0.426641	-4.41547	5e-05	0.000430709	Cysteine/Histidine-rich C1 domain family protein(AT4G02540)	protein_coding	CAX interacting protein 1	A.thaliana PICOT protein.It activates CAX1 gene Calcium transport activity.In other organisms, PICOT proteins appear to play a negative regulatory role in cellular stress responses.
AT1G11765	AT1G11765	-	1:3973873-3974594	6.08739	6.04861	1.03903	-2.54137	5e-05	0.000651615	0.287282	-4.40529	0.00075	0.00479404	Plant self-incompatibility protein S1 family(AT1G11765)	protein_coding	HSP40/DnaJ peptide-binding protein	HSP40/DnaJ peptide-binding protein; FUNCTIONS IN: unfolded protein binding, heat shock protein binding; INVOLVED IN: protein folding; LOCATED IN: cellular_component unknown; EXPRESSED IN: petal, leaf whorl, male gametophyte, flower, pollen tube; EXPRESSED DURING: L mature pollen stage, M germinated pollen stage, 4 anthesis, petal differentiation and expansion stage; CONTAINS InterPro DOMAIN/s: Mo…
AT4G27580	AT4G27580	-	4:13765658-13766597	9.16621	9.10804	1.87096	-2.28336	5e-05	0.000651615	0.436291	-4.39296	5e-05	0.000430709	phosphatidylinositol transfer SFH5-like protein(AT4G27580)	protein_coding	UDP-Glycosyltransferase superfamily protein	Encodes a protein that might have sinapic acid:UDP-glucose glucosyltransferase activity.
AT4G28000	AT4G28000	-	4:13925337-13929527	4.75836	4.72813	1.02937	-2.19951	5e-05	0.000651615	0.233602	-4.34834	5e-05	0.000430709	P-loop containing nucleoside triphosphate hydrolases superfamily protein(AT4G28000)	protein_coding	monooxygenase 1	Encodes a protein with similarity to monooxygenases that are known to degrade salicylic acid (SA).
AT1G79860	AT1G79860	ROPGEF12	1:30041988-30044297	2.14688	2.13319	0.375176	-2.50737	5e-05	0.000651615	0.106065	-4.33921	0.00015	0.00117508	RHO guanyl-nucleotide exchange factor 12(ROPGEF12)	protein_coding	plastocyanin 1	One of two Arabidopsis plastocyanin genes. Expressed at 1/10th level of PETE2. Does not respond to increased copper levels and is thought to be the isoform that participates in electron transport under copper-limiting conditions. Mutation of this gene does not have obvious effect on photosynthesis.
AT3G50840	AT3G50840	-	3:18896128-18898680	2.35675	2.34157	0.0646315	-5.1791	0.0056	0.0360804	0.116607	-4.33707	5e-05	0.000430709	Phototropic-responsive NPH3 family protein(AT3G50840)	protein_coding	glycosyl hydrolase 9A4	glycosyl hydrolase 9A4 (GH9A4); FUNCTIONS IN: hydrolase activity, hydrolyzing O-glycosyl compounds, catalytic activity; INVOLVED IN: carbohydrate metabolic process; LOCATED IN: endomembrane system; EXPRESSED IN: 9 plant structures; EXPRESSED DURING: L mature pollen stage, M germinated pollen stage, 4 anthesis, C globular stage, petal differentiation and expansion stage; CONTAINS InterPro DOMAIN/s…
AT4G08290	AT4G08290	-	4:5238772-5241112	11.2639	11.1913	1.7789	-2.65332	5e-05	0.000651615	0.557346	-4.33698	5e-05	0.000430709	nodulin MtN21 /EamA-like transporter family protein(UMAMIT20)	protein_coding	beta-1,3-glucanase 2	beta 1,3-glucanase
AT3G28770	AT3G28770	-	3:10796694-10803453	5.83639	5.79931	1.0605	-2.45114	5e-05	0.000651615	0.303998	-4.26294	5e-05	0.000430709	transmembrane protein, putative (DUF1216)(AT3G28770)	protein_coding	Alpha amylase family protein	BE1 ia a putative glycoside hydrolase. It plays vital roles during embryogenesis and in carbohydrate metabolism. Mutation in BE1 has pleotrophic effect on the whole plant development.
AT1G04500	AT1G04500	-	1:1221410-1224539	1.9152	1.90294	0.461215	-2.04472	5e-05	0.000651615	0.100572	-4.2512	5e-05	0.000430709	CCT motif family protein(AT1G04500)
AT2G16730	AT2G16730	BGAL13	2:7261782-7266346	9.69963	9.6378	1.94113	-2.31181	5e-05	0.000651615	0.510744	-4.24726	5e-05	0.000430709	glycosyl hydrolase family 35 protein(AT2G16730)	protein_coding	low-molecular-weight cysteine-rich 69	Predicted to encode a PR (pathogenesis-related) protein. Belongs to the plant defensin (PDF) family with the following members: At1g75830/PDF1.1, At5g44420/PDF1.2a, At2g26020/PDF1.2b, At5g44430/PDF1.2c, At2g26010/PDF1.3, At1g19610/PDF1.4, At1g55010/PDF1.5, At2g02120/PDF2.1, At2g02100/PDF2.2, At2g02130/PDF2.3, At1g61070/PDF2.4, At5g63660/PDF2.5, At2g02140/PDF2.6, At5g38330/PDF3.1 and At4g30070/PDF…
AT3G01230	AT3G01230	-	3:76630-77411	16.3888	16.2842	2.37799	-2.77566	5e-05	0.000651615	0.868008	-4.23886	5e-05	0.000430709	splicing regulatory glutamine/lysine-rich-like protein(AT3G01230)	protein_coding	phosphatidylinositol- 4-phosphate 5-kinase 5	Encodes a protein with phosphatidylinositol-4-phosphate 5-kinase activity that plays a role in pollen tip growth. The enzyme localizes to the apical plasma membrane and adjacent cytosolic region of pollen tubes. Overexpression of this gene leads to increased deposition of pectin in the cell wall at the tip of the pollen tube and causes altered pollen tube morphology.
AT3G18810	AT3G18810	PERK6	3:6480483-6483774	2.48295	2.46712	0.54173	-2.18718	5e-05	0.000651615	0.131574	-4.23811	5e-05	0.000430709	Protein kinase superfamily protein(PERK6)	protein_coding	PYRIMIDINE 4	Encodes a protein that is predicted to have beta-alanine aminotransferase activity.
AT1G16760	AT1G16760	-	1:5734189-5737704	2.28035	2.26585	0.432061	-2.39074	5e-05	0.000651615	0.122159	-4.22242	5e-05	0.000430709	kinase with adenine nucleotide alpha hydrolases-like domain-containing protein(AT1G16760)	protein_coding	golgi snare 11	Golgi SNARE 11 protein (GOS11)
AT1G73260	AT1G73260	-	1:27547097-27548282	4.49666	4.46699	0.210173	-4.40965	5e-05	0.000651615	0.24126	-4.22019	5e-05	0.000430709	kunitz trypsin inhibitor 1(KTI1)	protein_coding	Plant invertase/pectin methylesterase inhibitor superfamily protein	embryo sac development arrest 24 (EDA24); FUNCTIONS IN: enzyme inhibitor activity, pectinesterase inhibitor activity, pectinesterase activity; INVOLVED IN: polar nucleus fusion; LOCATED IN: endomembrane system; EXPRESSED IN: sepal, male gametophyte, flower, pollen tube; EXPRESSED DURING: L mature pollen stage, M germinated pollen stage, 4 anthesis; CONTAINS InterPro DOMAIN/s: Pectinesterase inhib…
AT3G43860	AT3G43860	-	3:15706953-15709989	12.2805	12.2022	1.72141	-2.82548	5e-05	0.000651615	0.666455	-4.20371	5e-05	0.000430709	glycosyl hydrolase 9A4(GH9A4)	protein_coding	MATE efflux family protein	Member of the multidrug and toxic compound extrusion (MATE) family, protects roots from inhibitory compounds.
AT5G27870	AT5G27870	PME28	5:9878688-9881848	5.07776	5.04543	0.92147	-2.45297	5e-05	0.000651615	0.276469	-4.199	5e-05	0.000430709	Plant invertase/pectin methylesterase inhibitor superfamily(AT5G27870)	protein_coding	RING/U-box superfamily protein	Encodes a RING finger domain protein with E3 ligase activity that is localized to the lipid rafts of the plasma membrane. Expression is increased in response to fungal pathogen. May be involved in regulation of programmed cell death by facilitating degredation of regulation of PDC activators.
AT2G47270	AT2G47270	UPB1	2:19411429-19412328	3.9493	3.92415	0.189016	-4.3758	0.00265	0.0194948	0.217678	-4.18133	0.00265	0.0139212	transcription factor UPBEAT protein(UPB1)	protein_coding	Protein of unknown function (DUF399 and DUF3411)	Protein of unknown function (DUF399 and DUF3411); CONTAINS InterPro DOMAIN/s: Protein of unknown function DUF399 (InterPro:IPR007314), Protein of unknown function DUF3411 (InterPro:IPR021825); BEST Arabidopsis thaliana protein match is: Protein of unknown function (DUF399 and DUF3411) (TAIR:AT3G56140.1); Has 496 Blast hits to 496 proteins in 118 species: Archae - 0; Bacteria - 198; Metazoa - 0; F…
AT5G15110	AT5G15110	-	5:4895749-4897966	10.6725	10.6046	2.44781	-2.11512	5e-05	0.000651615	0.597905	-4.15784	5e-05	0.000430709	Pectate lyase family protein(AT5G15110)	protein_coding	geranylgeranyl reductase	geranylgeranyl reductase (GGR); INVOLVED IN: isoprenoid biosynthetic process; LOCATED IN: chloroplast; EXPRESSED IN: 24 plant structures; EXPRESSED DURING: 13 growth stages; CONTAINS InterPro DOMAIN/s: Polyprenyl synthetase-related (InterPro:IPR017446), Terpenoid synthase (InterPro:IPR008949), Polyprenyl synthetase (InterPro:IPR000092); BEST Arabidopsis thaliana protein match is: geranylgeranyl p…
AT1G05340	AT1G05340	-	1:1558777-1559917	11.2191	11.146	1.04667	-3.41264	5e-05	0.000651615	0.63573	-4.1414	5e-05	0.000430709	cysteine-rich TM module stress tolerance protein(AT1G05340)	protein_coding	HMG (high mobility group) box protein with ARID/BRIGHT DNA-binding domain	HMG (high mobility group) box protein with ARID/BRIGHT DNA-binding domain; FUNCTIONS IN: sequence-specific DNA binding transcription factor activity; INVOLVED IN: regulation of transcription; LOCATED IN: intracellular, nucleus; EXPRESSED IN: 10 plant structures; EXPRESSED DURING: 7 growth stages; CONTAINS InterPro DOMAIN/s: High mobility group, superfamily (InterPro:IPR009071), High mobility grou…
AT2G26490	AT2G26490	-	2:11267856-11269750	4.27723	4.24994	0.890496	-2.25476	5e-05	0.000651615	0.247102	-4.1135	5e-05	0.000430709	Transducin/WD40 repeat-like superfamily protein(AT2G26490)	protein_coding	GBF's pro-rich region-interacting factor 1	Encodes GLK1, Golden2-like 1, one of a pair of partially redundant nuclear transcription factors that regulate chloroplast development in a cell-autonomous manner. GLK2, Golden2-like 2, is encoded by At5g44190. GLK1 and GLK2 regulate the expression of the photosynthetic apparatus.
AT5G15030	AT5G15030	-	5:4867970-4869079	6.71922	6.67572	1.45012	-2.20276	5e-05	0.000651615	0.390958	-4.10321	0.0008	0.00506922	paired amphipathic helix Sin3-like protein(AT5G15030)	protein_coding	SKU5 similar 9	SKU5 similar 9 (sks9); FUNCTIONS IN: oxidoreductase activity, copper ion binding; INVOLVED IN: oxidation reduction; LOCATED IN: plant-type cell wall; EXPRESSED IN: 12 plant structures; EXPRESSED DURING: 9 growth stages; CONTAINS InterPro DOMAIN/s: Multicopper oxidase, type 3 (InterPro:IPR011707), Cupredoxin (InterPro:IPR008972), Multicopper oxidase, type 2 (InterPro:IPR011706), Multicopper oxidas…
AT5G54190	AT5G54190	PORA	5:21990863-21992814	48.0075	47.7343	3.87016	-3.62456	5e-05	0.000651615	2.79362	-4.10305	5e-05	0.000430709	protochlorophyllide oxidoreductase A(PORA)
AT3G04320	AT3G04320	-	3:1143693-1144672	1.64519	1.63456	0.102735	-3.9919	0.0037	0.0257007	0.0963298	-4.09413	0.0096	0.0402314	Kunitz family trypsin and protease inhibitor protein(AT3G04320)	other_rna	other RNA	Potential natural antisense gene, locus overlaps with AT2G42830
AT1G67290	AT1G67290	GLOX1	1:25190920-25193240	20.0507	19.9231	4.04388	-2.30063	5e-05	0.000651615	1.17477	-4.0932	5e-05	0.000430709	glyoxal oxidase-related protein(GLOX1)	protein_coding	from the Czech 'roh' meaning 'corner'	from the Czech 'roh' meaning 'corner' (ROH1); CONTAINS InterPro DOMAIN/s: Protein BYPASS related (InterPro:IPR008511); BEST Arabidopsis thaliana protein match is: Protein of unknown function (DUF793) (TAIR:AT4G23530.1); Has 150 Blast hits to 147 proteins in 21 species: Archae - 0; Bacteria - 0; Metazoa - 3; Fungi - 1; Plants - 145; Viruses - 0; Other Eukaryotes - 1 (source: NCBI BLink).
AT1G75870	AT1G75870	-	1:28486228-28487443	7.05908	7.01391	1.52314	-2.20318	5e-05	0.000651615	0.41395	-4.09195	5e-05	0.000430709	hypothetical protein(AT1G75870)	protein_coding	Disease resistance protein (TIR-NBS class)	Disease resistance protein (TIR-NBS class); FUNCTIONS IN: transmembrane receptor activity, ATP binding; INVOLVED IN: signal transduction, defense response, apoptosis, innate immune response; LOCATED IN: intrinsic to membrane; EXPRESSED IN: 20 plant structures; EXPRESSED DURING: 12 growth stages; CONTAINS InterPro DOMAIN/s: NB-ARC (InterPro:IPR002182), Disease resistance protein (InterPro:IPR00076…
AT1G49270	AT1G49270	PERK7	1:18227121-18230330	1.01336	1.00695	0.117634	-3.09761	0.00015	0.00171215	0.0598547	-4.08154	0.0015	0.00867107	Protein kinase superfamily protein(PERK7)	protein_coding	Ribosomal protein L21	Encodes a chloroplast ribosomal protein L21 that is required for chloroplast development and embryogenesis.
AT1G49290	AT1G49290	-	1:18232406-18233680	4.77878	4.74829	0.849604	-2.48255	5e-05	0.000651615	0.28388	-4.07329	5e-05	0.000430709	Rho guanine nucleotide exchange factor(AT1G49290)	protein_coding	Protein kinase family protein with leucine-rich repeat domain	Protein kinase family protein with leucine-rich repeat domain; FUNCTIONS IN: protein serine/threonine kinase activity, protein tyrosine kinase activity, protein kinase activity, ATP binding; INVOLVED IN: transmembrane receptor protein tyrosine kinase signaling pathway, protein amino acid phosphorylation; LOCATED IN: endomembrane system; EXPRESSED IN: 22 plant structures; EXPRESSED DURING: 13 grow…
AT2G05540	AT2G05540	-	2:2033153-2034283	105.611	104.933	7.05272	-3.89514	5e-05	0.000651615	6.27628	-4.07271	5e-05	0.000430709	Glycine-rich protein family(AT2G05540)	protein_coding	lupeol synthase 1	Lupeol synthase. Converts oxidosqualene to multiple triterpene alcohols and a triterpene diols. This conversion proceeds through the formation of a 17&#946;-dammarenyl cation.
AT2G19000	AT2G19000	-	2:8241103-8241795	10.06	9.99553	2.54409	-1.97413	5e-05	0.000651615	0.612216	-4.03844	5e-05	0.000430709	hypothetical protein(AT2G19000)	protein_coding	Phospholipase A2 family protein	Encodes a secretory phospholipase A2 enzyme, which specifically hydrolyzes the sn-2 position of phospholipids. The enzyme has a preference towards linoleoyl acyl chain over palmitoyl acyl chain. It also has a slight preference for phosphatidylcholine over phosphatidylethanolamine.
AT5G26692	AT5G26692	-	5:9282478-9283155	9.1224	9.06424	1.84033	-2.30023	5e-05	0.000651615	0.55807	-4.0309	0.0001	0.000814594	Putative membrane lipoprotein(AT5G26692)	protein_coding	peroxisomal NAD-malate dehydrogenase 2	encodes a microbody NAD-dependent malate dehydrogenase encodes an peroxisomal NAD-malate dehydrogenase that is involved in fatty acid beta-oxidation through providing NAD to the process of converting fatty acyl CoA to acetyl CoA.
AT5G56640	AT5G56640	MIOX5	5:22927229-22929717	1.98081	1.96828	0.350112	-2.49104	5e-05	0.000651615	0.12192	-4.02208	0.0006	0.00397216	myo-inositol oxygenase 5(MIOX5)	protein_coding	beta glucosidase 13	beta glucosidase 13 (BGLU13); FUNCTIONS IN: cation binding, hydrolase activity, hydrolyzing O-glycosyl compounds, catalytic activity; INVOLVED IN: carbohydrate metabolic process; LOCATED IN: endomembrane system; CONTAINS InterPro DOMAIN/s: Glycoside hydrolase, family 1 (InterPro:IPR001360), Glycoside hydrolase, family 1, active site (InterPro:IPR018120), Glycoside hydrolase, catalytic core (Inter…
AT1G44542	AT1G44542	-	1:16864830-16866787	5.88737	5.8501	1.44917	-2.01324	5e-05	0.000651615	0.363822	-4.01632	5e-05	0.000430709	Cyclase family protein(AT1G44542)	protein_coding	PLATZ transcription factor family protein	PLATZ transcription factor family protein; CONTAINS InterPro DOMAIN/s: Protein of unknown function DUF597 (InterPro:IPR006734); BEST Arabidopsis thaliana protein match is: PLATZ transcription factor family protein (TAIR:AT4G17900.1); Has 399 Blast hits to 399 proteins in 26 species: Archae - 0; Bacteria - 0; Metazoa - 0; Fungi - 0; Plants - 399; Viruses - 0; Other Eukaryotes - 0 (source: NCBI BLi…
AT3G20580	AT3G20580	COBL10	3:7187698-7190648	5.90627	5.86862	0.978627	-2.58419	5e-05	0.000651615	0.365756	-4.01329	5e-05	0.000430709	COBRA-like protein 10 precursor(COBL10)	protein_coding	Duplicated homeodomain-like superfamily protein	Putative transcription factors interacting with the gene product of VHA-B1 (vacuolar ATPase subunit B1; as shown through yeast two-hybrid assay).
AT3G62710	AT3G62710	-	3:23197573-23200723	9.88549	9.82212	1.58178	-2.63449	5e-05	0.000651615	0.614374	-4.00812	5e-05	0.000430709	Glycosyl hydrolase family protein(AT3G62710)	protein_coding	hydroxyproline-rich glycoprotein family protein	hydroxyproline-rich glycoprotein family protein; BEST Arabidopsis thaliana protein match is: Late embryogenesis abundant (LEA) hydroxyproline-rich glycoprotein family (TAIR:AT2G27260.1); Has 13276 Blast hits to 8377 proteins in 712 species: Archae - 22; Bacteria - 1322; Metazoa - 3676; Fungi - 1758; Plants - 4244; Viruses - 417; Other Eukaryotes - 1837 (source: NCBI BLink).
AT1G20135	AT1G20135	-	1:6984041-6985703	3.53127	3.50875	0.2256	-3.95912	5e-05	0.000651615	0.220111	-4.00388	5e-05	0.000430709	GDSL-like Lipase/Acylhydrolase family protein(AT1G20135)	protein_coding		unknown protein.
AT5G39880	AT5G39880	-	5:15970886-15972344	18.8478	18.7273	2.7543	-2.76538	5e-05	0.000651615	1.17623	-4.00215	5e-05	0.000430709	transmembrane protein(AT5G39880)	protein_coding	Heavy metal transport/detoxification superfamily protein	Heavy metal transport/detoxification superfamily protein ; FUNCTIONS IN: metal ion binding; INVOLVED IN: metal ion transport; LOCATED IN: thylakoid, chloroplast thylakoid membrane, chloroplast stroma, chloroplast; EXPRESSED IN: 22 plant structures; EXPRESSED DURING: 13 growth stages; CONTAINS InterPro DOMAIN/s: Heavy metal transport/detoxification protein (InterPro:IPR006121); Has 30201 Blast hit…
AT5G40690	AT5G40690	-	5:16290385-16291713	5.36502	5.3301	0.665237	-3.00222	5e-05	0.000651615	0.335145	-4.00072	5e-05	0.000430709	histone-lysine N-methyltransferase trithorax-like protein(AT5G40690)	protein_coding	early nodulin-like protein 17	early nodulin-like protein 17 (ENODL17); FUNCTIONS IN: electron carrier activity, copper ion binding; LOCATED IN: anchored to plasma membrane, plasma membrane, vacuole, anchored to membrane; EXPRESSED IN: 24 plant structures; EXPRESSED DURING: 13 growth stages; CONTAINS InterPro DOMAIN/s: Plastocyanin-like (InterPro:IPR003245), Cupredoxin (InterPro:IPR008972); BEST Arabidopsis thaliana protein ma…
AT3G55180	AT3G55180	-	3:20454745-20456843	1.49779	1.48824	0.301643	-2.30269	0.00015	0.00171215	0.0941825	-3.99123	0.00745	0.0327848	alpha/beta-Hydrolases superfamily protein(AT3G55180)	protein_coding	TEOSINTE BRANCHED, cycloidea and PCF (TCP) 14	Encodes a transcription factor AtTCP14 that regulates seed germination. AtTCP14 shows elevated expression level just prior to germination. AtTCP14 is predominantly expressed in the vascular tissue of the embryo, and affects gene expression in radicles in a non-cell-autonomous manner.
AT1G68620	AT1G68620	CXE6	1:25765717-25767240	3.69397	3.67016	0.368877	-3.31463	5e-05	0.000651615	0.233031	-3.98658	5e-05	0.000430709	alpha/beta-Hydrolases superfamily protein(AT1G68620)	protein_coding	ammonium transporter 1;2	encodes an ammonium transporter protein believed to act as a high affinity transporter. It is expressed in the root, primarily in endodermal and cortical cells, and contributes to ammonium uptake in the root.
AT5G62750	AT5G62750	-	5:25203424-25204320	15.724	15.6228	2.46847	-2.66196	5e-05	0.000651615	1.01306	-3.95618	5e-05	0.000430709	hypothetical protein(AT5G62750)	protein_coding	nitrate transmembrane transporters	Wound-responsive gene 3 (WR3). Encodes a high-affinity nitrate transporter. Up-regulated by nitrate. Involved in jasmonic acid-independent wound signal transduction.
AT3G21570	AT3G21570	-	3:7599781-7600920	3.55176	3.529	0.278378	-3.66414	0.0001	0.00119332	0.231356	-3.94035	0.00015	0.00117508	proline-rich nuclear receptor coactivator(AT3G21570)	protein_coding	UDP-Glycosyltransferase superfamily protein	Responsible for the final assembly of galactolipids in photosynthetic membranes. Provides stability to the PS I core complex (e.g. subunits PsaD, PsaE).
AT3G27990	AT3G27990	-	3:10392570-10398235	10.5139	10.4489	0.720225	-3.85875	5e-05	0.000651615	0.687795	-3.93418	5e-05	0.000430709	ncRNA(AT3G27990)	protein_coding	phragmoplast orienting kinesin 2	PHRAGMOPLAST ORIENTING KINESIN 2 is one of the two Arabidopsis homologs isolated in yeast two-hybrid screen for interaction partners of maize gene TANGLED1 (TAN1). Based on sequence homology in their motor domains, POK1 and POK2 belong to the kinesin-12 class which also includes the well-characterized group of phragmoplast-associated kinesins AtPAKRPs. Both kinesins are composed of an N-terminal …
AT1G76370	AT1G76370	-	1:28648326-28650577	1.88012	1.86811	0.299272	-2.64205	5e-05	0.000651615	0.123034	-3.93369	0.0001	0.000814594	Protein kinase superfamily protein(AT1G76370)	protein_coding	alpha/beta-Hydrolases superfamily protein	alpha/beta-Hydrolases superfamily protein; FUNCTIONS IN: hydrolase activity; EXPRESSED IN: 25 plant structures; EXPRESSED DURING: 15 growth stages; BEST Arabidopsis thaliana protein match is: alpha/beta-Hydrolases superfamily protein (TAIR:AT1G18360.1); Has 6390 Blast hits to 6380 proteins in 1730 species: Archae - 36; Bacteria - 4672; Metazoa - 140; Fungi - 153; Plants - 452; Viruses - 63; Other…
AT4G03290	AT4G03290	CML6	4:1442545-1443638	16.4023	16.2977	2.90131	-2.4899	5e-05	0.000651615	1.07873	-3.92649	5e-05	0.000430709	EF hand calcium-binding protein family(AT4G03290)	protein_coding	NAD(P)-binding Rossmann-fold superfamily protein	NAD(P)-binding Rossmann-fold superfamily protein; FUNCTIONS IN: oxidoreductase activity, binding, catalytic activity; INVOLVED IN: oxidation reduction, metabolic process; LOCATED IN: peroxisome; EXPRESSED IN: leaf; CONTAINS InterPro DOMAIN/s: Short-chain dehydrogenase/reductase, conserved site (InterPro:IPR020904), NAD(P)-binding domain (InterPro:IPR016040), Glucose/ribitol dehydrogenase (InterPr…
AT1G14420	AT1G14420	AT59	1:4931484-4933662	10.3567	10.2905	1.65791	-2.63388	5e-05	0.000651615	0.683646	-3.92117	5e-05	0.000430709	Pectate lyase family protein(AT59)	protein_coding	cytochrome P450, family 78, subfamily A, polypeptide 5	Encodes the cytochrome P450 CYP78A5 monooxygenase. Contributes to the generation of a growth-stimulating signal distinct from the classical phytohormones that prevents proliferation arrest, promoting organ growth.
AT3G62230	AT3G62230	-	3:23031530-23033146	43.9465	43.6651	8.54563	-2.35322	5e-05	0.000651615	2.90231	-3.92047	5e-05	0.000430709	F-box family protein(DAF1)	protein_coding	RNA-binding (RRM/RBD/RNP motifs) family protein	RNA-binding (RRM/RBD/RNP motifs) family protein; FUNCTIONS IN: RNA binding, nucleotide binding, nucleic acid binding; LOCATED IN: thylakoid, chloroplast thylakoid membrane, chloroplast stroma, chloroplast, chloroplast envelope; EXPRESSED IN: 24 plant structures; EXPRESSED DURING: 14 growth stages; CONTAINS InterPro DOMAIN/s: RNA recognition motif, RNP-1 (InterPro:IPR000504), Nucleotide-binding, a…
AT1G58120	AT1G58120	-	1:21520400-21522457	10.922	10.852	1.65427	-2.71369	5e-05	0.000651615	0.724128	-3.91486	5e-05	0.000430709	hypothetical protein(AT1G58120)	protein_coding	Putative thiol-disulphide oxidoreductase DCC	Putative thiol-disulphide oxidoreductase DCC; FUNCTIONS IN: molecular_function unknown; INVOLVED IN: biological_process unknown; LOCATED IN: plastoglobule; EXPRESSED IN: 22 plant structures; EXPRESSED DURING: 13 growth stages; CONTAINS InterPro DOMAIN/s: Putative thiol-disulphide oxidoreductase DCC (InterPro:IPR007263); BEST Arabidopsis thaliana protein match is: Putative thiol-disulphide oxidore…
AT4G35770	AT4G35770	STR15	4:16944877-16946266	29.6478	29.4636	2.46803	-3.5775	5e-05	0.000651615	1.96644	-3.91427	5e-05	0.000430709	Rhodanese/Cell cycle control phosphatase superfamily protein(SEN1)	protein_coding	cysteine-rich RLK (RECEPTOR-like protein kinase) 18	Encodes a cysteine-rich receptor-like protein kinase.
AT1G24520	AT1G24520	BCP1	1:8688562-8689268	19.7736	19.6466	2.95485	-2.73312	5e-05	0.000651615	1.32598	-3.89845	5e-05	0.000430709	homolog of Brassica campestris pollen protein 1(BCP1)	protein_coding	RNA-binding CRS1 / YhbY (CRM) domain-containing protein	Promotes the splicing of chloroplast group II introns.
AT3G04720	AT3G04720	HEL	3:1285424-1286760	9.97734	9.91628	0.685596	-3.85437	5e-05	0.000651615	0.67458	-3.88659	5e-05	0.000430709	pathogenesis-related 4(PR4)	protein_coding	Protein kinase superfamily protein	Protein kinase superfamily protein; FUNCTIONS IN: protein tyrosine kinase activity, protein kinase activity, kinase activity, ATP binding; INVOLVED IN: protein amino acid phosphorylation; LOCATED IN: plasma membrane; EXPRESSED IN: 11 plant structures; EXPRESSED DURING: L mature pollen stage, M germinated pollen stage, 4 anthesis, C globular stage, petal differentiation and expansion stage; CONTAI…
AT4G37990	AT4G37990	CAD8	4:17855636-17857878	1.90983	1.89747	0.352674	-2.42767	5e-05	0.000651615	0.129784	-3.87926	0.0001	0.000814594	cinnamyl alcohol dehydrogenase 8(ELI3-2)	protein_coding	ABC-2 type transporter family protein	ABC-2 type transporter family protein; FUNCTIONS IN: ATPase activity, coupled to transmembrane movement of substances; LOCATED IN: membrane; EXPRESSED IN: 8 plant structures; EXPRESSED DURING: 6 growth stages; CONTAINS InterPro DOMAIN/s: ATPase, AAA+ type, core (InterPro:IPR003593), ABC transporter-like (InterPro:IPR003439), ABC-2 type transporter (InterPro:IPR013525), ABC transporter, conserved …
AT4G02380	AT4G02380	SAG21	4:1046041-1047105	84.5106	83.9749	10.0738	-3.05935	5e-05	0.000651615	5.77177	-3.87205	5e-05	0.000430709	senescence-associated gene 21(SAG21)	protein_coding	RNA-binding (RRM/RBD/RNP motifs) family protein	Encodes a putative RNA binding protein that is localized in the nucleus and affects ABA-regulated seed germination of Arabidopsis.
AT5G63580	AT5G63580	FLS2	5:25454577-25456476	12.5151	12.437	0.841994	-3.88469	5e-05	0.000651615	0.861337	-3.86094	5e-05	0.000430709	flavonol synthase 2(FLS2)	protein_coding		Encodes succinate dehydrogenase assembly factor 2 (SDHAF2), a low abundance mitochondrial protein needed for assembly and activity of mitochondrial complex II and for normal root elongation.
AT2G10970	AT2G10970	-	2:4332794-4333638	2.24427	2.22985	0.260573	-3.09718	0.00215	0.0164208	0.154806	-3.85771	0.0075	0.0329518	Plant invertase/pectin methylesterase inhibitor superfamily protein(AT2G10970)	protein_coding	Regulator of Vps4 activity in the MVB pathway protein	Regulator of Vps4 activity in the MVB pathway protein; CONTAINS InterPro DOMAIN/s: Protein of unknown function DUF292, eukaryotic (InterPro:IPR005061); BEST Arabidopsis thaliana protein match is: Regulator of Vps4 activity in the MVB pathway protein (TAIR:AT4G32350.1); Has 592 Blast hits to 592 proteins in 162 species: Archae - 0; Bacteria - 3; Metazoa - 147; Fungi - 112; Plants - 281; Viruses - …
AT1G66210	AT1G66210	SBT3.16	1:24665537-24668850	2.6006	2.5841	0.262941	-3.29685	5e-05	0.000651615	0.180622	-3.8478	5e-05	0.000430709	Subtilisin-like serine endopeptidase family protein(AT1G66210)	protein_coding	Bifunctional inhibitor/lipid-transfer protein/seed storage 2S albumin superfamily protein	Bifunctional inhibitor/lipid-transfer protein/seed storage 2S albumin superfamily protein; FUNCTIONS IN: lipid binding; INVOLVED IN: lipid transport; LOCATED IN: endomembrane system; EXPRESSED IN: shoot, cotyledon, leaf whorl, leaf; EXPRESSED DURING: LP.04 four leaves visible, LP.02 two leaves visible; CONTAINS InterPro DOMAIN/s: Bifunctional inhibitor/plant lipid transfer protein/seed storage (I…
AT5G01690	AT5G01690	CHX27	5:257305-260490	1.31517	1.30674	0.37172	-1.81368	0.00015	0.00171215	0.0915537	-3.84449	0.00015	0.00117508	cation/H+ exchanger 27(CHX27)	protein_coding	Reticulon family protein	Reticulon family protein; INVOLVED IN: biological_process unknown; LOCATED IN: endoplasmic reticulum, chloroplast; EXPRESSED IN: 11 plant structures; EXPRESSED DURING: 6 growth stages; CONTAINS InterPro DOMAIN/s: Reticulon (InterPro:IPR003388); BEST Arabidopsis thaliana protein match is: Reticulon family protein (TAIR:AT2G20590.1); Has 30201 Blast hits to 17322 proteins in 780 species: Archae - 1…
AT3G52010	AT3G52010	SCPL37	3:19296182-19298171	3.32446	3.30329	0.487149	-2.76147	5e-05	0.000651615	0.232622	-3.83706	5e-05	0.000430709	serine carboxypeptidase-like 37(scpl37)	protein_coding	Meprin and TRAF (MATH) homology domain-containing protein	Meprin and TRAF (MATH) homology domain-containing protein; CONTAINS InterPro DOMAIN/s: TRAF-like (InterPro:IPR008974), MATH (InterPro:IPR002083); BEST Arabidopsis thaliana protein match is: TRAF-like family protein (TAIR:AT3G44790.1); Has 1589 Blast hits to 1202 proteins in 141 species: Archae - 4; Bacteria - 57; Metazoa - 379; Fungi - 22; Plants - 973; Viruses - 1; Other Eukaryotes - 153 (source…
AT5G58170	AT5G58170	GDPDL7	5:23540048-23543345	2.95043	2.93178	0.415387	-2.81925	5e-05	0.000651615	0.206472	-3.83691	5e-05	0.000430709	SHV3-like 5(SVL5)	protein_coding	RNA-binding protein	RNA-binding protein; FUNCTIONS IN: RNA binding, nucleotide binding, nucleic acid binding; INVOLVED IN: RNA processing; LOCATED IN: ribonucleoprotein complex, nucleus; EXPRESSED IN: 24 plant structures; EXPRESSED DURING: 15 growth stages; CONTAINS InterPro DOMAIN/s: Winged helix-turn-helix transcription repressor DNA-binding (InterPro:IPR011991), RNA-binding protein Lupus La (InterPro:IPR006630), …
AT2G25625	AT2G25625	-	2:10906214-10907350	5.11145	5.07783	0.399839	-3.66672	5e-05	0.000651615	0.3594	-3.83007	5e-05	0.000430709	histone deacetylase-like protein(AT2G25625)	protein_coding	Oligosaccharyltransferase complex/magnesium transporter family protein	Oligosaccharyltransferase complex/magnesium transporter family protein; FUNCTIONS IN: molecular_function unknown; INVOLVED IN: biological_process unknown; LOCATED IN: plasma membrane; EXPRESSED IN: 24 plant structures; EXPRESSED DURING: 15 growth stages; CONTAINS InterPro DOMAIN/s: Oligosaccharyltransferase complex/magnesium transporter (InterPro:IPR021149); BEST Arabidopsis thaliana protein matc…
AT5G43730	AT5G43730	-	5:17559540-17564434	2.27768	2.2635	0.170819	-3.72801	5e-05	0.000651615	0.160978	-3.82263	5e-05	0.000430709	Disease resistance protein (CC-NBS-LRR class) family(AT5G43730)	protein_coding	tubulin alpha-5	Encodes an isoform of alpha tubulin. Closely related to adjacent gene TUA3 suggesting recent duplication.
AT1G19500	AT1G19500	-	1:6754664-6755684	3.4814	3.45915	0.937936	-1.88286	0.0009	0.00793646	0.24676	-3.81849	0.00315	0.016092	hypothetical protein(AT1G19500)	protein_coding	Pathogenesis-related thaumatin superfamily protein	encodes a thaumatin-like protein
AT5G43170	AT5G43170	AZF3	5:17329274-17331646	8.62808	8.57461	0.564313	-3.9255	0.00295	0.0212638	0.612356	-3.8166	0.0011	0.00668556	zinc-finger protein 3(ZF3)	protein_coding	Aluminium induced protein with YGL and LRDR motifs	AILP1; FUNCTIONS IN: molecular_function unknown; INVOLVED IN: response to auxin stimulus, response to aluminum ion; LOCATED IN: plasma membrane; EXPRESSED IN: 23 plant structures; EXPRESSED DURING: 13 growth stages; BEST Arabidopsis thaliana protein match is: Aluminium induced protein with YGL and LRDR motifs (TAIR:AT5G43830.1); Has 1807 Blast hits to 1807 proteins in 277 species: Archae - 0; Bac…
AT5G40350	AT5G40350	MYB24	5:16136593-16141245	9.85429	9.79128	4.60696	-1.08768	0.0034	0.0238833	0.70408	-3.80694	5e-05	0.000430709	myb domain protein 24(MYB24)	protein_coding	Pectate lyase family protein	Pectate lyase family protein; FUNCTIONS IN: lyase activity, pectate lyase activity; INVOLVED IN: biological_process unknown; LOCATED IN: endomembrane system; EXPRESSED IN: 9 plant structures; EXPRESSED DURING: L mature pollen stage, M germinated pollen stage, 4 anthesis, C globular stage, petal differentiation and expansion stage; CONTAINS InterPro DOMAIN/s: Pectin lyase fold/virulence factor (In…
AT2G14560	AT2G14560	LURP1	2:6213616-6215932	25.4774	25.3243	3.1216	-3.02016	5e-05	0.000651615	1.82271	-3.80506	5e-05	0.000430709	LURP-one-like protein (DUF567)(LURP1)	protein_coding	Isocitrate/isopropylmalate dehydrogenase family protein	Isocitrate/isopropylmalate dehydrogenase family protein; FUNCTIONS IN: NAD or NADH binding, 3-isopropylmalate dehydrogenase activity, oxidoreductase activity, acting on the CH-OH group of donors, NAD or NADP as acceptor, magnesium ion binding; INVOLVED IN: oxidation reduction, leucine biosynthetic process; LOCATED IN: chloroplast, cytoplasm; CONTAINS InterPro DOMAIN/s: Isopropylmalate dehydrogena…
AT4G15980	AT4G15980	PME43	4:9057227-9060114	4.19697	4.17026	1.03304	-2.01324	5e-05	0.000651615	0.300518	-3.80383	5e-05	0.000430709	Plant invertase/pectin methylesterase inhibitor superfamily(AT4G15980)	protein_coding	CAPRICE-like MYB3	Encodes a Myb-related protein similar to CPC. Involved in epidermal cell differentiation. Mutants have reduced numbers of root hairs and increased trichome branching. Involved in endoreduplication. Loss of function mutants are hypertrophic and early flowering.
AT5G42340	AT5G42340	PUB15	5:16927892-16930532	1.43902	1.42974	0.219027	-2.70658	5e-05	0.000651615	0.103261	-3.80072	0.0001	0.000814594	Plant U-Box 15(PUB15)	protein_coding	alpha/beta-Hydrolases superfamily protein	alpha/beta-Hydrolases superfamily protein; FUNCTIONS IN: hydrolase activity; LOCATED IN: endomembrane system; EXPRESSED IN: 13 plant structures; EXPRESSED DURING: 8 growth stages; CONTAINS InterPro DOMAIN/s: Alpha/beta hydrolase fold-1 (InterPro:IPR000073); BEST Arabidopsis thaliana protein match is: alpha/beta-Hydrolases superfamily protein (TAIR:AT5G17720.1); Has 7857 Blast hits to 7854 protein…
AT4G36490	AT4G36490	SFH12	4:17221884-17225421	4.80702	4.7766	0.869688	-2.45741	5e-05	0.000651615	0.347466	-3.7902	5e-05	0.000430709	SEC14-like 12(SFH12)	protein_coding	TRICHOME BIREFRINGENCE-LIKE 24	Encodes a member of the TBL (TRICHOME BIREFRINGENCE-LIKE) gene family containing a plant-specific DUF231 (domain of unknown function) domain. TBL gene family has 46 members, two of which (TBR/AT5G06700 and TBL3/AT5G01360) have been shown to be involved in the synthesis and deposition of secondary wall cellulose, presumably by influencing the esterification state of pectic polymers. A nomenclature…
AT3G04070	AT3G04070	-	3:1061299-1063234	15.5658	15.4659	1.43123	-3.43377	5e-05	0.000651615	1.13304	-3.7801	5e-05	0.000430709	NAC domain containing protein 47(NAC047)	protein_coding	citrate synthase 3	Encodes a peroxisomal citrate synthase that is expressed throughout seedling and shoot development.
AT5G24655	AT5G24655	-	5:8440600-8441364	4.97322	4.94157	0.961526	-2.36157	5e-05	0.000651615	0.363709	-3.77332	5e-05	0.000430709	response to low sulfur 4(LSU4)	protein_coding	Pectin lyase-like superfamily protein	Pectin lyase-like superfamily protein; FUNCTIONS IN: pectinesterase activity; INVOLVED IN: cell wall modification; LOCATED IN: endomembrane system, cell wall, plant-type cell wall; EXPRESSED IN: 9 plant structures; EXPRESSED DURING: L mature pollen stage, M germinated pollen stage, 4 anthesis, C globular stage, petal differentiation and expansion stage; CONTAINS InterPro DOMAIN/s: Pectin lyase fo…
AT4G17690	AT4G17690	PER41	4:9846001-9847295	3.54816	3.52546	0.970987	-1.86029	5e-05	0.000651615	0.260794	-3.76609	5e-05	0.000430709	Peroxidase superfamily protein(AT4G17690)	protein_coding	sucrose synthase 3	Encodes a protein with sucrose synthase activity (SUS3). It appears to be important for sucrose metabolism in developing seeds, especially during the late maturation phase, about 18 days after flowering.
AT4G11485	AT4G11485	LCR11	4:6975050-6976014	12.8793	12.7969	3.01675	-2.08473	5e-05	0.000651615	0.950963	-3.75952	5e-05	0.000430709	low-molecular-weight cysteine-rich 11(LCR11)	protein_coding	GroES-like family protein	GroES-like family protein; FUNCTIONS IN: ATP binding; INVOLVED IN: protein folding; LOCATED IN: chloroplast, cytoplasm; EXPRESSED IN: 22 plant structures; EXPRESSED DURING: 13 growth stages; CONTAINS InterPro DOMAIN/s: Chaperonin Cpn10 (InterPro:IPR020818), GroES-like (InterPro:IPR011032), Chaperonin Cpn10, subgroup (InterPro:IPR001476); BEST Arabidopsis thaliana protein match is: chloroplast cha…
AT3G47360	AT3G47360	HSD3	3:17450851-17452949	5.71612	5.68051	0.443008	-3.68062	5e-05	0.000651615	0.422775	-3.75708	5e-05	0.000430709	hydroxysteroid dehydrogenase 3(HSD3)	protein_coding	nodulin MtN21 /EamA-like transporter family protein	nodulin MtN21-like transporter family protein
AT3G14620	AT3G14620	-	3:4914788-4917176	9.1918	9.13424	1.2874	-2.82682	5e-05	0.000651615	0.682867	-3.75067	5e-05	0.000430709	cytochrome P450, family 72, subfamily A, polypeptide 8(CYP72A8)
AT3G29070	AT3G29070	-	3:11050080-11051153	5.37057	5.33563	0.475364	-3.48855	0.0001	0.00119332	0.400447	-3.74539	5e-05	0.000430709	emp24/gp25L/p24 family/GOLD family protein(AT3G29070)	protein_coding	Receptor-like protein kinase-related family protein	Receptor-like protein kinase-related family protein; FUNCTIONS IN: molecular_function unknown; INVOLVED IN: biological_process unknown; LOCATED IN: endomembrane system; CONTAINS InterPro DOMAIN/s: Protein of unknown function DUF26 (InterPro:IPR002902); BEST Arabidopsis thaliana protein match is: Domain of unknown function (DUF26) (TAIR:AT3G21910.1); Has 1211 Blast hits to 1180 proteins in 18 spec…
AT3G02440	AT3G02440	TBL20	3:500373-502257	2.21748	2.20313	0.704666	-1.64454	0.00025	0.00265085	0.165692	-3.74235	5e-05	0.000430709	TRICHOME BIREFRINGENCE-LIKE 20(TBL20)	protein_coding	zinc finger protein 8	Encodes a zinc finger protein containing only a single zinc finger.
AT2G13620	AT2G13620	CHX15	2:5677907-5680801	1.32032	1.31193	0.322627	-2.02375	5e-05	0.000651615	0.0987459	-3.74102	5e-05	0.000430709	cation/hydrogen exchanger 15(CHX15)	protein_coding	Cyclin A2;4	Encodes a A2-type cyclin. Contributes to the fine-tuning of local proliferation during plant development.
AT3G11430	AT3G11430	GPAT5	3:3595693-3597952	5.12235	5.08977	0.847849	-2.58572	5e-05	0.000651615	0.386782	-3.72721	5e-05	0.000430709	glycerol-3-phosphate acyltransferase 5(GPAT5)	protein_coding	TRICHOME BIREFRINGENCE-LIKE 20	Encodes a member of the TBL (TRICHOME BIREFRINGENCE-LIKE) gene family containing a plant-specific DUF231 (domain of unknown function) domain. TBL gene family has 46 members, two of which (TBR/AT5G06700 and TBL3/AT5G01360) have been shown to be involved in the synthesis and deposition of secondary wall cellulose, presumably by influencing the esterification state of pectic polymers. A nomenclature…
AT4G33970	AT4G33970	PEX4	4:16278940-16282048	4.56422	4.53525	0.735745	-2.6239	5e-05	0.000651615	0.344804	-3.72652	5e-05	0.000430709	Leucine-rich repeat (LRR) family protein(AT4G33970)	protein_coding	NAD(P)H dehydrogenase B3	NAD(P)H dehydrogenase B3 (NDB3); FUNCTIONS IN: NADH dehydrogenase activity; INVOLVED IN: oxidation reduction; EXPRESSED IN: 10 plant structures; EXPRESSED DURING: 4 anthesis, petal differentiation and expansion stage; CONTAINS InterPro DOMAIN/s: FAD-dependent pyridine nucleotide-disulphide oxidoreductase (InterPro:IPR013027), EF-HAND 2 (InterPro:IPR018249), Pyridine nucleotide-disulphide oxidored…
AT5G37060	AT5G37060	CHX24	5:14642621-14645612	1.23615	1.22821	0.269218	-2.1897	5e-05	0.000651615	0.0936829	-3.72192	5e-05	0.000430709	cation/H+ exchanger 24(CHX24)	protein_coding	CRT (chloroquine-resistance transporter)-like transporter 3	Encodes one of the CRT-Like transporters (CLT1/AT5G19380, CLT2/AT4G24460, CLT3/AT5G12170). Required for glutathione homeostasis and stress responses. Mutants lacking these transporters are heavy metal-sensitive, glutathione(GSH)-deficient, and hypersensitive to Phytophthora infection.
AT1G05580	AT1G05580	CHX23	1:1665355-1668924	4.32006	4.29226	0.592276	-2.8574	5e-05	0.000651615	0.32901	-3.71485	5e-05	0.000430709	cation/H+ exchanger 23(CHX23)	protein_coding		unknown protein; FUNCTIONS IN: molecular_function unknown; INVOLVED IN: biological_process unknown; LOCATED IN: chloroplast; EXPRESSED IN: 14 plant structures; EXPRESSED DURING: 7 growth stages; BEST Arabidopsis thaliana protein match is: unknown protein (TAIR:AT2G32210.1); Has 189 Blast hits to 189 proteins in 27 species: Archae - 0; Bacteria - 0; Metazoa - 0; Fungi - 21; Plants - 168; Viruses -…
AT4G24640	AT4G24640	-	4:12717787-12719287	12.5706	12.4904	2.35534	-2.40681	5e-05	0.000651615	0.966689	-3.70086	5e-05	0.000430709	Plant invertase/pectin methylesterase inhibitor superfamily protein(APPB1)	protein_coding	NAD(P)-binding Rossmann-fold superfamily protein	NAD(P)-binding Rossmann-fold superfamily protein; FUNCTIONS IN: oxidoreductase activity, binding, catalytic activity; INVOLVED IN: response to arsenic; EXPRESSED IN: 22 plant structures; EXPRESSED DURING: 13 growth stages; CONTAINS InterPro DOMAIN/s: NAD(P)-binding domain (InterPro:IPR016040), Glucose/ribitol dehydrogenase (InterPro:IPR002347), Short-chain dehydrogenase/reductase SDR (InterPro:IP…
AT1G03050	AT1G03050	-	1:707484-711857	11.6941	11.6193	2.17593	-2.41682	5e-05	0.000651615	0.900941	-3.6982	5e-05	0.000430709	ENTH/ANTH/VHS superfamily protein(AT1G03050)	protein_coding	cellulase 2	Encodes a protein with similarity to endo-1,4-b-glucanases and is a member of Glycoside Hydrolase Family 9. CEL2 is induced by nemotodes and is expressed in syncitia induced by Heterodera schachtii.May be involved in the development and function of syncitia.
AT5G16100	AT5G16100	-	5:5257608-5259924	3.22046	3.20027	1.06692	-1.58475	0.0004	0.00398719	0.248333	-3.69692	5e-05	0.000430709	RWP-RK domain protein(AT5G16100)	protein_coding	cytochrome P450, family 96, subfamily A, polypeptide 9	member of CYP96A
AT2G45403	AT2G45403	-	2:18709300-18710153	5.19657	5.16332	0.894489	-2.52916	5e-05	0.000651615	0.404937	-3.68179	0.00015	0.00117508	hypothetical protein(AT2G45403)	protein_coding	Class I glutamine amidotransferase-like superfamily protein	Encodes protease I (pfpI)-like protein YLS5.
AT1G34095	AT1G34095	-	1:12411669-12412514	13.7737	13.6863	1.86134	-2.87832	5e-05	0.000651615	1.0746	-3.68004	5e-05	0.000430709	hypothetical protein(AT1G34095)	protein_coding	Subtilase family protein	Subtilase family protein; FUNCTIONS IN: identical protein binding, serine-type endopeptidase activity; INVOLVED IN: proteolysis, negative regulation of catalytic activity; LOCATED IN: plant-type cell wall; EXPRESSED IN: 21 plant structures; EXPRESSED DURING: 13 growth stages; CONTAINS InterPro DOMAIN/s: Protease-associated PA (InterPro:IPR003137), Peptidase S8/S53, subtilisin/kexin/sedolisin (Int…
AT2G32530	AT2G32530	CSLB3	2:13809018-13813572	8.21483	8.16111	0.721012	-3.50067	5e-05	0.000651615	0.641413	-3.67891	5e-05	0.000430709	cellulose synthase-like B3(CSLB03)	protein_coding	Plant invertase/pectin methylesterase inhibitor superfamily	Plant invertase/pectin methylesterase inhibitor superfamily; FUNCTIONS IN: enzyme inhibitor activity, pectinesterase activity; INVOLVED IN: cell wall modification; LOCATED IN: cell wall, plant-type cell wall; EXPRESSED IN: 9 plant structures; EXPRESSED DURING: L mature pollen stage, M germinated pollen stage, 4 anthesis, C globular stage, petal differentiation and expansion stage; CONTAINS InterP…
AT5G28680	AT5G28680	ANX2	5:10719126-10722361	3.03999	3.02058	0.515369	-2.55115	5e-05	0.000651615	0.237752	-3.67654	5e-05	0.000430709	Malectin/receptor-like protein kinase family protein(ANX2)	protein_coding	Eukaryotic aspartyl protease family protein	Eukaryotic aspartyl protease family protein; FUNCTIONS IN: DNA binding, aspartic-type endopeptidase activity; INVOLVED IN: proteolysis; EXPRESSED IN: 12 plant structures; EXPRESSED DURING: 4 anthesis, C globular stage, petal differentiation and expansion stage, E expanded cotyledon stage; CONTAINS InterPro DOMAIN/s: Peptidase aspartic (InterPro:IPR021109), Peptidase aspartic, catalytic (InterPro:…
AT5G61690	AT5G61690	ABCA11	5:24789236-24793528	1.03366	1.02702	0.265199	-1.95332	0.0001	0.00119332	0.0808745	-3.67593	0.0001	0.000814594	ABC2 homolog 15(ABCA11)	protein_coding	Signal recognition particle, SRP54 subunit protein	Signal recognition particle, SRP54 subunit protein; FUNCTIONS IN: 7S RNA binding, protein binding, mRNA binding, GTP binding; INVOLVED IN: SRP-dependent cotranslational protein targeting to membrane, signal sequence recognition, SRP-dependent cotranslational protein targeting to membrane; LOCATED IN: signal recognition particle, signal recognition particle, endoplasmic reticulum targeting; EXPRES…
AT2G45610	AT2G45610	CXE9	2:18791288-18792586	2.38559	2.37035	0.679719	-1.80209	5e-05	0.000651615	0.188626	-3.66074	5e-05	0.000430709	alpha/beta-Hydrolases superfamily protein(AT2G45610)	protein_coding	Major facilitator superfamily protein	Major facilitator superfamily protein; FUNCTIONS IN: molecular_function unknown; INVOLVED IN: transmembrane transport; LOCATED IN: cellular_component unknown; EXPRESSED IN: 22 plant structures; EXPRESSED DURING: 13 growth stages; CONTAINS InterPro DOMAIN/s: Nodulin-like (InterPro:IPR010658), Major facilitator superfamily MFS-1 (InterPro:IPR011701), Major facilitator superfamily, general substrate…
AT5G24880	AT5G24880	-	5:8552646-8554275	1.64395	1.63354	0.247472	-2.72266	5e-05	0.000651615	0.130341	-3.65681	0.00015	0.00117508	chromo domain cec-like protein(AT5G24880)	protein_coding	glycine-rich protein 18	encodes a glycine-rich protein that is expressed only in flowers during a specific developmental stage (flower stage 12).
AT5G38435	AT5G38435	-	5:15388017-15388689	4.92979	4.89825	0.911568	-2.42584	0.0002	0.00219326	0.391533	-3.65432	0.00025	0.00184299	S-protein homologue 8(SPH8)	protein_coding	ADP/ATP carrier 2	Encodes mitochondrial ADP/ATP carrier
AT1G48020	AT1G48020	PMEI1	1:17716050-17716808	8.68326	8.62755	1.03657	-3.05713	5e-05	0.000651615	0.691137	-3.65119	5e-05	0.000430709	pectin methylesterase inhibitor 1(PMEI1)	protein_coding	Putative membrane lipoprotein	Encodes a secretory peptide EPF2 expressed in proliferating cells of the stomatal lineage, known as meristemoids, and in guard mother cells, the progenitors of stomata. Controls asymmetric cell divisions during stomatal development. EPF2 is related to EPF1, also involved in stomatal development.
AT1G23935	AT1G23935	-	1:8461756-8471417	5.65064	5.61611	0.472749	-3.57043	5e-05	0.000651615	0.449912	-3.6507	5e-05	0.000430709	apoptosis inhibitory protein(AT1G23935)	protein_coding	Calcium-dependent lipid-binding (CaLB domain) family protein	Expression is upregulated in the shoot of cax1/cax3 mutant.
AT3G04360	AT3G04360	-	3:1156907-1158470	2.91206	2.89314	0.601585	-2.26579	5e-05	0.000651615	0.232692	-3.64555	5e-05	0.000430709	Calcium-dependent lipid-binding (CaLB domain) family protein(AT3G04360)	protein_coding	phy rapidly regulated 1	Encodes PHYTOCHROME RAPIDLY REGULATED1 (PAR1), an atypical basic helix-loop-helix (bHLP) protein. Closely related to PAR2 (At3g58850). Up regulated after simulated shade perception. Acts in the nucleus to control plant development and as a negative regulator of shade avoidance response. Functions as transcriptional repressor of auxin-responsive genes SAUR15 (AT4G38850) and SAUR68 (AT1G29510).
AT3G10320	AT3G10320	-	3:3195313-3197457	2.84665	2.8285	0.606138	-2.22232	5e-05	0.000651615	0.229511	-3.63263	5e-05	0.000430709	Glycosyltransferase family 61 protein(AT3G10320)	protein_coding	Pectate lyase family protein	Pectate lyase family protein; FUNCTIONS IN: lyase activity, pectate lyase activity; INVOLVED IN: biological_process unknown; LOCATED IN: endomembrane system; EXPRESSED IN: 20 plant structures; EXPRESSED DURING: 14 growth stages; CONTAINS InterPro DOMAIN/s: Pectin lyase fold/virulence factor (InterPro:IPR011050), Pectate lyase, N-terminal (InterPro:IPR007524), AmbAllergen (InterPro:IPR018082), Pec…
AT1G43630	AT1G43630	-	1:16436249-16437755	1.4316	1.4224	0.37102	-1.93876	0.0004	0.00398719	0.115653	-3.62975	0.001	0.00615471	plant/protein (DUF793)(AT1G43630)	protein_coding	ATP-binding cassette 14	ATP-binding cassette 14 (ABCG14); FUNCTIONS IN: ATPase activity, coupled to transmembrane movement of substances; LOCATED IN: membrane; EXPRESSED IN: 23 plant structures; EXPRESSED DURING: 13 growth stages; CONTAINS InterPro DOMAIN/s: ATPase, AAA+ type, core (InterPro:IPR003593), ABC transporter-like (InterPro:IPR003439), ABC-2 type transporter (InterPro:IPR013525), ABC transporter, conserved sit…
AT2G25450	AT2G25450	GSL-OH	2:10829853-10831655	34.3742	34.1529	4.93076	-2.79213	5e-05	0.000651615	2.77774	-3.62934	5e-05	0.000430709	2-oxoglutarate (2OG) and Fe(II)-dependent oxygenase superfamily protein(AT2G25450)	protein_coding		unknown protein; FUNCTIONS IN: molecular_function unknown; INVOLVED IN: biological_process unknown; LOCATED IN: endomembrane system; EXPRESSED IN: 9 plant structures; EXPRESSED DURING: L mature pollen stage, M germinated pollen stage, 4 anthesis, C globular stage, petal differentiation and expansion stage; Has 71 Blast hits to 71 proteins in 12 species: Archae - 0; Bacteria - 0; Metazoa - 2; Fung…
AT3G05610	AT3G05610	PME21	3:1625527-1628175	10.2776	10.2121	1.98243	-2.36494	5e-05	0.000651615	0.833382	-3.62438	5e-05	0.000430709	Plant invertase/pectin methylesterase inhibitor superfamily(AT3G05610)	protein_coding	chitinase, putative	chitinase, putative (CHI); FUNCTIONS IN: chitin binding, chitinase activity; INVOLVED IN: carbohydrate metabolic process, cell wall macromolecule catabolic process; LOCATED IN: apoplast, plant-type cell wall; EXPRESSED IN: 15 plant structures; EXPRESSED DURING: 10 growth stages; CONTAINS InterPro DOMAIN/s: Chitin-binding, type 1, conserved site (InterPro:IPR018371), Glycoside hydrolase, family 19…
AT1G23130	AT1G23130	-	1:8200320-8201246	91.1119	90.5508	6.59828	-3.77857	5e-05	0.000651615	7.43694	-3.61486	5e-05	0.000430709	Polyketide cyclase/dehydrase and lipid transport superfamily protein(AT1G23130)	protein_coding	pumilio 8	Encodes a member of the Arabidopsis Pumilio (APUM) proteins containing PUF domain (eight repeats of approximately 36 amino acids each). PUF proteins regulate both mRNA stability and translation through sequence-specific binding to the 3' UTR of target mRNA transcripts.
AT5G54095	AT5G54095	-	5:21952646-21953507	23.9222	23.7697	4.8122	-2.30436	5e-05	0.000651615	1.95665	-3.61189	5e-05	0.000430709	proteoglycan-like protein(AT5G54095)	protein_coding	Protein of unknown function (DUF565)	Chloroplast localized YCF20-like gene involved in nonphotochemical quenching. Has overlapping functions with npq7
AT2G33420	AT2G33420	-	2:14158670-14162618	2.99916	2.97993	0.445519	-2.74172	5e-05	0.000651615	0.2464	-3.60548	5e-05	0.000430709	hypothetical protein (DUF810)(AT2G33420)	protein_coding	proline-rich family protein	proline-rich family protein; Has 82542 Blast hits to 34565 proteins in 1759 species: Archae - 180; Bacteria - 14907; Metazoa - 30313; Fungi - 7185; Plants - 15279; Viruses - 3169; Other Eukaryotes - 11509 (source: NCBI BLink).
AT3G01085	AT3G01085	-	3:27925-31114	4.97722	4.94568	0.871653	-2.50434	5e-05	0.000651615	0.412958	-3.59127	5e-05	0.000430709	Protein kinase superfamily protein(AT3G01085)	protein_coding	Transmembrane amino acid transporter family protein	Transmembrane amino acid transporter family protein; FUNCTIONS IN: amino acid transmembrane transporter activity; INVOLVED IN: amino acid transport; LOCATED IN: plasma membrane, membrane; EXPRESSED IN: 24 plant structures; EXPRESSED DURING: 13 growth stages; CONTAINS InterPro DOMAIN/s: Amino acid transporter, transmembrane (InterPro:IPR013057); BEST Arabidopsis thaliana protein match is: Transmem…
AT3G51350	AT3G51350	-	3:19060260-19063538	0.872228	0.866843	0.148269	-2.54756	0.0004	0.00398719	0.0724094	-3.59046	0.0043	0.020889	Eukaryotic aspartyl protease family protein(AT3G51350)	protein_coding	protein tyrosine phosphatases;protein tyrosine phosphatases	protein tyrosine phosphatases;protein tyrosine phosphatases; FUNCTIONS IN: protein tyrosine phosphatase activity; INVOLVED IN: protein amino acid dephosphorylation; LOCATED IN: chloroplast stroma, chloroplast; EXPRESSED IN: 24 plant structures; EXPRESSED DURING: 15 growth stages; CONTAINS InterPro DOMAIN/s: Protein-tyrosine phosphatase/arsenate reductase (InterPro:IPR000106), Protein-tyrosine pho…
AT4G39610	AT4G39610	-	4:18393546-18394816	3.74163	3.71782	0.609637	-2.60844	5e-05	0.000651615	0.310666	-3.59023	5e-05	0.000430709	MIZU-KUSSEI-like protein (Protein of unknown function, DUF617)(AT4G39610)	protein_coding	NAC (No Apical Meristem) domain transcriptional regulator superfamily protein	Encodes a NAC transcription factor induced in response to dessication. It is localized to the nucleus and acts as a transcriptional activator in ABA-mediated dehydration response.
AT5G13330	AT5G13330	ERF113	5:4271729-4274674	11.9105	11.8347	1.65229	-2.84048	5e-05	0.000651615	1.00278	-3.57015	5e-05	0.000430709	related to AP2 6l(Rap2.6L)	protein_coding	Peroxidase superfamily protein	Peroxidase superfamily protein; FUNCTIONS IN: protein binding, peroxidase activity; INVOLVED IN: response to salt stress; LOCATED IN: endomembrane system; EXPRESSED IN: root; CONTAINS InterPro DOMAIN/s: Haem peroxidase (InterPro:IPR010255), Plant peroxidase (InterPro:IPR000823), Peroxidases heam-ligand binding site (InterPro:IPR019793), Haem peroxidase, plant/fungal/bacterial (InterPro:IPR002016)…
AT3G09575	AT3G09575	-	3:22662848-22665690	6.96419	6.92007	1.36726	-2.3395	0.0054	0.0350718	0.587609	-3.56703	0.0015	0.00867107	ncRNA(AT3G09575)	protein_coding	ISCU-like 2	Encodes a mitochondrial protein similar to E.coli IscU. In bacteria, IscU is a scaffold protein accepting sulfur and iron to build a transient Fe-S cluster,which is subsequently transferred to a target apoprotein.
AT4G02520	AT4G02520	GSTF2	4:1104428-1112033	64.1632	63.7671	5.65302	-3.49572	0.00335	0.0236006	5.43164	-3.56229	0.00345	0.0174252	glutathione S-transferase PHI 2(GSTF2)	protein_coding	Transmembrane amino acid transporter family protein	Transmembrane amino acid transporter family protein; CONTAINS InterPro DOMAIN/s: Amino acid transporter, transmembrane (InterPro:IPR013057); BEST Arabidopsis thaliana protein match is: Transmembrane amino acid transporter family protein (TAIR:AT2G39130.1); Has 4642 Blast hits to 4638 proteins in 371 species: Archae - 12; Bacteria - 272; Metazoa - 1629; Fungi - 958; Plants - 1130; Viruses - 3; Oth…
AT5G45810	AT5G45810	CIPK19	5:18584675-18586590	1.51294	1.5032	0.43442	-1.79087	0.0002	0.00219326	0.128249	-3.56033	0.00015	0.00117508	CBL-interacting protein kinase 19(CIPK19)	protein_coding	arabinogalactan protein 41	Encodes a putative arabinogalactan-protein (AGP41).
AT3G62640	AT3G62640	-	3:23166218-23166979	12.068	11.9909	3.06809	-1.96652	5e-05	0.000651615	1.02762	-3.55381	5e-05	0.000430709	DUF3511 domain protein (DUF3511)(AT3G62640)	protein_coding	FASCICLIN-like arabinogalactan protein 15 precursor	FASCICLIN-like arabinogalactan protein 15 precursor (FLA15); INVOLVED IN: cell adhesion; LOCATED IN: endomembrane system; EXPRESSED IN: 21 plant structures; EXPRESSED DURING: 13 growth stages; CONTAINS InterPro DOMAIN/s: FAS1 domain (InterPro:IPR000782); BEST Arabidopsis thaliana protein match is: FASCICLIN-like arabinogalactan protein 16 precursor (TAIR:AT2G35860.1); Has 1194 Blast hits to 1139 …
AT4G35700	AT4G35700	-	4:16923318-16924334	4.10337	4.07737	0.847199	-2.26686	5e-05	0.000651615	0.350943	-3.5475	5e-05	0.000430709	zinc finger (C2H2 type) family protein(DAZ3)	protein_coding	cysteine-rich RLK (RECEPTOR-like protein kinase) 14	Encodes a cysteine-rich receptor-like protein kinase.
AT2G47030	AT2G47030	PME4	2:19324133-19326484	48.1296	47.8213	9.39941	-2.34701	5e-05	0.000651615	4.13886	-3.53962	5e-05	0.000430709	Plant invertase/pectin methylesterase inhibitor superfamily(VGDH1)	protein_coding	ortholog of sugar beet HS1 PRO-1 2	ortholog of sugar beet HS1 PRO-1 2 (HSPRO2); CONTAINS InterPro DOMAIN/s: Hs1pro-1, C-terminal (InterPro:IPR009743), Hs1pro-1, N-terminal (InterPro:IPR009869); BEST Arabidopsis thaliana protein match is: Hs1pro-1 protein (TAIR:AT3G55840.1); Has 71 Blast hits to 71 proteins in 18 species: Archae - 0; Bacteria - 0; Metazoa - 0; Fungi - 0; Plants - 60; Viruses - 0; Other Eukaryotes - 11 (source: NCBI…
AT4G30770	AT4G30770	-	4:14985558-14986876	1.55741	1.54752	0.299976	-2.36704	0.0003	0.00310104	0.134073	-3.53806	0.0005	0.00338595	Putative membrane lipoprotein(AT4G30770)	protein_coding	Drug/metabolite transporter superfamily protein	Drug/metabolite transporter superfamily protein; CONTAINS InterPro DOMAIN/s: Protein of unknown function DUF250 (InterPro:IPR004853); BEST Arabidopsis thaliana protein match is: purine permease 10 (TAIR:AT4G18210.1); Has 1807 Blast hits to 1807 proteins in 277 species: Archae - 0; Bacteria - 0; Metazoa - 736; Fungi - 347; Plants - 385; Viruses - 0; Other Eukaryotes - 339 (source: NCBI BLink).
AT1G54070	AT1G54070	-	1:20182580-20183505	9.7295	9.66741	1.59943	-2.59558	5e-05	0.000651615	0.848779	-3.5189	5e-05	0.000430709	Dormancy/auxin associated family protein(AT1G54070)	protein_coding		unknown protein; FUNCTIONS IN: molecular_function unknown; INVOLVED IN: biological_process unknown; LOCATED IN: endomembrane system; EXPRESSED IN: 9 plant structures; EXPRESSED DURING: LP.04 four leaves visible, petal differentiation and expansion stage; Has 11 Blast hits to 11 proteins in 6 species: Archae - 0; Bacteria - 0; Metazoa - 0; Fungi - 0; Plants - 11; Viruses - 0; Other Eukaryotes - 0 …
AT1G08140	AT1G08140	CHX6A	1:2551934-2555229	1.85027	1.83836	0.263634	-2.80181	5e-05	0.000651615	0.161674	-3.51657	5e-05	0.000430709	cation/H+ exchanger 6A(CHX6A)	protein_coding	dessication-induced 1VOC superfamily protein	dessication-induced 1VOC superfamily protein (DSI-1VOC); FUNCTIONS IN: catalytic activity; LOCATED IN: endomembrane system; EXPRESSED IN: seed; CONTAINS InterPro DOMAIN/s: Glyoxalase/bleomycin resistance protein/dioxygenase (InterPro:IPR004360); Has 35333 Blast hits to 34131 proteins in 2444 species: Archae - 798; Bacteria - 22429; Metazoa - 974; Fungi - 991; Plants - 531; Viruses - 0; Other Euka…
AT1G13890	AT1G13890	SNAP30	1:4751431-4753018	3.06375	3.04399	1.10205	-1.46577	0.0002	0.00219326	0.2691	-3.50908	5e-05	0.000430709	soluble N-ethylmaleimide-sensitive factor adaptor protein 30(SNAP30)	protein_coding	nudix hydrolase homolog 12	nudix hydrolase homolog 12 (NUDT12); FUNCTIONS IN: hydrolase activity; INVOLVED IN: biological_process unknown; EXPRESSED IN: 23 plant structures; EXPRESSED DURING: 15 growth stages; CONTAINS InterPro DOMAIN/s: NUDIX hydrolase domain-like (InterPro:IPR015797), NUDIX hydrolase, conserved site (InterPro:IPR020084), NUDIX hydrolase domain (InterPro:IPR000086); BEST Arabidopsis thaliana protein match…
AT1G66360	AT1G66360	CAR2	1:24751309-24752834	2.8486	2.83039	0.501413	-2.49693	0.0002	0.00219326	0.251712	-3.5004	0.0006	0.00397216	Calcium-dependent lipid-binding (CaLB domain) family protein(AT1G66360)	protein_coding	flavin-monooxygenase glucosinolate S-oxygenase 4	belongs to the flavin-monooxygenase (FMO) family, encodes a glucosinolate S-oxygenase that catalyzes the conversion of methylthioalkyl glucosinolates to methylsulfinylalkyl glucosinolates
AT1G04470	AT1G04470	-	1:1210923-1214841	3.75006	3.72595	0.698921	-2.41441	5e-05	0.000651615	0.331395	-3.50029	5e-05	0.000430709	hypothetical protein (DUF810)(AT1G04470)	protein_coding	Subtilase family protein	Initially identified as a mutation affecting stomatal development and distribution. Encodes a protein similar to serine proteases.
AT1G23350	AT1G23350	-	1:8293019-8294264	3.93734	3.91207	0.715425	-2.45106	5e-05	0.000651615	0.351855	-3.48417	5e-05	0.000430709	Plant invertase/pectin methylesterase inhibitor superfamily protein(AT1G23350)	protein_coding	Late embryogenesis abundant protein (LEA) family protein	Late embryogenesis abundant protein (LEA) family protein; FUNCTIONS IN: molecular_function unknown; INVOLVED IN: biological_process unknown; LOCATED IN: endomembrane system; EXPRESSED IN: stem, embryo, sperm cell, hypocotyl, flower; EXPRESSED DURING: petal differentiation and expansion stage, D bilateral stage; BEST Arabidopsis thaliana protein match is: late embryogenesis abundant domain-contain…
AT3G22650	AT3G22650	-	3:8014808-8015960	1.65893	1.64839	0.437702	-1.91304	0.00045	0.00441888	0.14866	-3.48016	0.0005	0.00338595	F-box and associated interaction domains-containing protein(CEG)	protein_coding	O-Glycosyl hydrolases family 17 protein	O-Glycosyl hydrolases family 17 protein; FUNCTIONS IN: cation binding, hydrolase activity, hydrolyzing O-glycosyl compounds, catalytic activity; INVOLVED IN: carbohydrate metabolic process; LOCATED IN: anchored to plasma membrane, plasma membrane, anchored to membrane; EXPRESSED IN: 24 plant structures; EXPRESSED DURING: 13 growth stages; CONTAINS InterPro DOMAIN/s: X8 (InterPro:IPR012946), Glyco…
AT1G28335	AT1G28335	LCR31	1:9937000-9937755	9.56133	9.50115	1.50774	-2.65571	5e-05	0.000651615	0.857954	-3.47824	0.0001	0.000814594	low-molecular-weight cysteine-rich 31(LCR31)	protein_coding	PIN domain-like family protein	PIN domain-like family protein; CONTAINS InterPro DOMAIN/s: Protein of unknown function DUF652 (InterPro:IPR006984); BEST Arabidopsis thaliana protein match is: PIN domain-like family protein (TAIR:AT2G46230.1); Has 517 Blast hits to 517 proteins in 211 species: Archae - 4; Bacteria - 0; Metazoa - 206; Fungi - 155; Plants - 64; Viruses - 0; Other Eukaryotes - 88 (source: NCBI BLink).
AT5G07420	AT5G07420	PME49	5:2349451-2351613	13.5226	13.4366	3.47664	-1.9504	5e-05	0.000651615	1.23903	-3.44809	5e-05	0.000430709	Pectin lyase-like superfamily protein(AT5G07420)	protein_coding	beta carbonic anhydrase 5	beta carbonic anhydrase 5 (BCA5); FUNCTIONS IN: carbonate dehydratase activity, zinc ion binding; INVOLVED IN: carbon utilization; LOCATED IN: chloroplast; EXPRESSED IN: 25 plant structures; EXPRESSED DURING: 13 growth stages; CONTAINS InterPro DOMAIN/s: Carbonic anhydrase, prokaryotic-like, conserved site (InterPro:IPR015892), Carbonic anhydrase (InterPro:IPR001765); BEST Arabidopsis thaliana pr…
AT1G24147	AT1G24147	-	1:8542211-8543545	5.49418	5.45967	0.767919	-2.82979	5e-05	0.000651615	0.504098	-3.44613	5e-05	0.000430709	transmembrane protein(AT1G24147)	protein_coding	Caleosin-related family protein	Caleosin-related family protein; CONTAINS InterPro DOMAIN/s: Caleosin related (InterPro:IPR007736); BEST Arabidopsis thaliana protein match is: Caleosin-related family protein (TAIR:AT1G70670.1); Has 342 Blast hits to 337 proteins in 61 species: Archae - 0; Bacteria - 0; Metazoa - 0; Fungi - 60; Plants - 279; Viruses - 0; Other Eukaryotes - 3 (source: NCBI BLink).
AT1G31820	AT1G31820	-	1:11416450-11418464	1.60891	1.59863	0.163675	-3.28793	5e-05	0.000651615	0.149307	-3.42973	5e-05	0.000430709	Amino acid permease family protein(PUT1)	protein_coding		unknown protein; BEST Arabidopsis thaliana protein match is: unknown protein (TAIR:AT2G40435.1); Has 98 Blast hits to 98 proteins in 15 species: Archae - 0; Bacteria - 0; Metazoa - 0; Fungi - 0; Plants - 98; Viruses - 0; Other Eukaryotes - 0 (source: NCBI BLink).
AT5G46990	AT5G46990	-	5:19067454-19068292	5.3655	5.33102	0.676618	-2.978	5e-05	0.000651615	0.500844	-3.42128	5e-05	0.000430709	Plant invertase/pectin methylesterase inhibitor superfamily protein(AT5G46990)	protein_coding	NADP-malic enzyme 3	The malic enzyme (EC 1.1.1.40) encoded by the ATNADP-ME3 is presumably cytosolic and restricted in its expression by both developmental and cell-specific signals.
AT1G67105	AT1G67105	-	1:25057478-25058264	6.85796	6.81528	0.352036	-4.27498	5e-05	0.000651615	0.640179	-3.42123	5e-05	0.000430709	ncRNA(AT1G67105)	protein_coding	RING/U-box superfamily protein	RING/U-box superfamily protein; FUNCTIONS IN: zinc ion binding; INVOLVED IN: response to abscisic acid stimulus; LOCATED IN: endomembrane system; EXPRESSED IN: 22 plant structures; EXPRESSED DURING: 13 growth stages; CONTAINS InterPro DOMAIN/s: Zinc finger, RING-type (InterPro:IPR001841), Zinc finger, C3HC4 RING-type (InterPro:IPR018957); BEST Arabidopsis thaliana protein match is: RING/U-box sup…
AT3G61930	AT3G61930	-	3:22935509-22936253	6.95899	6.91439	0.824496	-3.06802	5e-05	0.000651615	0.652164	-3.41557	5e-05	0.000430709	hypothetical protein(AT3G61930)	protein_coding	inflorescence meristem receptor-like kinase 2	encodes a leucine-repeat receptor kinase expressed in inflorescence meristem. Locus association was made from performing sequence analysis with IMK3 (MRLK) whose locus association was provided by the authors.
AT2G45580	AT2G45580	CYP76C3	2:18782230-18784530	4.27869	4.2513	0.873618	-2.28283	5e-05	0.000651615	0.401158	-3.41493	5e-05	0.000430709	cytochrome P450, family 76, subfamily C, polypeptide 3(CYP76C3)	protein_coding	hydroxyproline-rich glycoprotein family protein	Encodes a nucleocytoplasmic lectin that is capable of binding carbohydrates.
AT3G02810	AT3G02810	LIP2	3:608436-611139	5.49362	5.45856	0.754703	-2.85454	5e-05	0.000651615	0.515084	-3.41488	5e-05	0.000430709	Protein kinase superfamily protein(AT3G02810)	protein_coding	Transmembrane amino acid transporter family protein	Transmembrane amino acid transporter family protein; CONTAINS InterPro DOMAIN/s: Amino acid transporter, transmembrane (InterPro:IPR013057); BEST Arabidopsis thaliana protein match is: Transmembrane amino acid transporter family protein (TAIR:AT4G38250.1); Has 4790 Blast hits to 4701 proteins in 275 species: Archae - 16; Bacteria - 37; Metazoa - 1783; Fungi - 807; Plants - 1311; Viruses - 6; Othe…
AT2G22860	AT2G22860	PSK2	2:9737582-9738384	5.19064	5.15765	1.27719	-2.01374	5e-05	0.000651615	0.489655	-3.40608	5e-05	0.000430709	phytosulfokine 2 precursor(PSK2)	protein_coding	actin depolymerizing factor 5	Encodes actin depolymerizing factor 5 (ADF5).
AT2G38240	AT2G38240	-	2:16012534-16014991	1.28862	1.28071	0.488601	-1.39021	0.0018	0.0142006	0.121687	-3.40458	0.00095	0.00588339	2-oxoglutarate (2OG) and Fe(II)-dependent oxygenase superfamily protein(AT2G38240)	protein_coding	PHYTOCYSTATIN 2	PHYTOCYSTATIN 2 (CYS2); FUNCTIONS IN: cysteine-type endopeptidase inhibitor activity; INVOLVED IN: biological_process unknown; LOCATED IN: endomembrane system; EXPRESSED IN: 18 plant structures; EXPRESSED DURING: 11 growth stages; CONTAINS InterPro DOMAIN/s: Proteinase inhibitor I25, cystatin, conserved site (InterPro:IPR018073), Proteinase inhibitor I25, cystatin (InterPro:IPR000010), Proteinase…
AT2G28180	AT2G28180	CHX8	2:12010993-12013739	1.2631	1.25503	0.190539	-2.71956	5e-05	0.000651615	0.119905	-3.397	0.00015	0.00117508	cation/hydrogen exchanger family protein(ATCHX8)	protein_coding	RALF-like 15	Member of a diversely expressed predicted peptide family showing sequence similarity to tobacco Rapid Alkalinization Factor (RALF), and is believed to play an essential role in the physiology of Arabidopsis. Consists of a single exon and is characterized by a conserved C-terminal motif and N-terminal signal peptide. This gene is contained within a highly AT-rich repetitive sequence region.
AT5G48140	AT5G48140	-	5:19518665-19520528	21.0889	20.9543	5.33326	-1.97415	5e-05	0.000651615	2.00279	-3.3964	5e-05	0.000430709	Pectin lyase-like superfamily protein(AT5G48140)	protein_coding	Protein phosphatase 2C family protein	Protein phosphatase 2C family protein; FUNCTIONS IN: protein serine/threonine phosphatase activity, catalytic activity; INVOLVED IN: biological_process unknown; LOCATED IN: cellular_component unknown; EXPRESSED IN: 22 plant structures; EXPRESSED DURING: 13 growth stages; CONTAINS InterPro DOMAIN/s: Protein phosphatase 2C-related (InterPro:IPR001932), Protein phosphatase 2C (InterPro:IPR015655), P…
AT3G05725	AT3G05725	-	3:1692509-1693378	4.77462	4.74375	0.469312	-3.33741	0.00025	0.00265085	0.45802	-3.3819	0.00025	0.00184299	hypothetical protein (DUF3511)(AT3G05725)	protein_coding	Chitinase family protein	Chitinase family protein; FUNCTIONS IN: chitin binding, chitinase activity; INVOLVED IN: carbohydrate metabolic process, cell wall macromolecule catabolic process; LOCATED IN: plasma membrane; EXPRESSED IN: 15 plant structures; EXPRESSED DURING: 7 growth stages; CONTAINS InterPro DOMAIN/s: Chitin-binding, type 1, conserved site (InterPro:IPR018371), Glycoside hydrolase, family 19 (InterPro:IPR016…
AT5G58770	AT5G58770	-	5:23734272-23737335	2.98604	2.96709	0.300086	-3.3056	5e-05	0.000651615	0.286786	-3.38019	5e-05	0.000430709	Undecaprenyl pyrophosphate synthetase family protein(cPT4)	protein_coding	AT hook motif DNA-binding family protein	AT hook motif DNA-binding family protein; FUNCTIONS IN: DNA binding; EXPRESSED IN: 19 plant structures; EXPRESSED DURING: 6 growth stages; CONTAINS InterPro DOMAIN/s: Protein of unknown function DUF296 (InterPro:IPR005175), AT hook, DNA-binding motif (InterPro:IPR017956); BEST Arabidopsis thaliana protein match is: AT hook motif DNA-binding family protein (TAIR:AT4G17950.1); Has 1807 Blast hits t…
AT2G41800	AT2G41800	-	2:17436442-17438168	2.57476	2.55822	0.589517	-2.11753	5e-05	0.000651615	0.247318	-3.38	5e-05	0.000430709	imidazolonepropionase (Protein of unknown function, DUF642)(AT2G41800)	protein_coding		unknown protein; Has 25 Blast hits to 25 proteins in 8 species: Archae - 0; Bacteria - 0; Metazoa - 0; Fungi - 0; Plants - 25; Viruses - 0; Other Eukaryotes - 0 (source: NCBI BLink).
AT2G05850	AT2G05850	SCPL38	2:2242544-2244851	1.22473	1.21698	0.129129	-3.23641	0.00015	0.00171215	0.117687	-3.37943	0.00015	0.00117508	serine carboxypeptidase-like 38(scpl38)	protein_coding	AGC kinase 1.7	AGC kinase 1.7 (AGC1.7); CONTAINS InterPro DOMAIN/s: Protein kinase, catalytic domain (InterPro:IPR000719), Serine/threonine-protein kinase domain (InterPro:IPR002290), Serine/threonine-protein kinase-like domain (InterPro:IPR017442), Protein kinase-like domain (InterPro:IPR011009), Serine/threonine-protein kinase, active site (InterPro:IPR008271); BEST Arabidopsis thaliana protein match is: root…
AT2G36780	AT2G36780	UGT73C3	2:15417363-15419391	0.773539	0.768733	0.102151	-2.91178	0.00135	0.0111511	0.0746513	-3.37323	0.006	0.0275047	UDP-Glycosyltransferase superfamily protein(AT2G36780)	protein_coding	Maternally expressed gene (MEG) family protein	Encodes a Maternally expressed gene (MEG) family protein [pseudogene]
AT1G76240	AT1G76240	-	1:28602704-28603932	8.26525	8.21303	1.58218	-2.376	5e-05	0.000651615	0.799018	-3.37076	5e-05	0.000430709	DUF241 domain protein (DUF241)(AT1G76240)	protein_coding	kunitz trypsin inhibitor 1	Encodes a trypsin inhibitor involved in modulating programmed cell death in plant-pathogen interactions.
AT3G26220	AT3G26220	CYP71B3	3:9595929-9597927	1.98971	1.97702	0.344436	-2.52102	5e-05	0.000651615	0.192431	-3.37015	5e-05	0.000430709	cytochrome P450, family 71, subfamily B, polypeptide 3(CYP71B3)	protein_coding	lectin protein kinase family protein	CALLUS EXPRESSION OF RBCS 101 (CES101); FUNCTIONS IN: in 6 functions; INVOLVED IN: protein amino acid phosphorylation; LOCATED IN: endomembrane system; EXPRESSED IN: 21 plant structures; EXPRESSED DURING: 13 growth stages; CONTAINS InterPro DOMAIN/s: Curculin-like (mannose-binding) lectin (InterPro:IPR001480), PAN-2 domain (InterPro:IPR013227), Apple-like (InterPro:IPR003609), Serine/threonine-pr…
AT5G18910	AT5G18910	-	5:6306598-6309578	3.68854	3.66489	0.585606	-2.64577	5e-05	0.000651615	0.360957	-3.35315	5e-05	0.000430709	Protein kinase superfamily protein(AT5G18910)	protein_coding	RING/U-box superfamily protein	RING/U-box superfamily protein; FUNCTIONS IN: zinc ion binding; EXPRESSED IN: 10 plant structures; EXPRESSED DURING: LP.04 four leaves visible, 4 anthesis, C globular stage, petal differentiation and expansion stage; CONTAINS InterPro DOMAIN/s: Zinc finger, RING-type (InterPro:IPR001841), Zinc finger, C3HC4 RING-type (InterPro:IPR018957); BEST Arabidopsis thaliana protein match is: RING/U-box sup…
AT1G68610	AT1G68610	PCR11	1:25763458-25764207	4.13717	4.11065	1.05624	-1.96043	0.0002	0.00219326	0.405092	-3.35232	0.00015	0.00117508	PLANT CADMIUM RESISTANCE 11(PCR11)	protein_coding	O-Glycosyl hydrolases family 17 protein	O-Glycosyl hydrolases family 17 protein; FUNCTIONS IN: cation binding, hydrolase activity, hydrolyzing O-glycosyl compounds, catalytic activity; INVOLVED IN: carbohydrate metabolic process; LOCATED IN: anchored to plasma membrane, plasma membrane, anchored to membrane; EXPRESSED IN: guard cell, cultured cell; CONTAINS InterPro DOMAIN/s: X8 (InterPro:IPR012946), Glycoside hydrolase, catalytic core…
AT4G21895	AT4G21895	-	4:11613224-11615063	11.6425	11.568	2.5079	-2.20559	5e-05	0.000651615	1.14004	-3.35224	5e-05	0.000430709	DNA binding protein(AT4G21895)
AT1G62515	AT1G62515	-	1:23136365-23137413	10.242	10.176	1.33122	-2.93435	5e-05	0.000651615	1.00338	-3.35155	0.0012	0.00721121	transmembrane protein(AT1G62515)	protein_coding		unknown protein; BEST Arabidopsis thaliana protein match is: unknown protein (TAIR:AT3G14750.1); Has 13439 Blast hits to 8993 proteins in 828 species: Archae - 344; Bacteria - 1469; Metazoa - 6958; Fungi - 1008; Plants - 683; Viruses - 29; Other Eukaryotes - 2948 (source: NCBI BLink).
AT3G46130	AT3G46130	-	3:16945229-16946699	2.59949	2.58334	0.157141	-4.03911	0.0005	0.00479112	0.255001	-3.34966	5e-05	0.000430709	myb domain protein 48(MYB48)	protein_coding		unknown protein; FUNCTIONS IN: molecular_function unknown; INVOLVED IN: biological_process unknown; LOCATED IN: plasma membrane; EXPRESSED IN: 24 plant structures; EXPRESSED DURING: 15 growth stages; BEST Arabidopsis thaliana protein match is: unknown protein (TAIR:AT5G40700.1); Has 230 Blast hits to 202 proteins in 35 species: Archae - 0; Bacteria - 3; Metazoa - 77; Fungi - 4; Plants - 130; Viru…
AT3G47350	AT3G47350	HSD2	3:17446817-17450742	50.2225	49.9148	7.2493	-2.78356	5e-05	0.000651615	4.9329	-3.34783	5e-05	0.000430709	hydroxysteroid dehydrogenase 2(HSD2)	protein_coding	nodulin MtN21 /EamA-like transporter family protein	nodulin MtN21-like transporter family protein
AT5G44420	AT5G44420	PDF1.2A	5:17906967-17907638	44.4634	44.2014	6.98337	-2.6621	5e-05	0.000651615	4.37077	-3.34666	5e-05	0.000430709	plant defensin 1.2(PDF1.2)	protein_coding		unknown protein; BEST Arabidopsis thaliana protein match is: unknown protein (TAIR:AT3G11600.1); Has 136 Blast hits to 136 proteins in 15 species: Archae - 0; Bacteria - 0; Metazoa - 0; Fungi - 0; Plants - 136; Viruses - 0; Other Eukaryotes - 0 (source: NCBI BLink).
AT5G46540	AT5G46540	ABCB7	5:18877089-18882462	2.83399	2.81613	0.3085	-3.19037	5e-05	0.000651615	0.278598	-3.34658	5e-05	0.000430709	P-glycoprotein 7(ABCB7)	protein_coding	Ribosomal protein S5/Elongation factor G/III/V family protein	Ribosomal protein S5/Elongation factor G/III/V family protein; FUNCTIONS IN: translation factor activity, nucleic acid binding, GTP binding, translation elongation factor activity, GTPase activity; LOCATED IN: nucleolus; EXPRESSED IN: cultured cell; CONTAINS InterPro DOMAIN/s: Protein synthesis factor, GTP-binding (InterPro:IPR000795), Translation elongation factor EFG/EF2, domain IV (InterPro:IP…
AT1G26380	AT1G26380	FOX1	1:9126736-9128568	0.84283	0.837502	0.137786	-2.60366	0.0005	0.00479112	0.0830771	-3.34272	0.0012	0.00721121	FAD-binding Berberine family protein(AT1G26380)	protein_coding	gamma-adaptin 1	Encodes large subunit of the heterotetrameric adaptor protein complex AP-1. AP-1 is required for clathrin coated vesicles budding from the trans-Golgi network or plasma membrane
AT3G17060	AT3G17060	PME67	3:5816671-5818498	6.68993	6.64748	1.15977	-2.51897	5e-05	0.000651615	0.661388	-3.33842	5e-05	0.000430709	Pectin lyase-like superfamily protein(AT3G17060)
AT1G23540	AT1G23540	PERK12	1:8346826-8350068	1.92436	1.91225	0.522542	-1.87165	5e-05	0.000651615	0.191774	-3.3269	5e-05	0.000430709	Protein kinase superfamily protein(PERK12)	protein_coding		unknown protein; FUNCTIONS IN: molecular_function unknown; INVOLVED IN: biological_process unknown; LOCATED IN: vacuole; EXPRESSED IN: 23 plant structures; EXPRESSED DURING: 15 growth stages; CONTAINS InterPro DOMAIN/s: Protein of unknown function DUF1475 (InterPro:IPR009943); Has 185 Blast hits to 155 proteins in 21 species: Archae - 0; Bacteria - 8; Metazoa - 3; Fungi - 0; Plants - 64; Viruses …
AT3G55190	AT3G55190	-	3:20457918-20460137	1.99205	1.97918	0.477569	-2.05112	0.0001	0.00119332	0.199126	-3.3225	0.0001	0.000814594	alpha/beta-Hydrolases superfamily protein(AT3G55190)	protein_coding		unknown protein; BEST Arabidopsis thaliana protein match is: Protein of unknown function, DUF547 (TAIR:AT2G39690.1); Has 35333 Blast hits to 34131 proteins in 2444 species: Archae - 798; Bacteria - 22429; Metazoa - 974; Fungi - 991; Plants - 531; Viruses - 0; Other Eukaryotes - 9610 (source: NCBI BLink).
AT3G22510	AT3G22510	-	3:7973393-7974395	6.71386	6.67038	1.71091	-1.963	5e-05	0.000651615	0.671225	-3.32227	5e-05	0.000430709	Pre-rRNA-processing protein TSR2, conserved region(AT3G22510)	protein_coding	Transketolase family protein	branched chain alpha-keto acid dehydrogenase E1 beta
AT5G12180	AT5G12180	CPK17	5:3936812-3939596	3.52673	3.50412	0.488542	-2.8425	5e-05	0.000651615	0.354637	-3.31392	5e-05	0.000430709	calcium-dependent protein kinase 17(CPK17)	protein_coding	maternal effect embryo arrest 59	maternal effect embryo arrest 59 (MEE59); Has 70 Blast hits to 70 proteins in 15 species: Archae - 0; Bacteria - 0; Metazoa - 0; Fungi - 0; Plants - 70; Viruses - 0; Other Eukaryotes - 0 (source: NCBI BLink).
AT5G23270	AT5G23270	STP11	5:7838862-7841077	2.84461	2.82652	0.317607	-3.15372	5e-05	0.000651615	0.286566	-3.31129	5e-05	0.000430709	sugar transporter 11(STP11)	protein_coding	Polyketide cyclase/dehydrase and lipid transport superfamily protein	Encodes a member of the PYR (pyrabactin resistance )/PYL(PYR1-like)/RCAR (regulatory components of ABA receptor) family proteins with 14 members. PYR/PYL/RCAR family proteins function as abscisic acid sensors. Mediate ABA-dependent regulation of protein phosphatase 2Cs ABI1 and ABI2.
AT1G31750	AT1G31750	-	1:11370584-11372197	4.69964	4.66991	1.01072	-2.20801	5e-05	0.000651615	0.475147	-3.3061	5e-05	0.000430709	proline-rich family protein(AT1G31750)	protein_coding	Pollen Ole e 1 allergen and extensin family protein	Pollen Ole e 1 allergen and extensin family protein; FUNCTIONS IN: molecular_function unknown; INVOLVED IN: biological_process unknown; LOCATED IN: endomembrane system; EXPRESSED IN: 9 plant structures; EXPRESSED DURING: L mature pollen stage, M germinated pollen stage, 4 anthesis, C globular stage, petal differentiation and expansion stage; CONTAINS InterPro DOMAIN/s: Pollen Ole e 1 allergen/ext…
AT1G20680	AT1G20680	-	1:7169308-7170856	2.7736	2.7565	0.382172	-2.85054	5e-05	0.000651615	0.28056	-3.30538	0.0001	0.000814594	transport/golgi organization-like protein (DUF833)(AT1G20680)	protein_coding	Wound-responsive family protein	Wound-responsive family protein; FUNCTIONS IN: DNA binding, nuclease activity; INVOLVED IN: response to wounding, nucleotide-excision repair; EXPRESSED IN: ovule; CONTAINS InterPro DOMAIN/s: Protein of unknown function DUF151 (InterPro:IPR003729), UvrB/UvrC protein (InterPro:IPR001943); BEST Arabidopsis thaliana protein match is: bifunctional nuclease in basal defense response 1 (TAIR:AT1G75380.3…
AT2G33775	AT2G33775	RALFL19	2:14288322-14289313	11.8709	11.7953	2.2435	-2.39439	5e-05	0.000651615	1.22496	-3.27663	5e-05	0.000430709	ralf-like 19(RALFL19)	protein_coding	serine carboxypeptidase-like 51	serine carboxypeptidase-like 51 (SCPL51); FUNCTIONS IN: serine-type carboxypeptidase activity; INVOLVED IN: proteolysis; LOCATED IN: endomembrane system; EXPRESSED IN: 22 plant structures; EXPRESSED DURING: 13 growth stages; CONTAINS InterPro DOMAIN/s: Peptidase S10, serine carboxypeptidase (InterPro:IPR001563), Peptidase S10, serine carboxypeptidase, active site (InterPro:IPR018202); BEST Arabid…
AT5G44568	AT5G44568	-	5:17961018-17962276	2.50171	2.48682	0.363617	-2.77381	0.0007	0.00640076	0.258537	-3.27447	0.00215	0.0117107	transmembrane protein(AT5G44568)	protein_coding	fatty acid reductase 1	Encodes a member of the eight-member gene family encoding alcohol-forming fatty acyl-CoA reductases (FARs) identified in Arabidopsis thaliana. Three of the FARs, FAR1 (At5g22500), FAR4 (At3g44540) and FAR5 (At3g44550), are shown to generate the fatty alcohols found in root, seed coat, and wound-induced leaf tissue.
AT5G13580	AT5G13580	ABCG6	5:4370691-4373201	1.81531	1.80385	0.596662	-1.59609	5e-05	0.000651615	0.188315	-3.269	5e-05	0.000430709	ABC-2 type transporter family protein(ABCG6)	protein_coding	BTB and TAZ domain protein 5	BTB and TAZ domain protein. Located in cytoplasm and expressed in fruit, flower and leaves.
AT1G06970	AT1G06970	CHX14	1:2137870-2140975	0.798958	0.793789	0.291544	-1.44504	0.00075	0.0067755	0.0834294	-3.25949	5e-05	0.000430709	cation/hydrogen exchanger 14(CHX14)	protein_coding	Fatty acid desaturase family protein	Fatty acid desaturase family protein; FUNCTIONS IN: oxidoreductase activity, oxidoreductase activity, acting on paired donors, with oxidation of a pair of donors resulting in the reduction of molecular oxygen to two molecules of water; INVOLVED IN: oxidation reduction, lipid metabolic process; CONTAINS InterPro DOMAIN/s: Fatty acid desaturase, type 1, core (InterPro:IPR015876), Fatty acid desatur…
AT1G02920	AT1G02920	GSTF7	1:658577-659980	7.32377	7.27839	0.818622	-3.15235	5e-05	0.000651615	0.771299	-3.24722	5e-05	0.000430709	glutathione S-transferase 7(GSTF7)	protein_coding	Protein of unknown function (DUF626)	Protein of unknown function (DUF626); CONTAINS InterPro DOMAIN/s: Protein of unknown function DUF626, Arabidopsis thaliana (InterPro:IPR006462); BEST Arabidopsis thaliana protein match is: Protein of unknown function (DUF626) (TAIR:AT1G19060.1); Has 209 Blast hits to 208 proteins in 2 species: Archae - 0; Bacteria - 0; Metazoa - 0; Fungi - 0; Plants - 209; Viruses - 0; Other Eukaryotes - 0 (sourc…
AT2G31430	AT2G31430	-	2:13396041-13397283	1.66447	1.65386	0.369851	-2.16082	0.0002	0.00219326	0.176334	-3.23869	0.0003	0.00216705	Plant invertase/pectin methylesterase inhibitor superfamily protein(PMEI5)	protein_coding		CONTAINS InterPro DOMAIN/s: C2 calcium-dependent membrane targeting (InterPro:IPR000008); BEST Arabidopsis thaliana protein match is: unknown protein (TAIR:AT5G04860.1); Has 108 Blast hits to 69 proteins in 11 species: Archae - 0; Bacteria - 0; Metazoa - 0; Fungi - 0; Plants - 108; Viruses - 0; Other Eukaryotes - 0 (source: NCBI BLink).
AT1G29410	AT1G29410	PAI3	1:10297749-10300073	5.18336	5.15094	0.384447	-3.74398	5e-05	0.000651615	0.549443	-3.23785	5e-05	0.000430709	phosphoribosylanthranilate isomerase 3(PAI3)	protein_coding		unknown protein; BEST Arabidopsis thaliana protein match is: unknown protein (TAIR:AT1G27030.1); Has 514 Blast hits to 514 proteins in 175 species: Archae - 0; Bacteria - 311; Metazoa - 0; Fungi - 0; Plants - 65; Viruses - 0; Other Eukaryotes - 138 (source: NCBI BLink).
AT2G38910	AT2G38910	CPK20	2:16244905-16247855	0.856302	0.850791	0.192449	-2.14433	0.0001	0.00119332	0.0908147	-3.23712	0.0002	0.00151105	calcium-dependent protein kinase 20(CPK20)	protein_coding		unknown protein; FUNCTIONS IN: molecular_function unknown; INVOLVED IN: biological_process unknown; LOCATED IN: endomembrane system; Has 1 Blast hits to 1 proteins in 1 species: Archae - 0; Bacteria - 0; Metazoa - 0; Fungi - 0; Plants - 1; Viruses - 0; Other Eukaryotes - 0 (source: NCBI BLink).
AT1G72110	AT1G72110	-	1:27128994-27131469	1.46493	1.45537	0.217931	-2.73945	5e-05	0.000651615	0.156331	-3.22816	5e-05	0.000430709	O-acyltransferase (WSD1-like) family protein(AT1G72110)	protein_coding	ATPase E1-E2 type family protein / haloacid dehalogenase-like hydrolase family protein	ATPase E1-E2 type family protein / haloacid dehalogenase-like hydrolase family protein; FUNCTIONS IN: ATPase activity, coupled to transmembrane movement of ions, phosphorylative mechanism; INVOLVED IN: metabolic process, phospholipid transport, ATP biosynthetic process; LOCATED IN: mitochondrion, integral to membrane, membrane; EXPRESSED IN: 23 plant structures; EXPRESSED DURING: 15 growth stages…
AT2G26450	AT2G26450	PME13	2:11251039-11253612	7.27538	7.22899	1.43833	-2.3294	5e-05	0.000651615	0.777193	-3.22668	5e-05	0.000430709	Plant invertase/pectin methylesterase inhibitor superfamily(AT2G26450)	protein_coding	AGC (cAMP-dependent, cGMP-dependent and protein kinase C) kinase family protein	AGC (cAMP-dependent, cGMP-dependent and protein kinase C) kinase family protein; FUNCTIONS IN: kinase activity; INVOLVED IN: protein amino acid phosphorylation; EXPRESSED IN: male gametophyte; EXPRESSED DURING: M germinated pollen stage; CONTAINS InterPro DOMAIN/s: Protein kinase, ATP binding site (InterPro:IPR017441), Serine/threonine-protein kinase domain (InterPro:IPR002290), Serine/threonine-…
AT5G05340	AT5G05340	PER52	5:1578868-1580875	2.15236	2.13868	0.237442	-3.17108	0.00015	0.00171215	0.229963	-3.22645	5e-05	0.000430709	Peroxidase superfamily protein(PRX52)	protein_coding	indole-3-acetic acid inducible 29	Auxin inducible protein.
AT3G05150	AT3G05150	-	3:1440013-1443730	1.8581	1.84643	0.360717	-2.3558	5e-05	0.000651615	0.199021	-3.22283	5e-05	0.000430709	Major facilitator superfamily protein(AT3G05150)	protein_coding	trypsin inhibitor protein 1	Member of the defensin-like (DEFL) family. Encodes putative trypsin inhibitor protein which may function in defense against herbivory.
AT5G50830	AT5G50830	-	5:20683261-20684890	6.59148	6.54949	1.35905	-2.26879	5e-05	0.000651615	0.70846	-3.21784	5e-05	0.000430709	nuclear polyadenylated RNA-binding protein(AT5G50830)	protein_coding	60S acidic ribosomal protein family	60S acidic ribosomal protein family; FUNCTIONS IN: structural constituent of ribosome; INVOLVED IN: translational elongation; LOCATED IN: cytosolic ribosome, ribosome; EXPRESSED IN: 7 plant structures; EXPRESSED DURING: 4 anthesis, F mature embryo stage, petal differentiation and expansion stage, D bilateral stage; CONTAINS InterPro DOMAIN/s: Ribosomal protein 60S (InterPro:IPR001813); BEST Arabi…
AT2G23900	AT2G23900	-	2:10174514-10176858	7.56732	7.51851	1.54342	-2.28432	5e-05	0.000651615	0.814518	-3.21576	5e-05	0.000430709	Pectin lyase-like superfamily protein(AT2G23900)	protein_coding	basic region/leucine zipper motif 27	Encodes a paralog of bZIP transcription factor FD. This protein interacts with FD and FT.
AT3G18220	AT3G18220	LPP4	3:6247899-6250007	3.25514	3.23442	0.746047	-2.11617	5e-05	0.000651615	0.351308	-3.21191	5e-05	0.000430709	Phosphatidic acid phosphatase (PAP2) family protein(LPP4)
AT1G08150	AT1G08150	CHX5	1:2556190-2559228	1.28357	1.27541	0.189938	-2.74736	5e-05	0.000651615	0.139492	-3.20191	5e-05	0.000430709	Cation/hydrogen exchanger family protein(ATCHX5)	protein_coding	Histone superfamily protein	Histone superfamily protein; FUNCTIONS IN: DNA binding; INVOLVED IN: nucleosome assembly; LOCATED IN: plasma membrane, chloroplast; EXPRESSED IN: cultured cell; CONTAINS InterPro DOMAIN/s: Histone H4, conserved site (InterPro:IPR019809), Histone-fold (InterPro:IPR009072), Histone core (InterPro:IPR007125), Histone H4 (InterPro:IPR001951); BEST Arabidopsis thaliana protein match is: Histone superf…
AT4G13450	AT4G13450	-	4:7814887-7816144	1.70712	1.69626	0.37865	-2.16342	0.0004	0.00398719	0.185635	-3.20102	0.0026	0.0137344	Adenine nucleotide alpha hydrolases-like superfamily protein(AT4G13450)	protein_coding	auxin response factor 18	auxin response factor 18 (ARF18); FUNCTIONS IN: sequence-specific DNA binding transcription factor activity; INVOLVED IN: response to hormone stimulus, regulation of transcription, DNA-dependent, regulation of transcription; LOCATED IN: nucleus; EXPRESSED IN: 22 plant structures; EXPRESSED DURING: 13 growth stages; CONTAINS InterPro DOMAIN/s: Aux/IAA-ARF-dimerisation (InterPro:IPR011525), Transcr…
AT3G61280	AT3G61280	-	3:22680959-22683769	1.56833	1.55884	0.252933	-2.62365	5e-05	0.000651615	0.170997	-3.19719	5e-05	0.000430709	O-glucosyltransferase rumi-like protein (DUF821)(AT3G61280)	protein_coding	Eukaryotic aspartyl protease family protein	Eukaryotic aspartyl protease family protein; FUNCTIONS IN: aspartic-type endopeptidase activity; INVOLVED IN: proteolysis; LOCATED IN: endomembrane system; CONTAINS InterPro DOMAIN/s: Peptidase aspartic, catalytic (InterPro:IPR009007), Peptidase aspartic (InterPro:IPR021109), Peptidase A1 (InterPro:IPR001461), Peptidase aspartic, active site (InterPro:IPR001969); BEST Arabidopsis thaliana protein…
AT5G02110	AT5G02110	CYCD7-1	5:416916-418666	6.0615	6.02287	0.706476	-3.09174	5e-05	0.000651615	0.661066	-3.19681	5e-05	0.000430709	CYCLIN D7;1(CYCD7;1)	protein_coding	glycine-rich protein	glycine-rich protein; FUNCTIONS IN: molecular_function unknown; INVOLVED IN: biological_process unknown; LOCATED IN: endomembrane system; EXPRESSED IN: 22 plant structures; EXPRESSED DURING: 13 growth stages; Has 92355 Blast hits to 23750 proteins in 1587 species: Archae - 185; Bacteria - 38167; Metazoa - 25977; Fungi - 4591; Plants - 7302; Viruses - 1155; Other Eukaryotes - 14978 (source: NCBI B…
AT5G61720	AT5G61720	-	5:24801504-24803395	100.048	99.4068	16.4556	-2.59476	5e-05	0.000651615	10.925	-3.19498	5e-05	0.000430709	hypothetical protein (DUF1216)(AT5G61720)	protein_coding	WRKY DNA-binding protein 48	Encodes WRKY48, a member of the WRKY Transcription Factor. WRKY48 is a stress- and pathogen-induced transcriptional activator that represses plant basal defense.
AT1G01460	AT1G01460	PIP5K10	1:168558-171386	0.855947	0.850435	0.204963	-2.05284	0.00115	0.00978465	0.0942309	-3.18325	0.00595	0.0273098	Phosphatidylinositol-4-phosphate 5-kinase, core(PIPK11)	protein_coding	Eukaryotic aspartyl protease family protein	Eukaryotic aspartyl protease family protein; FUNCTIONS IN: aspartic-type endopeptidase activity; INVOLVED IN: proteolysis, response to karrikin; LOCATED IN: membrane, plant-type cell wall; EXPRESSED IN: 22 plant structures; EXPRESSED DURING: 13 growth stages; CONTAINS InterPro DOMAIN/s: Peptidase aspartic (InterPro:IPR021109), Peptidase aspartic, catalytic (InterPro:IPR009007), Peptidase A1 (Inte…
AT3G28917	AT3G28917	MIF2	3:10924707-10925813	10.0299	9.96645	2.73694	-1.86452	5e-05	0.000651615	1.11065	-3.17483	5e-05	0.000430709	mini zinc finger 2(MIF2)	protein_coding		unknown protein; Has 43 Blast hits to 43 proteins in 13 species: Archae - 0; Bacteria - 0; Metazoa - 0; Fungi - 0; Plants - 43; Viruses - 0; Other Eukaryotes - 0 (source: NCBI BLink).
AT4G39950	AT4G39950	CYP79B2	4:18525041-18527602	4.5559	4.5278	0.997545	-2.18236	5e-05	0.000651615	0.508253	-3.16412	5e-05	0.000430709	cytochrome P450, family 79, subfamily B, polypeptide 2(CYP79B2)	protein_coding	beta glucosidase 10	Encodes a beta-glucosidase that may be responsible for acyl-glucose-dependent anthocyanin glucosyltransferase activity in Arabidopsis. In vitro efforts to demonstrate AAGT activity for BGLU10 have been unsuccessful but experiments with mutants in this gene suggest at least an indirect involvement in anthocyanin formation.
AT3G09530	AT3G09530	-	3:2926041-2928569	3.04136	3.02175	0.768567	-1.97514	5e-05	0.000651615	0.341695	-3.15393	5e-05	0.000430709	exocyst subunit exo70 family protein H3(EXO70H3)	protein_coding	Major facilitator superfamily protein	Major facilitator superfamily protein; FUNCTIONS IN: carbohydrate transmembrane transporter activity, sugar:hydrogen symporter activity; INVOLVED IN: transport, transmembrane transport; LOCATED IN: plasma membrane, chloroplast, vacuole, membrane; EXPRESSED IN: 24 plant structures; EXPRESSED DURING: 14 growth stages; CONTAINS InterPro DOMAIN/s: Sugar transporter, conserved site (InterPro:IPR005829…
AT1G51260	AT1G51260	LPAT3	1:19003218-19005664	1.14474	1.13725	0.395374	-1.52426	0.0017	0.0135243	0.129515	-3.14383	0.0003	0.00216705	lysophosphatidyl acyltransferase 3(LPAT3)	protein_coding	Remorin family protein	Remorin family protein; FUNCTIONS IN: molecular_function unknown; INVOLVED IN: biological_process unknown; LOCATED IN: plasma membrane; CONTAINS InterPro DOMAIN/s: Remorin, C-terminal (InterPro:IPR005516); BEST Arabidopsis thaliana protein match is: Remorin family protein (TAIR:AT4G36970.1); Has 35333 Blast hits to 34131 proteins in 2444 species: Archae - 798; Bacteria - 22429; Metazoa - 974; Fun…
AT3G06260	AT3G06260	GATL4	3:1892963-1895091	2.84291	2.82481	0.628057	-2.16919	5e-05	0.000651615	0.322553	-3.13976	5e-05	0.000430709	galacturonosyltransferase-like 4(GATL4)	protein_coding	WRKY family transcription factor	WRKY family transcription factor; CONTAINS InterPro DOMAIN/s: DNA-binding WRKY (InterPro:IPR003657); BEST Arabidopsis thaliana protein match is: WRKY DNA-binding protein 13 (TAIR:AT4G39410.1); Has 3506 Blast hits to 3049 proteins in 189 species: Archae - 0; Bacteria - 0; Metazoa - 0; Fungi - 0; Plants - 3483; Viruses - 0; Other Eukaryotes - 23 (source: NCBI BLink).
AT4G08300	AT4G08300	-	4:5244864-5248394	2.35171	2.33667	0.253954	-3.20181	0.00015	0.00171215	0.267244	-3.13748	5e-05	0.000430709	nodulin MtN21 /EamA-like transporter family protein(UMAMIT17)	protein_coding	autoinhibited Ca2+-ATPase 11	Lesion mimic phenotype when mutation in the gene is combined with a mutation in ACA4. Lesion mimic phenotype of double knockout can be suppressed by nutritional supplements that increase anion levels (e.g. 15 mM Nitrate, Chloride, or Phosphate)
AT5G47470	AT5G47470	-	5:19254402-19256810	1.82256	1.81116	0.587602	-1.624	0.00045	0.00441888	0.208395	-3.12857	0.0001	0.000814594	Nodulin MtN21 /EamA-like transporter family protein(UMAMIT7)	protein_coding	Pectinacetylesterase family protein	Pectinacetylesterase family protein; FUNCTIONS IN: carboxylesterase activity; LOCATED IN: endomembrane system; CONTAINS InterPro DOMAIN/s: Pectinacetylesterase (InterPro:IPR004963); BEST Arabidopsis thaliana protein match is: Pectinacetylesterase family protein (TAIR:AT3G05910.1); Has 35333 Blast hits to 34131 proteins in 2444 species: Archae - 798; Bacteria - 22429; Metazoa - 974; Fungi - 991; P…
AT2G40116	AT2G40116	PLC6	2:16751560-16754599	3.02667	3.00739	0.588956	-2.35228	5e-05	0.000651615	0.347128	-3.12419	5e-05	0.000430709	Phosphoinositide-specific phospholipase C family protein(AT2G40116)	protein_coding	Domain of unknown function (DUF23)	Domain of unknown function (DUF23); CONTAINS InterPro DOMAIN/s: Protein of unknown function DUF23 (InterPro:IPR008166); BEST Arabidopsis thaliana protein match is: Domain of unknown function (DUF23) (TAIR:AT5G44670.1); Has 195 Blast hits to 195 proteins in 24 species: Archae - 2; Bacteria - 7; Metazoa - 43; Fungi - 0; Plants - 139; Viruses - 0; Other Eukaryotes - 4 (source: NCBI BLink).
AT3G49540	AT3G49540	-	3:18365677-18366666	110.232	109.528	20.1508	-2.44238	5e-05	0.000651615	12.7076	-3.11679	5e-05	0.000430709	hypothetical protein(AT3G49540)	protein_coding	Haloacid dehalogenase-like hydrolase (HAD) superfamily protein	Haloacid dehalogenase-like hydrolase (HAD) superfamily protein; FUNCTIONS IN: molecular_function unknown; INVOLVED IN: biological_process unknown; LOCATED IN: cellular_component unknown; EXPRESSED IN: 24 plant structures; EXPRESSED DURING: 13 growth stages; CONTAINS InterPro DOMAIN/s: NLI interacting factor (InterPro:IPR004274); BEST Arabidopsis thaliana protein match is: Haloacid dehalogenase-li…
AT3G27416	AT3G27416	-	3:10147065-10147992	114.909	114.177	20.6184	-2.46926	5e-05	0.000651615	13.2521	-3.11621	5e-05	0.000430709	transmembrane protein(AT3G27416)	protein_coding	jasmonate-zim-domain protein 3	JAZs are direct targets of the SCFCOI1 E3 ubiquitin-ligase and JA treatment induces their proteasome-mediated degradation. Furthermore, JAI3 negatively regulates the key transcriptional activator of JA responses, AtMYC2. The C-terminal portion of JAZ3, including the Jas domain, appears to be important for JAZ3-COI1 binding in the presence of coronatine.
AT4G34135	AT4G34135	UGT73B2	4:16345149-16347434	7.18744	7.14212	2.49647	-1.51646	5e-05	0.000651615	0.833431	-3.10834	5e-05	0.000430709	UDP-glucosyltransferase 73B2(UGT73B2)	protein_coding	Subtilase family protein	Subtilase family protein; FUNCTIONS IN: identical protein binding, serine-type endopeptidase activity; INVOLVED IN: proteolysis, negative regulation of catalytic activity; LOCATED IN: plant-type cell wall; EXPRESSED IN: 22 plant structures; EXPRESSED DURING: 13 growth stages; CONTAINS InterPro DOMAIN/s: Protease-associated PA (InterPro:IPR003137), Proteinase inhibitor, propeptide (InterPro:IPR009…
AT3G05930	AT3G05930	GLP8	3:1770238-1773461	24.68	24.5231	5.32759	-2.20259	0.00065	0.00599894	2.8764	-3.101	5e-05	0.000430709	germin-like protein 8(GLP8)	protein_coding	Galactose oxidase/kelch repeat superfamily protein	Encodes a member of a family of F-box proteins, called the KISS ME DEADLY (KMD) family.
AT1G31990	AT1G31990	-	1:11488001-11489318	2.4895	2.47376	0.753844	-1.71437	5e-05	0.000651615	0.290162	-3.10093	5e-05	0.000430709	transmembrane protein(AT1G31990)	protein_coding	MEI2-like protein 5	A member of mei2-like gene family, predominantly plant-based family of genes encoding RNA binding proteins with characteristic presence of a highly conserved RNA binding motif first described in the mei2 gene of the fission yeast S. pombe. In silico analyses reveal nine mei2 -like genes in A. thaliana. They were grouped into four distinct clades, based on overall sequence similarity and subfamily…
AT1G79400	AT1G79400	CHX2	1:29864991-29867840	1.54852	1.53847	0.190484	-3.01376	5e-05	0.000651615	0.180551	-3.10041	5e-05	0.000430709	cation/H+ exchanger 2(CHX2)	protein_coding	extracellular lipase 6	member of Lipase proteins
AT3G10470	AT3G10470	-	3:3260140-3261854	1.2553	1.24741	0.421574	-1.56508	0.00045	0.00441888	0.148652	-3.07802	5e-05	0.000430709	C2H2-type zinc finger family protein(AT3G10470)	protein_coding	Major facilitator superfamily protein	Major facilitator superfamily protein; CONTAINS InterPro DOMAIN/s: Nodulin-like (InterPro:IPR010658), Major facilitator superfamily, general substrate transporter (InterPro:IPR016196); BEST Arabidopsis thaliana protein match is: Major facilitator superfamily protein (TAIR:AT1G31470.1); Has 1265 Blast hits to 1241 proteins in 287 species: Archae - 34; Bacteria - 317; Metazoa - 7; Fungi - 163; Plan…
AT2G43820	AT2G43820	UGT74F2	2:18152077-18153908	9.57332	9.51327	1.78	-2.41807	5e-05	0.000651615	1.14005	-3.06992	5e-05	0.000430709	UDP-glucosyltransferase 74F2(UGT74F2)	protein_coding	glycerol-3-phosphate acyltransferase 6	bifunctional sn-glycerol-3-phosphate 2-O-acyltransferase/phosphatase. Involved in cutin assembly.
AT3G50390	AT3G50390	-	3:18702059-18703731	1.53233	1.52276	0.481301	-1.66167	0.00025	0.00265085	0.183845	-3.05917	0.00015	0.00117508	Transducin/WD40 repeat-like superfamily protein(AT3G50390)	protein_coding	Leucine-rich repeat protein kinase family protein	Leucine-rich repeat protein kinase family protein; FUNCTIONS IN: protein serine/threonine kinase activity, kinase activity, ATP binding; INVOLVED IN: transmembrane receptor protein tyrosine kinase signaling pathway, protein amino acid phosphorylation; LOCATED IN: endomembrane system; EXPRESSED IN: male gametophyte, flower, pollen tube; EXPRESSED DURING: L mature pollen stage, M germinated pollen …
AT5G36260	AT5G36260	-	5:14284831-14288409	3.0755	3.05596	0.893307	-1.7744	5e-05	0.000651615	0.369594	-3.05681	5e-05	0.000430709	Eukaryotic aspartyl protease family protein(AT5G36260)	protein_coding	NADP-malic enzyme 2	The malic enzyme (EC 1.1.1.40) encoded by AtNADP-ME2 is presumably a cytosolic enzyme involved in malate metabolism and possibly assisting the oxidative pentose phosphate pathway. AtNADP-ME2 counts for the major part of NADP-ME activity in mature tissues of Arabidopsis.
AT1G65690	AT1G65690	-	1:24431416-24433165	3.37039	3.34947	0.765429	-2.12959	5e-05	0.000651615	0.406232	-3.05254	5e-05	0.000430709	Late embryogenesis abundant (LEA) hydroxyproline-rich glycoprotein family(AT1G65690)	protein_coding	ralf-like 9	Member of a diversely expressed predicted peptide family showing sequence similarity to tobacco Rapid Alkalinization Factor (RALF), and is believed to play an essential role in the physiology of Arabidopsis. Consists of a single exon and is characterized by a conserved C-terminal motif and N-terminal signal peptide.
AT3G29575	AT3G29575	AFP3	3:11382213-11384145	19.9853	19.8601	3.32187	-2.57981	5e-05	0.000651615	2.4322	-3.0386	5e-05	0.000430709	ABI five binding protein 3(AFP3)	protein_coding	Domain of unknown function (DUF26)	Domain of unknown function (DUF26); FUNCTIONS IN: molecular_function unknown; INVOLVED IN: biological_process unknown; LOCATED IN: endomembrane system; EXPRESSED IN: petal, leaf whorl, flower, carpel, stamen; EXPRESSED DURING: 4 anthesis, petal differentiation and expansion stage; CONTAINS InterPro DOMAIN/s: Protein of unknown function DUF26 (InterPro:IPR002902); BEST Arabidopsis thaliana protein…
AT3G57240	AT3G57240	BG3	3:21181641-21183144	8.20109	8.15249	1.25435	-2.70031	5e-05	0.000651615	1.00346	-3.03083	5e-05	0.000430709	beta-1,3-glucanase 3(BG3)	protein_coding	peroxidase CA	Class III peroxidase Perx33. Expressed in roots. Located in the cell wall. Involved in cell elongation. Expression activated by light. May play a role in generating H2O2 during defense response.
AT2G04115	AT2G04115	-	2:1385437-1386071	37.2784	37.0396	8.42607	-2.13614	5e-05	0.000651615	4.62867	-3.00967	5e-05	0.000430709	Plant self-incompatibility protein S1 family(AT2G04115)	protein_coding	pathogenesis-related family protein	pathogenesis-related family protein; Has 199 Blast hits to 198 proteins in 70 species: Archae - 0; Bacteria - 51; Metazoa - 15; Fungi - 40; Plants - 91; Viruses - 0; Other Eukaryotes - 2 (source: NCBI BLink).
AT3G57510	AT3G57510	ADPG1	3:21283337-21285941	2.92026	2.9016	0.612153	-2.24489	5e-05	0.000651615	0.362823	-3.00876	5e-05	0.000430709	Pectin lyase-like superfamily protein(ADPG1)	protein_coding		FUNCTIONS IN: molecular_function unknown; INVOLVED IN: biological_process unknown; LOCATED IN: endomembrane system; EXPRESSED IN: 6 plant structures; EXPRESSED DURING: 4 anthesis, C globular stage, petal differentiation and expansion stage; BEST Arabidopsis thaliana protein match is: proline-rich family protein (TAIR:AT3G49300.1); Has 63 Blast hits to 43 proteins in 11 species: Archae - 0; Bacter…
AT2G18690	AT2G18690	-	2:8097419-8099393	1.49867	1.48924	0.322882	-2.2055	0.00025	0.00265085	0.186845	-3.00377	5e-05	0.000430709	transmembrane protein(AT2G18690)	protein_coding	O-Glycosyl hydrolases family 17 protein	O-Glycosyl hydrolases family 17 protein; FUNCTIONS IN: cation binding, hydrolase activity, hydrolyzing O-glycosyl compounds, catalytic activity; INVOLVED IN: carbohydrate metabolic process; LOCATED IN: endomembrane system; EXPRESSED IN: 22 plant structures; EXPRESSED DURING: 13 growth stages; CONTAINS InterPro DOMAIN/s: X8 (InterPro:IPR012946), Glycoside hydrolase, catalytic core (InterPro:IPR017…
AT1G80160	AT1G80160	-	1:30150896-30152614	17.6604	17.5466	3.10708	-2.49756	5e-05	0.000651615	2.20897	-2.99907	5e-05	0.000430709	Lactoylglutathione lyase / glyoxalase I family protein(GLYI7)	protein_coding		unknown protein; BEST Arabidopsis thaliana protein match is: unknown protein (TAIR:AT1G20890.1); Has 31 Blast hits to 31 proteins in 10 species: Archae - 0; Bacteria - 0; Metazoa - 0; Fungi - 0; Plants - 31; Viruses - 0; Other Eukaryotes - 0 (source: NCBI BLink).
AT5G24160	AT5G24160	SQE6	5:8182916-8186704	2.86294	2.84458	0.559412	-2.34623	5e-05	0.000651615	0.358383	-2.99792	5e-05	0.000430709	squalene monooxygenase 6(SQE6)	protein_coding	sulfotransferase 2A	Encodes a sulfotransferase that acts specifically on 11- and 12-hydroxyjasmonic acid. Transcript levels for this enzyme are increased by treatments with jasmonic acid (JA), 12-hydroxyJA, JA-isoleucine, and 12-oxyphytodienoic acid (a JA precursor).
AT1G10770	AT1G10770	-	1:3591632-3592580	34.27	34.0497	7.62268	-2.15927	5e-05	0.000651615	4.29106	-2.99754	5e-05	0.000430709	Plant invertase/pectin methylesterase inhibitor superfamily protein(AT1G10770)	protein_coding	glycosyl hydrolase family 10 protein / carbohydrate-binding domain-containing protein	Encodes a putative glycosyl hydrolase family 10 protein (xylanase).
AT4G35180	AT4G35180	-	4:16736756-16740601	3.66922	3.64588	0.814521	-2.16224	5e-05	0.000651615	0.460484	-2.99425	5e-05	0.000430709	LYS/HIS transporter 7(LHT7)	protein_coding	Protein of unknown function (DUF544)	Protein of unknown function (DUF544) ; CONTAINS InterPro DOMAIN/s: Protein of unknown function DUF544 (InterPro:IPR007518); BEST Arabidopsis thaliana protein match is: Protein of unknown function (DUF544) (TAIR:AT4G11860.1); Has 737 Blast hits to 425 proteins in 174 species: Archae - 0; Bacteria - 23; Metazoa - 282; Fungi - 261; Plants - 75; Viruses - 0; Other Eukaryotes - 96 (source: NCBI BLink).
AT1G10140	AT1G10140	-	1:3322553-3323735	6.14527	6.10639	1.22198	-2.3211	5e-05	0.000651615	0.774407	-2.98831	5e-05	0.000430709	Uncharacterized conserved protein UCP031279(AT1G10140)	protein_coding	Pentatricopeptide repeat (PPR-like) superfamily protein	Pentatricopeptide repeat (PPR-like) superfamily protein; CONTAINS InterPro DOMAIN/s: Pentatricopeptide repeat (InterPro:IPR002885); BEST Arabidopsis thaliana protein match is: Tetratricopeptide repeat (TPR)-like superfamily protein (TAIR:AT5G39710.1); Has 57260 Blast hits to 15041 proteins in 306 species: Archae - 1; Bacteria - 71; Metazoa - 917; Fungi - 972; Plants - 53378; Viruses - 0; Other Eu…
AT3G28780	AT3G28780	-	3:10805856-10808461	77.248	76.7529	16.3095	-2.23451	5e-05	0.000651615	9.74884	-2.9862	5e-05	0.000430709	transmembrane protein, putative (DUF1216)(AT3G28780)	protein_coding	SHV3-like 3	Encodes a member of the glycerophosphodiester phosphodiesterase like (GDPD-like) family.
AT4G34380	AT4G34380	-	4:16438468-16440641	2.79866	2.78069	0.474002	-2.55248	5e-05	0.000651615	0.353874	-2.98343	5e-05	0.000430709	Transducin/WD40 repeat-like superfamily protein(AT4G34380)	protein_coding		unknown protein; Has 42 Blast hits to 42 proteins in 7 species: Archae - 0; Bacteria - 0; Metazoa - 0; Fungi - 0; Plants - 42; Viruses - 0; Other Eukaryotes - 0 (source: NCBI BLink).
AT3G07830	AT3G07830	-	3:2499193-2501035	17.8086	17.6941	7.14971	-1.30731	5e-05	0.000651615	2.25281	-2.98278	5e-05	0.000430709	Pectin lyase-like superfamily protein(AT3G07830)	protein_coding	3-ketoacyl-CoA synthase 13	Encodes KCS13, a member of the 3-ketoacyl-CoA synthase family involved in the biosynthesis of VLCFA (very long chain fatty acids).
AT2G07040	AT2G07040	PRK2	2:2916415-2919392	11.9892	11.9127	2.35008	-2.34171	5e-05	0.000651615	1.53488	-2.96554	5e-05	0.000430709	Leucine-rich repeat protein kinase family protein(PRK2A)	protein_coding	Cation efflux family protein	Cation efflux family protein; FUNCTIONS IN: cation transmembrane transporter activity; INVOLVED IN: cation transport, transmembrane transport; LOCATED IN: plasma membrane, membrane; EXPRESSED IN: 18 plant structures; EXPRESSED DURING: 10 growth stages; CONTAINS InterPro DOMAIN/s: Cation efflux protein (InterPro:IPR002524); BEST Arabidopsis thaliana protein match is: Cation efflux family protein (…
AT4G29470	AT4G29470	PLA2-DELTA	4:14484242-14485817	3.51244	3.49011	0.923406	-1.91824	5e-05	0.000651615	0.451576	-2.95943	5e-05	0.000430709	Phospholipase A2 family protein(PLA2-DELTA)	protein_coding	disease resistance protein (TIR-NBS class), putative	RESISTANCE TO LEPTOSPHAERIA MACULANS 3 (RLM3); FUNCTIONS IN: transmembrane receptor activity, ATP binding; INVOLVED IN: defense response to fungus, incompatible interaction, regulation of defense response by callose deposition, defense response; LOCATED IN: intrinsic to membrane; EXPRESSED IN: 20 plant structures; EXPRESSED DURING: 13 growth stages; CONTAINS InterPro DOMAIN/s: NB-ARC (InterPro:IP…
AT5G43050	AT5G43050	-	5:17267837-17269172	14.1489	14.0613	2.37836	-2.56369	5e-05	0.000651615	1.82734	-2.95288	5e-05	0.000430709	YCF20-like protein (DUF565)(NPQ6)	protein_coding	TCP-1/cpn60 chaperonin family protein	Encodes a subunit of chloroplasts chaperonins that are involved in mediating the folding of newly synthesized, translocated, or stress-denatured proteins. Cpn60 subunits are: Cpn60alpha1 (At2g28000), AtCpn60alpha2 (At5g18820), AtCpn60beta1 (At1g55490), AtCpn60beta2 (At3g13470), AtCpn60beta3 (At5g56500), AtCpn60beta4 (At1g26230).
AT3G29670	AT3G29670	PMAT2	3:11527755-11529420	1.92656	1.91438	0.206947	-3.20955	0.0001	0.00119332	0.249025	-2.95166	5e-05	0.000430709	HXXXD-type acyl-transferase family protein(PMAT2)	protein_coding	Receptor-like protein kinase-related family protein	contains Pfam profile: PF01657 Domain of unknown function that is usually associated with protein kinase domain Pfam:PF00069, however this protein does not have the protein kinase domain
AT4G02250	AT4G02250	-	4:983969-984523	53.6746	53.3292	11.0729	-2.2679	5e-05	0.000651615	6.94117	-2.95099	5e-05	0.000430709	Plant invertase/pectin methylesterase inhibitor superfamily protein(AT4G02250)	protein_coding	Peptidase M28 family protein	Encodes glutamate carboxypeptidase. Various alleles show-increased cotyledon number and rate of leaf initiation, show transformation of leaves to cotyledons, altered flowering time and photomorphogenesis and an increased level of cytokinin biosynthesis. Involved in ethylene enhanced hypocotyl elongation in the light. Strong genetic interaction between TGH and AMP1.
AT4G35610	AT4G35610	-	4:16899255-16900268	2.91034	2.89169	1.07954	-1.42149	0.00065	0.00599894	0.377078	-2.94825	5e-05	0.000430709	zinc finger (C2H2 type) family protein(AT4G35610)	protein_coding	IQ-domain 22	IQ-domain 22 (IQD22); CONTAINS InterPro DOMAIN/s: IQ calmodulin-binding region (InterPro:IPR000048); BEST Arabidopsis thaliana protein match is: IQ-domain 26 (TAIR:AT3G16490.1); Has 890 Blast hits to 763 proteins in 40 species: Archae - 0; Bacteria - 0; Metazoa - 31; Fungi - 3; Plants - 728; Viruses - 0; Other Eukaryotes - 128 (source: NCBI BLink).
AT5G48657	AT5G48657	-	5:19733881-19735726	2.00729	1.99544	0.285842	-2.80342	5e-05	0.000651615	0.260554	-2.9456	5e-05	0.000430709	defense protein-like protein(AT5G48657)	protein_coding	Transducin/WD40 repeat-like superfamily protein	A recessive mutation in the Arabidopsis STERILE APETALA (SAP) causes severe aberrations in inflorescence and flower and ovule development.
AT1G26420	AT1G26420	FOX5	1:9141518-9143336	1.20849	1.20108	0.127463	-3.23617	0.00015	0.00171215	0.156985	-2.94451	0.00025	0.00184299	FAD-binding Berberine family protein(AT1G26420)	protein_coding		CONTAINS InterPro DOMAIN/s: Apoptosis inhibitory 5 (InterPro:IPR008383); BEST Arabidopsis thaliana protein match is: unknown protein (TAIR:AT3G19515.2); Has 219 Blast hits to 219 proteins in 67 species: Archae - 0; Bacteria - 0; Metazoa - 128; Fungi - 0; Plants - 77; Viruses - 0; Other Eukaryotes - 14 (source: NCBI BLink).
AT1G50610	AT1G50610	PRK5	1:18742026-18744805	0.784892	0.779872	0.153281	-2.34706	0.0003	0.00310104	0.102019	-2.94365	0.0001	0.000814594	Leucine-rich repeat protein kinase family protein(PRK5)	protein_coding	IAA-leucine resistant (ILR)-like gene 6	encodes a protein similar to IAA amino acid conjugate hydrolase.
AT3G13227	AT3G13227	-	3:4257881-4258648	7.83744	7.78705	1.2552	-2.63316	5e-05	0.000651615	1.01886	-2.94342	5e-05	0.000430709	serine-rich protein-like protein(AT3G13227)	protein_coding	Alba DNA/RNA-binding protein	Target promoter of the male germline-specific transcription factor DUO1.
AT5G58980	AT5G58980	-	5:23811448-23814683	9.17778	9.1209	1.39634	-2.70753	5e-05	0.000651615	1.19498	-2.94116	5e-05	0.000430709	Neutral/alkaline non-lysosomal ceramidase(AT5G58980)	protein_coding	Mitochondrial substrate carrier family protein	Seedling lethal mutation; Mitochondrial Carnitine Acyl Carrier-Like Protein
AT5G46770	AT5G46770	-	5:18977398-18978246	2.80584	2.78778	0.376655	-2.8878	0.00035	0.00355217	0.365827	-2.9392	0.0003	0.00216705	hypothetical protein(AT5G46770)	protein_coding	Protein of unknown function, DUF642	Protein of unknown function, DUF642; FUNCTIONS IN: molecular_function unknown; INVOLVED IN: response to karrikin; LOCATED IN: plant-type cell wall; EXPRESSED IN: 22 plant structures; EXPRESSED DURING: 13 growth stages; CONTAINS InterPro DOMAIN/s: Protein of unknown function DUF642 (InterPro:IPR006946); BEST Arabidopsis thaliana protein match is: Protein of unknown function, DUF642 (TAIR:AT5G11420…
AT5G44300	AT5G44300	DRMH2	5:17845126-17846197	70.6971	70.2426	10.014	-2.81033	5e-05	0.000651615	9.22907	-2.93739	5e-05	0.000430709	Dormancy/auxin associated family protein(AT5G44300)	protein_coding	Glycosyl hydrolase family protein	Glycosyl hydrolase family protein; FUNCTIONS IN: hydrolase activity, hydrolyzing O-glycosyl compounds; INVOLVED IN: carbohydrate metabolic process; LOCATED IN: cell wall, membrane, plant-type cell wall; EXPRESSED IN: 25 plant structures; EXPRESSED DURING: 13 growth stages; CONTAINS InterPro DOMAIN/s: Glycoside hydrolase, family 3, N-terminal (InterPro:IPR001764), Glycoside hydrolase, family 3, C-…
AT2G31230	AT2G31230	ERF15	2:13306430-13307572	17.0426	16.9375	3.13286	-2.43467	5e-05	0.000651615	2.22521	-2.93713	5e-05	0.000430709	ethylene-responsive element binding factor 15(ERF15)	protein_coding		unknown protein; Has 33 Blast hits to 33 proteins in 17 species: Archae - 0; Bacteria - 0; Metazoa - 1; Fungi - 0; Plants - 28; Viruses - 0; Other Eukaryotes - 4 (source: NCBI BLink).
AT2G47340	AT2G47340	-	2:19432146-19433156	2.9903	2.97125	0.920858	-1.69002	0.00025	0.00265085	0.390903	-2.93541	5e-05	0.000430709	Plant invertase/pectin methylesterase inhibitor superfamily protein(AT2G47340)	protein_coding	Major facilitator superfamily protein	Major facilitator superfamily protein; FUNCTIONS IN: transporter activity; INVOLVED IN: oligopeptide transport, response to nematode; LOCATED IN: membrane; EXPRESSED IN: 22 plant structures; EXPRESSED DURING: 13 growth stages; CONTAINS InterPro DOMAIN/s: Oligopeptide transporter (InterPro:IPR000109), Major facilitator superfamily, general substrate transporter (InterPro:IPR016196); BEST Arabidops…
AT2G41860	AT2G41860	CPK14	2:17467281-17470157	1.14453	1.13715	0.298686	-1.92872	0.0001	0.00119332	0.149785	-2.93379	0.0001	0.000814594	calcium-dependent protein kinase 14(CPK14)	protein_coding	BEL1-like homeodomain 1	Encodes a member of the BEL-like homeodomain protein family. Ecotopic expression in the embryo sac leads to defects in nuclear migration and cellularization and embryo sacs with multiple egg cells. Loss of function alleles have no female gametophyte defects. The ecotopic expression phenotype requires KNAT3 because it can be suppressed by loss of KNAT3 function alleles. Localized to the nucleus bu…
AT5G44440	AT5G44440	-	5:17910479-17912643	5.47931	5.44481	0.711881	-2.93517	5e-05	0.000651615	0.717357	-2.93323	5e-05	0.000430709	FAD-binding Berberine family protein(AT5G44440)	protein_coding	nitrilase 4	encodes a nitrilase isomer. The purified enzyme shows a strong substrate specificity for beta-cyano-L-alanine, a intermediate product of the cyanide detoxification pathway.
AT3G22235	AT3G22235	-	3:7854418-7855814	7.67247	7.62559	1.71096	-2.15604	5e-05	0.000651615	1.00699	-2.92964	5e-05	0.000430709	cysteine-rich TM module stress tolerance protein(AT3G22235)	other_rna	other RNA	0
AT3G22740	AT3G22740	HMT3	3:8032916-8036005	8.62939	8.57463	3.21869	-1.4136	5e-05	0.000651615	1.1371	-2.9239	5e-05	0.000430709	homocysteine S-methyltransferase 3(HMT3)	protein_coding	2-oxoglutarate (2OG) and Fe(II)-dependent oxygenase superfamily protein	Encodes a Fe(II)- and 2-oxoglutarate-dependent dioxygenase family gene F6'H1. Mutations in this gene compromise iron uptake and the production of fluorescent phenolics involved in Fe uptake.
AT1G68110	AT1G68110	-	1:25524717-25526150	4.98942	4.95744	1.06285	-2.22166	5e-05	0.000651615	0.659907	-2.91854	5e-05	0.000430709	ENTH/ANTH/VHS superfamily protein(AT1G68110)	protein_coding		unknown protein; Has 773 Blast hits to 375 proteins in 118 species: Archae - 0; Bacteria - 97; Metazoa - 421; Fungi - 108; Plants - 31; Viruses - 0; Other Eukaryotes - 116 (source: NCBI BLink).
AT5G43300	AT5G43300	GDPD3	5:17376618-17379282	2.10742	2.09388	0.17969	-3.5426	5e-05	0.000651615	0.280386	-2.90999	5e-05	0.000430709	PLC-like phosphodiesterases superfamily protein(GDPD3)	protein_coding	Glycoprotein membrane precursor GPI-anchored	Glycoprotein membrane precursor GPI-anchored; FUNCTIONS IN: molecular_function unknown; INVOLVED IN: biological_process unknown; LOCATED IN: anchored to plasma membrane, plasma membrane, anchored to membrane; EXPRESSED IN: callus; BEST Arabidopsis thaliana protein match is: Glycoprotein membrane precursor GPI-anchored (TAIR:AT5G19240.1); Has 1807 Blast hits to 1807 proteins in 277 species: Archae…
AT2G18080	AT2G18080	EDA2	2:7856797-7859983	1.2007	1.19306	0.198519	-2.58732	0.0002	0.00219326	0.159984	-2.90788	0.0001	0.000814594	Serine carboxypeptidase S28 family protein(EDA2)	protein_coding		unknown protein; Has 3 Blast hits to 3 proteins in 1 species: Archae - 0; Bacteria - 0; Metazoa - 0; Fungi - 0; Plants - 3; Viruses - 0; Other Eukaryotes - 0 (source: NCBI BLink).
AT1G19960	AT1G19960	-	1:6927735-6928656	67.5969	67.1803	13.1666	-2.35116	5e-05	0.000651615	9.01598	-2.9064	5e-05	0.000430709	transcription factor(AT1G19960)	protein_coding	sulfotransferase 17	encodes a desulfoglucosinolate sulfotransferase, involved in the final step of glucosinolate core structure biosynthesis. Has a broad-substrate specificity with preference with methionine-derived desulfoglucosinolates.
AT4G10010	AT4G10010	-	4:6263508-6266938	1.96686	1.95417	0.466671	-2.06608	5e-05	0.000651615	0.262568	-2.90513	5e-05	0.000430709	Protein kinase superfamily protein(AT4G10010)	protein_coding	Arabidopsis phospholipase-like protein (PEARLI 4) with TRAF-like domain	Arabidopsis phospholipase-like protein (PEARLI 4) with TRAF-like domain; CONTAINS InterPro DOMAIN/s: TRAF-like (InterPro:IPR008974), MATH (InterPro:IPR002083), Phospholipase-like, arabidopsis (InterPro:IPR007942); BEST Arabidopsis thaliana protein match is: RESTRICTED TEV MOVEMENT 3 (TAIR:AT3G58350.1); Has 1579 Blast hits to 1429 proteins in 196 species: Archae - 9; Bacteria - 32; Metazoa - 401; …
AT5G42170	AT5G42170	-	5:16848623-16852221	8.26794	8.21532	2.3518	-1.80455	5e-05	0.000651615	1.11054	-2.89627	5e-05	0.000430709	SGNH hydrolase-type esterase superfamily protein(AT5G42170)	protein_coding	glutamate decarboxylase	Encodes one of two isoforms of glutamate decarboxylase.
AT3G01700	AT3G01700	AGP11	3:258878-259631	118.802	118.04	29.4462	-2.00313	5e-05	0.000651615	15.9857	-2.8937	5e-05	0.000430709	arabinogalactan protein 11(AGP11)	protein_coding	6-phosphogluconate dehydrogenase family protein	Encodes a protein with NAD-dependent glycerol-3-phosphate (G3P) dehydrogenase which was shown to complement an Escherichia coli strain: BB20-14, auxotrophic for glycerol/G3P due to a loss-of-function mutation in the gpsA gene.
AT2G33270	AT2G33270	-	2:14103514-14105524	2.49891	2.48267	0.40438	-2.61811	5e-05	0.000651615	0.336364	-2.8932	5e-05	0.000430709	atypical CYS HIS rich thioredoxin 3(ACHT3)	protein_coding	Aldolase superfamily protein	Mutant has increased seed ile, leu and val as well as his and arg.
AT4G10310	AT4G10310	HKT1	4:6391853-6395922	1.09521	1.08828	0.258744	-2.07246	0.00025	0.00265085	0.147681	-2.89065	0.0001	0.000814594	high-affinity K+ transporter 1(HKT1)	protein_coding	F-box/RNI-like superfamily protein	F-box/RNI-like superfamily protein; CONTAINS InterPro DOMAIN/s: F-box domain, cyclin-like (InterPro:IPR001810), F-box domain, Skp2-like (InterPro:IPR022364), Leucine-rich repeat 2 (InterPro:IPR013101); BEST Arabidopsis thaliana protein match is: F-box/RNI-like superfamily protein (TAIR:AT4G14103.2); Has 1982 Blast hits to 1934 proteins in 26 species: Archae - 0; Bacteria - 0; Metazoa - 0; Fungi -…
AT2G33100	AT2G33100	CSLD1	2:14036318-14040544	1.96954	1.95693	0.431309	-2.1818	5e-05	0.000651615	0.265874	-2.88904	5e-05	0.000430709	cellulose synthase-like D1(CSLD1)	protein_coding	AGC (cAMP-dependent, cGMP-dependent and protein kinase C) kinase family protein	Encodes PID2, a homolog of PID. Simultaneous disruption of PID(AT2G34650) and its 3 closest homologs (PID2/AT2G26700, WAG1/AT1G53700, and WAG2/AT3G14370) abolishes the formation of cotyledons.
AT5G16500	AT5G16500	LIP1	5:5386523-5389311	4.38134	4.35314	0.912615	-2.25398	5e-05	0.000651615	0.592406	-2.88671	5e-05	0.000430709	Protein kinase superfamily protein(AT5G16500)	protein_coding	Haloacid dehalogenase-like hydrolase (HAD) superfamily protein	Haloacid dehalogenase-like hydrolase (HAD) superfamily protein; FUNCTIONS IN: catalytic activity, trehalose-phosphatase activity; INVOLVED IN: trehalose biosynthetic process, metabolic process; LOCATED IN: cellular_component unknown; EXPRESSED IN: 10 plant structures; EXPRESSED DURING: 8 growth stages; CONTAINS InterPro DOMAIN/s: HAD-superfamily hydrolase, subfamily IIB (InterPro:IPR006379), Treh…
AT5G24940	AT5G24940	-	5:8591142-8593601	2.16196	2.14813	0.463565	-2.21224	5e-05	0.000651615	0.292582	-2.88543	5e-05	0.000430709	Protein phosphatase 2C family protein(AT5G24940)	protein_coding	glycine rich protein 17	encodes a glycine-rich protein that has oleosin domain and is expressed specifically during flower stages 10 to 12. Protein is found on mature pollen coat.
AT5G15500	AT5G15500	-	5:5031647-5033540	2.18796	2.17357	0.518264	-2.0683	5e-05	0.000651615	0.298632	-2.87314	5e-05	0.000430709	Ankyrin repeat family protein(AT5G15500)	protein_coding	proline-rich protein 4	Encodes one of four proline-rich proteins in Arabidopsis which are predicted to localize to the cell wall. Transcripts are most abundant in aerial organs of the plant.
AT3G46750	AT3G46750	-	3:17219740-17221772	6.02626	5.98767	1.14744	-2.38358	5e-05	0.000651615	0.825462	-2.86799	5e-05	0.000430709	low-temperature-induced protein(AT3G46750)	protein_coding	myb domain protein 21	Encodes a member of the R2R3-MYB transcription factor gene family. Induced by jasmonate. Involved in jasmonate response during stamen development.
AT2G02010	AT2G02010	GAD4	2:474107-477011	2.00244	1.98989	0.494848	-2.00763	5e-05	0.000651615	0.275715	-2.86051	5e-05	0.000430709	glutamate decarboxylase 4(GAD4)	protein_coding	sulfate transporter 1;2	Encodes a sulfate transporter that can restore sulfate uptake capacity of a yeast mutant lacking sulfate transporter genes.
AT3G26922	AT3G26922	-	3:9922718-9924725	5.31864	5.28586	0.813216	-2.70043	5e-05	0.000651615	0.734287	-2.85664	5e-05	0.000430709	F-box/RNI-like superfamily protein(AT3G26922)	protein_coding		unknown protein; FUNCTIONS IN: molecular_function unknown; INVOLVED IN: biological_process unknown; LOCATED IN: cellular_component unknown; EXPRESSED IN: 23 plant structures; EXPRESSED DURING: 13 growth stages; Has 54259 Blast hits to 25265 proteins in 1209 species: Archae - 350; Bacteria - 10795; Metazoa - 16137; Fungi - 8620; Plants - 3305; Viruses - 957; Other Eukaryotes - 14095 (source: NCBI …
AT5G46380	AT5G46380	-	5:18813087-18816431	1.15219	1.14502	0.135781	-3.07603	0.0001	0.00119332	0.15941	-2.85357	5e-05	0.000430709	Serine/Threonine-kinase, putative (DUF1296)(AT5G46380)	protein_coding	Protein phosphatase 2C family protein	Protein phosphatase 2C family protein; FUNCTIONS IN: protein serine/threonine phosphatase activity, catalytic activity; INVOLVED IN: protein amino acid dephosphorylation; LOCATED IN: protein serine/threonine phosphatase complex; EXPRESSED IN: 6 plant structures; EXPRESSED DURING: L mature pollen stage, M germinated pollen stage, 4 anthesis, petal differentiation and expansion stage; CONTAINS Inte…
AT4G39670	AT4G39670	-	4:18409845-18411069	4.76881	4.73828	1.40238	-1.75649	5e-05	0.000651615	0.660291	-2.85246	5e-05	0.000430709	Glycolipid transfer protein (GLTP) family protein(AT4G39670)	protein_coding	Cystathionine beta-synthase (CBS) family protein	Cystathionine beta-synthase (CBS) family protein; CONTAINS InterPro DOMAIN/s: Cystathionine beta-synthase, core (InterPro:IPR000644); BEST Arabidopsis thaliana protein match is: CBS domain-containing protein (TAIR:AT5G53750.1); Has 145 Blast hits to 145 proteins in 17 species: Archae - 0; Bacteria - 0; Metazoa - 1; Fungi - 0; Plants - 144; Viruses - 0; Other Eukaryotes - 0 (source: NCBI BLink).
AT5G44640	AT5G44640	BGLU13	5:18011145-18012882	0.895719	0.890096	0.218319	-2.02753	0.0013	0.0108201	0.124072	-2.85187	0.0007	0.004522	beta glucosidase 13(BGLU13)	protein_coding	serine carboxypeptidase-like 47	serine carboxypeptidase-like 47 (scpl47); FUNCTIONS IN: serine-type carboxypeptidase activity; INVOLVED IN: proteolysis; LOCATED IN: endomembrane system; EXPRESSED IN: 7 plant structures; EXPRESSED DURING: 4 anthesis, C globular stage, petal differentiation and expansion stage; CONTAINS InterPro DOMAIN/s: Peptidase S10, serine carboxypeptidase (InterPro:IPR001563), Peptidase S10, serine carboxype…
AT1G35490	AT1G35490	-	1:13061548-13063455	21.4502	21.313	3.98507	-2.41906	5e-05	0.000651615	3.01701	-2.8298	5e-05	0.000430709	bZIP family transcription factor(AT1G35490)	protein_coding	F-box family protein	Required for the proper identity of the floral meristem. Involved in establishing the whorled pattern of floral organs, in the control of specification of the floral meristem, and in the activation of APETALA3 and PISTILLATA. UFO is found at the AP3 promoter in a LFY-dependent manner, suggesting that it works with LFY to regulate AP3 expression. UFO may also promote the ubiquitylation of LFY.
AT5G63760	AT5G63760	ARI15	5:25515661-25517891	6.1004	6.06198	0.81198	-2.90027	5e-05	0.000651615	0.859053	-2.82809	5e-05	0.000430709	RING/U-box superfamily protein(ARI15)	protein_coding	Fe superoxide dismutase 2	Fe superoxide dismutase whose mRNA levels are increased in response to exposure to UV-B.
AT1G78850	AT1G78850	-	1:29641859-29643535	20.6842	20.5568	3.79316	-2.43814	5e-05	0.000651615	2.91286	-2.82802	5e-05	0.000430709	D-mannose binding lectin protein with Apple-like carbohydrate-binding domain-containing protein(AT1G78850)	protein_coding	cytokinin oxidase 5	This gene used to be called AtCKX6. It encodes a protein whose sequence is similar to cytokinin oxidase/dehydrogenase, which catalyzes the degradation of cytokinins.
AT5G47000	AT5G47000	PER65	5:19068802-19070333	20.3565	20.2259	5.53638	-1.86919	5e-05	0.000651615	2.86823	-2.82726	5e-05	0.000430709	Peroxidase superfamily protein(AT5G47000)	protein_coding	Plant self-incompatibility protein S1 family	Plant self-incompatibility protein S1 family; FUNCTIONS IN: molecular_function unknown; INVOLVED IN: biological_process unknown; LOCATED IN: endomembrane system; EXPRESSED IN: 9 plant structures; EXPRESSED DURING: L mature pollen stage, M germinated pollen stage, 4 anthesis, C globular stage, petal differentiation and expansion stage; CONTAINS InterPro DOMAIN/s: Plant self-incompatibility S1 (Int…
AT2G17890	AT2G17890	CPK16	2:7769520-7772782	1.65884	1.64823	0.421952	-1.96577	5e-05	0.000651615	0.233869	-2.8264	5e-05	0.000430709	calcium-dependent protein kinase 16(CPK16)	protein_coding	Plant self-incompatibility protein S1 family	Plant self-incompatibility protein S1 family; LOCATED IN: endomembrane system; CONTAINS InterPro DOMAIN/s: Plant self-incompatibility S1 (InterPro:IPR010264); BEST Arabidopsis thaliana protein match is: Plant self-incompatibility protein S1 family (TAIR:AT1G51250.1).
AT1G23600	AT1G23600	-	1:8360977-8362485	13.5347	13.4509	1.57707	-3.09238	5e-05	0.000651615	1.91228	-2.8233	5e-05	0.000430709	OBP32pep protein, putative (Domain of unknown function DUF220)(AT1G23600)	protein_coding	Heavy metal transport/detoxification superfamily protein	Heavy metal transport/detoxification superfamily protein ; FUNCTIONS IN: metal ion binding; INVOLVED IN: metal ion transport; LOCATED IN: cellular_component unknown; EXPRESSED IN: 9 plant structures; EXPRESSED DURING: LP.04 four leaves visible, 4 anthesis, C globular stage; CONTAINS InterPro DOMAIN/s: Heavy metal transport/detoxification protein (InterPro:IPR006121); BEST Arabidopsis thaliana pro…
AT1G79250	AT1G79250	AGC1-7	1:29810133-29812683	3.78988	3.76543	0.70662	-2.41381	5e-05	0.000651615	0.535803	-2.82238	5e-05	0.000430709	AGC kinase 1.7(AGC1.7)	protein_coding		unknown protein; Has 10 Blast hits to 10 proteins in 5 species: Archae - 0; Bacteria - 0; Metazoa - 0; Fungi - 0; Plants - 10; Viruses - 0; Other Eukaryotes - 0 (source: NCBI BLink).
AT1G79915	AT1G79915	-	1:30057205-30058657	1.6475	1.637	0.24974	-2.71256	0.00095	0.00829015	0.233171	-2.82081	0.00045	0.00309234	Putative methyltransferase family protein(AT1G79915)	protein_coding	CYCLIN B2;4	core cell cycle genes
AT5G50040	AT5G50040	-	5:20356875-20358381	4.8359	4.80568	0.940394	-2.3534	5e-05	0.000651615	0.685766	-2.818	5e-05	0.000430709	Plant invertase/pectin methylesterase inhibitor superfamily protein(AT5G50040)	protein_coding	Saccharopine dehydrogenase	Saccharopine dehydrogenase ; LOCATED IN: mitochondrion, plasma membrane, vacuole, membrane, chloroplast envelope; EXPRESSED IN: 25 plant structures; EXPRESSED DURING: 14 growth stages; CONTAINS InterPro DOMAIN/s: Saccharopine dehydrogenase / Homospermidine synthase (InterPro:IPR005097); Has 30201 Blast hits to 17322 proteins in 780 species: Archae - 12; Bacteria - 1396; Metazoa - 17338; Fungi - 3…
AT5G49360	AT5G49360	BXL1	5:20011811-20016857	59.364	58.9862	8.43063	-2.80666	5e-05	0.000651615	8.42052	-2.81761	5e-05	0.000430709	beta-xylosidase 1(BXL1)	protein_coding	Zinc-binding dehydrogenase family protein	Zinc-binding dehydrogenase family protein; FUNCTIONS IN: oxidoreductase activity, binding, catalytic activity, zinc ion binding; INVOLVED IN: response to oxidative stress; CONTAINS InterPro DOMAIN/s: GroES-like (InterPro:IPR011032), NAD(P)-binding domain (InterPro:IPR016040), Alcohol dehydrogenase, C-terminal (InterPro:IPR013149), Alcohol dehydrogenase superfamily, zinc-containing (InterPro:IPR00…
AT1G04890	AT1G04890	-	1:1380381-1382599	1.12822	1.12081	0.35836	-1.64506	0.0004	0.00398719	0.160104	-2.81697	5e-05	0.000430709	zein-binding protein (Protein of unknown function, DUF593)(AT1G04890)	protein_coding	aldehyde oxidase 4	Encodes aldehyde oxidase AAO4 preferentially expressed in developing seeds.
AT3G36659	AT3G36659	-	3:2100020-2101402	1.72423	1.71346	0.427583	-2.00264	0.0001	0.00119332	0.246106	-2.8086	5e-05	0.000430709	Plant invertase/pectin methylesterase inhibitor superfamily protein(AT3G36659)	protein_coding	O-acetylserine (thiol) lyase (OAS-TL) isoform A2	Encodes a member of a family of genes with O-acetylserine(thiol)lyase activity.
AT2G26410	AT2G26410	-	2:11234266-11236995	7.38708	7.33954	1.71339	-2.09883	5e-05	0.000651615	1.05719	-2.80476	5e-05	0.000430709	IQ-domain 4(Iqd4)	protein_coding	RNA-dependent RNA polymerase family protein	RNA-dependent RNA polymerase family protein; CONTAINS InterPro DOMAIN/s: RNA-dependent RNA polymerase, eukaryotic-type (InterPro:IPR007855); BEST Arabidopsis thaliana protein match is: RNA-dependent RNA polymerase family protein (TAIR:AT2G19910.1); Has 35333 Blast hits to 34131 proteins in 2444 species: Archae - 798; Bacteria - 22429; Metazoa - 974; Fungi - 991; Plants - 531; Viruses - 0; Other E…
AT4G11810	AT4G11810	-	4:7104509-7108619	1.17514	1.16775	0.315893	-1.88622	5e-05	0.000651615	0.169085	-2.79701	5e-05	0.000430709	Major Facilitator Superfamily with SPX (SYG1/Pho81/XPR1) domain-containing protein(AT4G11810)	protein_coding	SAUR-like auxin-responsive protein family	SAUR-like auxin-responsive protein family ; CONTAINS InterPro DOMAIN/s: Auxin responsive SAUR protein (InterPro:IPR003676); BEST Arabidopsis thaliana protein match is: SAUR-like auxin-responsive protein family (TAIR:AT2G45210.1); Has 1342 Blast hits to 1328 proteins in 27 species: Archae - 0; Bacteria - 0; Metazoa - 0; Fungi - 0; Plants - 1341; Viruses - 0; Other Eukaryotes - 1 (source: NCBI BLin…
AT5G23960	AT5G23960	TPS21	5:8092900-8095341	4.09991	4.07352	1.49595	-1.44522	5e-05	0.000651615	0.590051	-2.79668	5e-05	0.000430709	terpene synthase 21(TPS21)	protein_coding	alpha/beta-Hydrolases superfamily protein	alpha/beta-Hydrolases superfamily protein; FUNCTIONS IN: hydrolase activity; INVOLVED IN: metabolic process; LOCATED IN: cellular_component unknown; EXPRESSED IN: 6 plant structures; EXPRESSED DURING: petal differentiation and expansion stage; CONTAINS InterPro DOMAIN/s: Alpha/beta hydrolase fold-3 (InterPro:IPR013094); BEST Arabidopsis thaliana protein match is: carboxyesterase 17 (TAIR:AT5G1608…
AT3G28840	AT3G28840	-	3:10838394-10840059	98.3015	97.6705	21.5528	-2.18005	5e-05	0.000651615	14.2654	-2.78469	5e-05	0.000430709	hypothetical protein (DUF1216)(AT3G28840)	protein_coding	2-oxoglutarate (2OG) and Fe(II)-dependent oxygenase superfamily protein	2-oxoglutarate (2OG) and Fe(II)-dependent oxygenase superfamily protein; FUNCTIONS IN: oxidoreductase activity; INVOLVED IN: metabolic process; LOCATED IN: cellular_component unknown; EXPRESSED IN: 16 plant structures; EXPRESSED DURING: 8 growth stages; CONTAINS InterPro DOMAIN/s: Oxoglutarate/iron-dependent oxygenase (InterPro:IPR005123); BEST Arabidopsis thaliana protein match is: senescence-re…
AT4G26260	AT4G26260	MIOX4	4:13297694-13300444	18.1006	17.9866	3.08098	-2.54546	5e-05	0.000651615	2.63247	-2.78155	5e-05	0.000430709	myo-inositol oxygenase 4(MIOX4)	protein_coding	phragmoplast-associated kinesin-related protein 1	Microtubule motor kinesin PAKRP1/Kinesin-12A. Together with PAKRP1L/Kinesin-12B, serve as linkers of the plus ends of antiparallel microtubules in the phragmoplast.
AT2G30140	AT2G30140	UGT87A2	2:12871983-12873866	9.20705	9.14865	1.8351	-2.3177	5e-05	0.000651615	1.3418	-2.77857	5e-05	0.000430709	UDP-Glycosyltransferase superfamily protein(UGT87A2)	protein_coding	Class I glutamine amidotransferase-like superfamily protein	Class I glutamine amidotransferase-like superfamily protein; FUNCTIONS IN: catalytic activity; INVOLVED IN: defense response; LOCATED IN: endomembrane system; EXPRESSED IN: 6 plant structures; EXPRESSED DURING: 4 anthesis, petal differentiation and expansion stage; CONTAINS InterPro DOMAIN/s: Glutamine amidotransferase class-I, C-terminal (InterPro:IPR000991), Glutamine amidotransferase type 1 (I…
AT1G32361	AT1G32361	ATL81	1:11675530-11676748	1.04044	1.03392	0.257224	-2.00702	0.002	0.0155034	0.15166	-2.77829	0.01205	0.0481912	RING/U-box superfamily protein(ATL1F)	protein_coding	Zinc finger C-x8-C-x5-C-x3-H type family protein	Zinc finger C-x8-C-x5-C-x3-H type family protein; FUNCTIONS IN: zinc ion binding, nucleic acid binding; LOCATED IN: cellular_component unknown; CONTAINS InterPro DOMAIN/s: Zinc finger, CCCH-type (InterPro:IPR000571); BEST Arabidopsis thaliana protein match is: Zinc finger C-x8-C-x5-C-x3-H type family protein (TAIR:AT1G29570.1); Has 30201 Blast hits to 17322 proteins in 780 species: Archae - 12; B…
AT3G01240	AT3G01240	-	3:78094-79037	89.0998	88.5276	20.957	-2.07869	5e-05	0.000651615	13.0229	-2.77437	5e-05	0.000430709	splicing regulatory glutamine/lysine-rich-like protein(AT3G01240)	protein_coding		Encodes an ER-localized plant hormone-responsive gene and appears to act redundantly with ARGOS and ARL during organ growth.
AT3G56920	AT3G56920	PAT01	3:21070557-21072878	1.07412	1.06734	0.391804	-1.44581	0.00185	0.0144953	0.157534	-2.76942	0.00015	0.00117508	DHHC-type zinc finger family protein(AT3G56920)	protein_coding	Nodulin MtN3 family protein	Encodes a member of the SWEET sucrose efflux transporter family proteins.
AT3G08860	AT3G08860	-	3:2696198-2699420	7.41836	7.37001	1.25138	-2.55815	5e-05	0.000651615	1.09078	-2.76575	5e-05	0.000430709	PYRIMIDINE 4(PYD4)	protein_coding	Plant invertase/pectin methylesterase inhibitor superfamily protein	Plant invertase/pectin methylesterase inhibitor superfamily protein; FUNCTIONS IN: enzyme inhibitor activity, pectinesterase inhibitor activity, pectinesterase activity; INVOLVED IN: biological_process unknown; EXPRESSED IN: sepal, male gametophyte, flower, pollen tube; EXPRESSED DURING: L mature pollen stage, M germinated pollen stage, 4 anthesis; CONTAINS InterPro DOMAIN/s: Pectinesterase inhib…
AT3G22460	AT3G22460	OASA2	3:7963854-7965907	1.65059	1.63988	0.310803	-2.39951	0.00165	0.0131939	0.243076	-2.7635	0.00625	0.0284244	O-acetylserine (thiol) lyase (OAS-TL) isoform A2(OASA2)	protein_coding		unknown protein; FUNCTIONS IN: molecular_function unknown; INVOLVED IN: biological_process unknown; LOCATED IN: cellular_component unknown; Has 0 Blast hits to 0 proteins in 0 species (source: NCBI BLink).
AT1G16260	AT1G16260	WAKL8	1:5556963-5562192	5.43267	5.39973	1.0342	-2.38438	5e-05	0.000651615	0.800558	-2.76258	5e-05	0.000430709	Wall-associated kinase family protein(AT1G16260)	protein_coding	Integrase-type DNA-binding superfamily protein	Encodes a member of the ERF (ethylene response factor) subfamily B-6 of ERF/AP2 transcription factor family. The protein contains one AP2 domain. There are 12 members in this subfamily including RAP2.11. This gene is involved in wax biosynthesis. Over-expression of the gene results in glossy leaf phenotype and increased drought tolerance. Two closely related genes, AT5G25390 and AT5G11190 have si…
AT3G24620	AT3G24620	ROPGEF8	3:8980399-8982903	1.73727	1.72625	0.408758	-2.07833	5e-05	0.000651615	0.257538	-2.75397	5e-05	0.000430709	RHO guanyl-nucleotide exchange factor 8(ROPGEF8)	protein_coding		unknown protein; FUNCTIONS IN: molecular_function unknown; INVOLVED IN: embryo development; LOCATED IN: chloroplast; EXPRESSED IN: 19 plant structures; EXPRESSED DURING: 13 growth stages; Has 17135 Blast hits to 10204 proteins in 644 species: Archae - 47; Bacteria - 1684; Metazoa - 5536; Fungi - 2506; Plants - 1043; Viruses - 361; Other Eukaryotes - 5958 (source: NCBI BLink).
AT5G56550	AT5G56550	-	5:22895615-22896734	8.88611	8.83087	1.7754	-2.31441	5e-05	0.000651615	1.32026	-2.75073	5e-05	0.000430709	oxidative stress 3(OXS3)	protein_coding		unknown protein; FUNCTIONS IN: molecular_function unknown; INVOLVED IN: biological_process unknown; LOCATED IN: endomembrane system; EXPRESSED IN: leaf whorl, hypocotyl, sepal, flower, leaf; EXPRESSED DURING: petal differentiation and expansion stage, LP.08 eight leaves visible; Has 7 Blast hits to 7 proteins in 2 species: Archae - 0; Bacteria - 0; Metazoa - 0; Fungi - 0; Plants - 7; Viruses - 0;…
AT5G03210	AT5G03210	-	5:762603-763480	7.14558	7.09986	2.30695	-1.62181	0.0002	0.00219326	1.06233	-2.74982	5e-05	0.000430709	E3 ubiquitin-protein ligase(DIP2)	protein_coding	GDSL-like Lipase/Acylhydrolase superfamily protein	Member of the GDSL lipase/esterase family of proteins that functions as cutinase. Expressed in pollen and at the zone of lateral root emergence.
AT5G45880	AT5G45880	-	5:18609627-18611166	120.234	119.466	29.2205	-2.03154	5e-05	0.000651615	17.9578	-2.74317	5e-05	0.000430709	Pollen Ole e 1 allergen and extensin family protein(AT5G45880)	protein_coding	FAD/NAD(P)-binding oxidoreductase family protein	squalene monooxygenase gene homolog
AT5G62240	AT5G62240	-	5:24996128-25004783	7.74228	7.69316	1.82793	-2.07336	0.0018	0.0142006	1.16422	-2.73339	0.0002	0.00151105	Cell cycle regulated microtubule associated protein(AT5G62240)	protein_coding	Golgi-body localisation protein domain ;RNA pol II promoter Fmp27 protein domain	Conserved among eukaryotes, similar to Arabidopsis SABRE. The phenotype of the kip/sab double mutant suggests related functions for both genes, however, the KIP protein is mostly required for tip-growth. Predicted to be targeted to the secretory pathway. mRNA was detected in all organs, with most abundance in pollen and roots.
AT3G56600	AT3G56600	PI4KG8	3:20968443-20971021	5.58435	5.54865	0.984438	-2.49476	5e-05	0.000651615	0.841213	-2.73085	5e-05	0.000430709	phosphatidylinositol 4-kinase gamma-like protein(AT3G56600)	protein_coding	gamma carbonic anhydrase-like 2	Encodes a mitochondrial gamma carbonic anhydrase-like protein. Component of the NADH dehydrogenase complex.
AT5G63020	AT5G63020	-	5:25281675-25286121	7.23362	7.18919	1.16439	-2.62625	5e-05	0.000651615	1.09521	-2.72351	5e-05	0.000430709	Disease resistance protein (CC-NBS-LRR class) family(AT5G63020)	protein_coding	Heavy metal transport/detoxification superfamily protein	Heavy metal transport/detoxification superfamily protein ; FUNCTIONS IN: metal ion binding; INVOLVED IN: metal ion transport; LOCATED IN: cellular_component unknown; EXPRESSED IN: 20 plant structures; EXPRESSED DURING: 13 growth stages; CONTAINS InterPro DOMAIN/s: Heavy metal transport/detoxification protein (InterPro:IPR006121); BEST Arabidopsis thaliana protein match is: farnesylated protein 3 …
AT5G01120	AT5G01120	-	5:44809-47206	0.807313	0.802412	0.193561	-2.05155	0.001	0.00865369	0.122928	-2.71531	0.00055	0.00368689	hypothetical protein (DUF674)(AT5G01120)	protein_coding	P-loop containing nucleoside triphosphate hydrolases superfamily protein	P-loop containing nucleoside triphosphate hydrolases superfamily protein; FUNCTIONS IN: nucleoside-triphosphatase activity, ATPase activity, nucleotide binding, ATP binding; LOCATED IN: endomembrane system; EXPRESSED IN: 7 plant structures; EXPRESSED DURING: L mature pollen stage, M germinated pollen stage, 4 anthesis, petal differentiation and expansion stage; CONTAINS InterPro DOMAIN/s: ATPase,…
AT5G42250	AT5G42250	-	5:16893848-16897690	2.13967	2.1268	0.543909	-1.96724	5e-05	0.000651615	0.325895	-2.71491	5e-05	0.000430709	Zinc-binding alcohol dehydrogenase family protein(AT5G42250)	protein_coding	pollen calcium-binding protein 1	pollen calcium-binding protein 1 (PC1); FUNCTIONS IN: calcium ion binding; INVOLVED IN: biological_process unknown; LOCATED IN: cytoplasm; EXPRESSED IN: 8 plant structures; EXPRESSED DURING: L mature pollen stage, M germinated pollen stage, 4 anthesis, petal differentiation and expansion stage; CONTAINS InterPro DOMAIN/s: EF-Hand 1, calcium-binding site (InterPro:IPR018247), EF-HAND 2 (InterPro:I…
AT5G47510	AT5G47510	SFH11	5:19274852-19279747	3.37161	3.35066	0.461977	-2.85855	0.0051	0.033513	0.514915	-2.71103	0.0007	0.004522	Sec14p-like phosphatidylinositol transfer family protein(AT5G47510)	protein_coding	AGAMOUS-like 26	Root Specific
AT5G10500	AT5G10500	NET2C	5:3305286-3308109	0.957149	0.951085	0.380009	-1.32354	0.00135	0.0111511	0.146447	-2.70836	5e-05	0.000430709	Kinase interacting (KIP1-like) family protein(NET2C)	protein_coding	Pectin lyase-like superfamily protein	Pectin lyase-like superfamily protein; FUNCTIONS IN: polygalacturonase activity; INVOLVED IN: carbohydrate metabolic process; LOCATED IN: endomembrane system; EXPRESSED IN: petal, leaf whorl, flower, carpel; EXPRESSED DURING: 4 anthesis, petal differentiation and expansion stage; CONTAINS InterPro DOMAIN/s: Pectin lyase fold/virulence factor (InterPro:IPR011050), Pectin lyase fold (InterPro:IPR01…
AT3G62180	AT3G62180	-	3:23019583-23020598	49.1006	48.7855	10.5036	-2.21557	5e-05	0.000651615	7.5283	-2.70534	5e-05	0.000430709	Plant invertase/pectin methylesterase inhibitor superfamily protein(AT3G62180)	protein_coding	serine carboxypeptidase-like 37	serine carboxypeptidase-like 37 (scpl37); FUNCTIONS IN: serine-type carboxypeptidase activity; INVOLVED IN: proteolysis; LOCATED IN: endomembrane system; CONTAINS InterPro DOMAIN/s: Peptidase S10, serine carboxypeptidase (InterPro:IPR001563), Peptidase S10, serine carboxypeptidase, active site (InterPro:IPR018202); BEST Arabidopsis thaliana protein match is: serine carboxypeptidase-like 36 (TAIR:…
AT1G09155	AT1G09155	PP2B15	1:2949620-2950989	1.40751	1.39858	0.2725	-2.35964	0.00065	0.00599894	0.216379	-2.70151	0.00035	0.00248073	phloem protein 2-B15(PP2-B15)	protein_coding	syntaxin of plants 111	member of SYP11 syntaxin Gene Family
AT1G06640	AT1G06640	-	1:2031625-2034112	32.48	32.2813	5.2095	-2.63149	5e-05	0.000651615	5.00762	-2.69736	5e-05	0.000430709	2-oxoglutarate (2OG) and Fe(II)-dependent oxygenase superfamily protein(AT1G06640)	protein_coding	Cysteine proteinases superfamily protein	Cysteine proteinases superfamily protein; FUNCTIONS IN: cysteine-type peptidase activity, cysteine-type endopeptidase activity; INVOLVED IN: proteolysis; LOCATED IN: endomembrane system; EXPRESSED IN: petal, leaf whorl, sepal, flower; EXPRESSED DURING: 4 anthesis, petal differentiation and expansion stage; CONTAINS InterPro DOMAIN/s: Peptidase C1A, papain (InterPro:IPR013128), Proteinase inhibito…
AT3G20190	AT3G20190	PRK4	3:7044710-7051382	3.28808	3.26692	0.986706	-1.72724	0.00155	0.0125462	0.507359	-2.69617	0.00015	0.00117508	Leucine-rich repeat protein kinase family protein(PRK4)	protein_coding	cytochrome P450, family 77, subfamily A, polypeptide 6	member of CYP77A
AT1G10560	AT1G10560	PUB18	1:3484398-3486965	1.52319	1.5136	0.593032	-1.3518	5e-05	0.000651615	0.235153	-2.69542	5e-05	0.000430709	plant U-box 18(PUB18)	protein_coding	Leucine-rich receptor-like protein kinase family protein	RLK7 belongs to a leucine-rich repeat class of receptor-likekinase (LRR-RLKs). It is involved in the control of germination speed and the tolerance to oxidant stress.
AT3G44860	AT3G44860	-	3:16379570-16381434	4.51997	4.49186	1.1312	-1.98946	5e-05	0.000651615	0.698691	-2.69359	5e-05	0.000430709	farnesoic acid carboxyl-O-methyltransferase(FAMT)	protein_coding	cytochrome P450, family 71, subfamily B, polypeptide 20	putative cytochrome P450
AT4G25040	AT4G25040	-	4:12868168-12869495	10.6439	10.5765	3.8368	-1.46289	5e-05	0.000651615	1.65373	-2.68623	5e-05	0.000430709	Uncharacterized protein family (UPF0497)(AT4G25040)	protein_coding	RHO guanyl-nucleotide exchange factor 9	Encodes a member of KPP-like gene family, homolog of KPP (kinase partner protein) gene in tomato. Also a member of the RopGEF (guanine nucleotide exchange factor) family, containing the novel PRONE domain (plant-specific Rop nucleotide exchanger), which is exclusively active towards members of the Rop subfamily.
AT3G01250	AT3G01250	-	3:79296-82182	32.4301	32.2222	7.51832	-2.09957	5e-05	0.000651615	5.0441	-2.68466	5e-05	0.000430709	transmembrane protein(AT3G01250)	protein_coding		unknown protein.
AT5G39610	AT5G39610	NAC92	5:15858397-15859911	9.74305	9.68002	1.83896	-2.39612	5e-05	0.000651615	1.51827	-2.68194	5e-05	0.000430709	NAC domain containing protein 6(NAC6)	protein_coding	formate dehydrogenase	Encodes a NAD-dependent formate dehydrogenase.
AT3G44070	AT3G44070	-	3:15828152-15829823	3.7776	3.75316	0.944821	-1.98999	5e-05	0.000651615	0.588754	-2.68173	5e-05	0.000430709	Glycosyl hydrolase family 35 protein(AT3G44070)	protein_coding	beta-amylase 1	Encodes a chloroplast beta-amylase. Is necessary for leaf starch breakdown in the absence of BAM3.
AT1G16705	AT1G16705	-	1:5709623-5713752	18.4843	18.3682	2.98317	-2.62229	0.00015	0.00171215	2.88731	-2.6785	5e-05	0.000430709	p300/CBP acetyltransferase-related protein-like protein(AT1G16705)	protein_coding		unknown protein; BEST Arabidopsis thaliana protein match is: unknown protein (TAIR:AT1G15780.1); Has 170 Blast hits to 94 proteins in 14 species: Archae - 0; Bacteria - 0; Metazoa - 0; Fungi - 0; Plants - 170; Viruses - 0; Other Eukaryotes - 0 (source: NCBI BLink).
AT5G65070	AT5G65070	-	5:25992192-25996202	5.39769	5.36391	0.984288	-2.44613	5e-05	0.000651615	0.844493	-2.67619	5e-05	0.000430709	K-box region and MADS-box transcription factor family protein(MAF4)	protein_coding	UDP-glucose:flavonoid 3-o-glucosyltransferase	Encodes a anthocyanin 3-O-glucoside: 2"-O-xylosyl-transferase involved in anthocyanin modification that converts cyanidin 3-O-glucoside to cyanidin 3-O-xylosyl(1->2)glucoside. Its preferred sugar donor is UDP-xylose.
AT4G18990	AT4G18990	XTH29	4:10401776-10404393	0.884218	0.878569	0.29508	-1.57405	0.0032	0.0227201	0.138703	-2.67241	0.0053	0.0247786	xyloglucan endotransglucosylase/hydrolase 29(XTH29)	protein_coding	EF hand calcium-binding protein family	EF hand calcium-binding protein family; FUNCTIONS IN: calcium ion binding; INVOLVED IN: response to cold; LOCATED IN: nucleus, cytoplasm; EXPRESSED IN: 9 plant structures; EXPRESSED DURING: L mature pollen stage, M germinated pollen stage, 4 anthesis, C globular stage, petal differentiation and expansion stage; CONTAINS InterPro DOMAIN/s: EF-Hand 1, calcium-binding site (InterPro:IPR018247), EF-H…
AT1G13130	AT1G13130	-	1:4474683-4478005	5.15111	5.11848	1.65592	-1.62808	5e-05	0.000651615	0.814741	-2.66047	5e-05	0.000430709	Cellulase (glycosyl hydrolase family 5) protein(AT1G13130)	protein_coding	Cornichon family protein	Cornichon family protein; FUNCTIONS IN: molecular_function unknown; INVOLVED IN: intracellular signaling pathway; LOCATED IN: membrane; EXPRESSED IN: male gametophyte, pollen tube; EXPRESSED DURING: L mature pollen stage, M germinated pollen stage; CONTAINS InterPro DOMAIN/s: Cornichon (InterPro:IPR003377); BEST Arabidopsis thaliana protein match is: Cornichon family protein (TAIR:AT1G12390.1); H…
AT5G42530	AT5G42530	-	5:17004737-17005510	1078.59	1072.02	231.873	-2.20893	5e-05	0.000651615	170.775	-2.65897	5e-05	0.000430709	hypothetical protein(AT5G42530)	protein_coding		unknown protein; BEST Arabidopsis thaliana protein match is: unknown protein (TAIR:AT3G03870.2); Has 1807 Blast hits to 1807 proteins in 277 species: Archae - 0; Bacteria - 0; Metazoa - 736; Fungi - 347; Plants - 385; Viruses - 0; Other Eukaryotes - 339 (source: NCBI BLink).
AT5G56370	AT5G56370	-	5:22835930-22837972	1.57131	1.56147	0.295357	-2.40238	5e-05	0.000651615	0.249467	-2.65505	5e-05	0.000430709	F-box/RNI-like/FBD-like domains-containing protein(AT5G56370)	protein_coding	Small nuclear ribonucleoprotein family protein	Small nuclear ribonucleoprotein family protein; FUNCTIONS IN: molecular_function unknown; LOCATED IN: nucleolus, nucleus, small nucleolar ribonucleoprotein complex; EXPRESSED IN: 7 plant structures; EXPRESSED DURING: 6 growth stages; CONTAINS InterPro DOMAIN/s: Like-Sm ribonucleoprotein (LSM) domain (InterPro:IPR001163), Small ribonucleoprotein associated, SmB/SmN (InterPro:IPR017131), Like-Sm ri…
AT3G43120	AT3G43120	-	3:15094047-15095989	8.83427	8.77743	1.62747	-2.43117	5e-05	0.000651615	1.40381	-2.65377	5e-05	0.000430709	SAUR-like auxin-responsive protein family(AT3G43120)	protein_coding	Protein of unknown function (DUF506)	Protein of unknown function (DUF506) ; FUNCTIONS IN: molecular_function unknown; INVOLVED IN: biological_process unknown; LOCATED IN: chloroplast; CONTAINS InterPro DOMAIN/s: Protein of unknown function DUF506, plant (InterPro:IPR006502); BEST Arabidopsis thaliana protein match is: Protein of unknown function (DUF506) (TAIR:AT4G14620.1); Has 397 Blast hits to 394 proteins in 24 species: Archae - …
AT2G28405	AT2G28405	LCR32	2:12153137-12154126	40.5062	40.2451	8.02475	-2.32628	5e-05	0.000651615	6.46155	-2.64819	5e-05	0.000430709	low-molecular-weight cysteine-rich 32(LCR32)	protein_coding	DNAJ heat shock family protein	DNAJ heat shock family protein; FUNCTIONS IN: unfolded protein binding, heat shock protein binding, ATP binding; INVOLVED IN: protein folding, response to heat; LOCATED IN: chloroplast thylakoid membrane, chloroplast; EXPRESSED IN: 23 plant structures; EXPRESSED DURING: 13 growth stages; CONTAINS InterPro DOMAIN/s: Molecular chaperone, heat shock protein, Hsp40, DnaJ (InterPro:IPR015609), HSP40/D…
AT4G23560	AT4G23560	-	4:12291631-12295859	5.71582	5.67956	2.08614	-1.44494	5e-05	0.000651615	0.918239	-2.63802	5e-05	0.000430709	glycosyl hydrolase 9B15(GH9B15)	protein_coding	HMG (high mobility group) box protein	Encodes a protein containing three copies of the HMG (high mobility group)-box domain. The two Arabidopsis 3xHMG-box proteins are: AT4G11080 (3xHMG-box1) and AT4G23800 (3xHMG-box2). Interacts with mitotic and meiotic chromosomes.
AT2G46950	AT2G46950	CYP709B2	2:19288867-19291632	5.47869	5.44389	1.41066	-1.94827	5e-05	0.000651615	0.884391	-2.63107	5e-05	0.000430709	cytochrome P450, family 709, subfamily B, polypeptide 2(CYP709B2)	protein_coding	HXXXD-type acyl-transferase family protein	HXXXD-type acyl-transferase family protein; FUNCTIONS IN: transferase activity, transferring acyl groups other than amino-acyl groups, transferase activity; INVOLVED IN: response to karrikin; LOCATED IN: cellular_component unknown; EXPRESSED IN: 17 plant structures; EXPRESSED DURING: 10 growth stages; CONTAINS InterPro DOMAIN/s: Transferase (InterPro:IPR003480); BEST Arabidopsis thaliana protein …
AT5G47560	AT5G47560	TDT	5:19287368-19291103	15.8766	15.7755	4.05913	-1.95845	5e-05	0.000651615	2.57018	-2.62696	5e-05	0.000430709	tonoplast dicarboxylate transporter(TDT)	protein_coding	Major facilitator superfamily protein	Encodes a sugar-porter family protein that is induced during leaf senescence. The increase in its gene expression during leaf senescence is paralleled by an accumulation of monosaccharides.
AT1G19510	AT1G19510	RL5	1:6756236-6757420	2.42201	2.4065	0.315093	-2.93309	0.0021	0.016118	0.392546	-2.62527	0.0016	0.0091692	RAD-like 5(RL5)	protein_coding	ketose-bisphosphate aldolase class-II family protein	ketose-bisphosphate aldolase class-II family protein; FUNCTIONS IN: in 8 functions; INVOLVED IN: oxidation reduction, pentose-phosphate shunt, valine metabolic process, glycolysis, metabolic process; LOCATED IN: nucleus; EXPRESSED IN: 23 plant structures; EXPRESSED DURING: 13 growth stages; CONTAINS InterPro DOMAIN/s: Aldolase-type TIM barrel (InterPro:IPR013785), 6-phosphogluconate dehydrogenase…
AT2G22807	AT2G22807	-	2:9715048-9716192	7.24731	7.20127	1.60498	-2.16569	0.0001	0.00119332	1.17548	-2.62419	5e-05	0.000430709	Defensin-like (DEFL) family protein(AT2G22807)	protein_coding	Maternally expressed gene (MEG) family protein	Encodes a Maternally expressed gene (MEG) family protein
AT2G22805	AT2G22805	-	2:9712263-9713135	9.48975	9.42854	3.14859	-1.58233	0.00025	0.00265085	1.5407	-2.62279	5e-05	0.000430709	Defensin-like (DEFL) family protein(AT2G22805)	protein_coding		unknown protein; FUNCTIONS IN: molecular_function unknown; INVOLVED IN: biological_process unknown; LOCATED IN: chloroplast; EXPRESSED IN: 16 plant structures; EXPRESSED DURING: 9 growth stages; BEST Arabidopsis thaliana protein match is: unknown protein (TAIR:AT1G16630.1); Has 1844 Blast hits to 1256 proteins in 271 species: Archae - 6; Bacteria - 283; Metazoa - 434; Fungi - 153; Plants - 91; Vi…
AT4G35060	AT4G35060	HIPP25	4:16685611-16686818	2.2885	2.27382	0.385274	-2.56117	5e-05	0.000651615	0.372193	-2.62028	5e-05	0.000430709	Heavy metal transport/detoxification superfamily protein(HIPP25)	protein_coding	Cell cycle regulated microtubule associated protein	Cell cycle regulated microtubule associated protein; CONTAINS InterPro DOMAIN/s: Cell cycle regulated microtubule associated protein (InterPro:IPR022021); BEST Arabidopsis thaliana protein match is: Cell cycle regulated microtubule associated protein (TAIR:AT4G11990.1); Has 112 Blast hits to 104 proteins in 26 species: Archae - 0; Bacteria - 0; Metazoa - 14; Fungi - 3; Plants - 89; Viruses - 0; O…
AT1G13470	AT1G13470	-	1:4620100-4621585	3.54541	3.52346	0.782333	-2.17114	5e-05	0.000651615	0.577167	-2.61889	5e-05	0.000430709	hypothetical protein (DUF1262)(AT1G13470)	protein_coding	Pentatricopeptide repeat (PPR) superfamily protein	Pentatricopeptide repeat (PPR) superfamily protein; CONTAINS InterPro DOMAIN/s: Pentatricopeptide repeat (InterPro:IPR002885); BEST Arabidopsis thaliana protein match is: Tetratricopeptide repeat (TPR)-like superfamily protein (TAIR:AT1G12300.1); Has 65829 Blast hits to 15121 proteins in 316 species: Archae - 4; Bacteria - 59; Metazoa - 1157; Fungi - 1233; Plants - 61014; Viruses - 0; Other Eukar…
AT1G10070	AT1G10070	BCAT2	1:3288086-3296198	15.6468	15.5497	3.09839	-2.3273	5e-05	0.000651615	2.54809	-2.61838	5e-05	0.000430709	branched-chain amino acid transaminase 2(BCAT-2)	protein_coding	COBRA-like protein 6 precursor	COBRA-like protein 6 precursor (COBL6); CONTAINS InterPro DOMAIN/s: Glycosyl-phosphatidyl inositol-anchored, plant (InterPro:IPR006918), COBRA-like (InterPro:IPR017391); BEST Arabidopsis thaliana protein match is: COBRA-like protein 1 precursor (TAIR:AT3G02210.1); Has 376 Blast hits to 369 proteins in 30 species: Archae - 0; Bacteria - 0; Metazoa - 0; Fungi - 0; Plants - 376; Viruses - 0; Other E…
AT3G15500	AT3G15500	NAC055	3:5234456-5236196	6.92907	6.88503	1.57261	-2.1303	5e-05	0.000651615	1.13036	-2.61588	5e-05	0.000430709	NAC domain containing protein 3(NAC3)	protein_coding	Tetratricopeptide repeat (TPR)-like superfamily protein	Encodes PPR2, a pentatricopeptide repeat protein. Binds to plastid 23S rRNA and plays an important role in the first mitotic division during gametogenesis and in cell proliferation during embryogenesis.
AT1G70540	AT1G70540	-	1:26593929-26594770	2.74924	2.73177	0.788694	-1.7923	0.0002	0.00219326	0.450382	-2.60981	5e-05	0.000430709	Plant invertase/pectin methylesterase inhibitor superfamily protein(EDA24)	protein_coding	Protein kinase superfamily protein	Protein kinase superfamily protein; FUNCTIONS IN: protein serine/threonine kinase activity, protein kinase activity, kinase activity, ATP binding; INVOLVED IN: protein amino acid phosphorylation; LOCATED IN: endomembrane system; CONTAINS InterPro DOMAIN/s: Protein kinase, ATP binding site (InterPro:IPR017441), Protein kinase, catalytic domain (InterPro:IPR000719), Serine-threonine/tyrosine-protei…
AT1G52200	AT1G52200	PCR8	1:19439366-19443631	0.883717	0.878395	0.111951	-2.972	0.00115	0.00978465	0.144792	-2.6096	0.00115	0.00695275	PLAC8 family protein(AT1G52200)	protein_coding	Transmembrane amino acid transporter family protein	Transmembrane amino acid transporter family protein; FUNCTIONS IN: amino acid transmembrane transporter activity; INVOLVED IN: amino acid transport; LOCATED IN: plasma membrane, membrane; EXPRESSED IN: 20 plant structures; EXPRESSED DURING: 13 growth stages; CONTAINS InterPro DOMAIN/s: Amino acid transporter, transmembrane (InterPro:IPR013057); BEST Arabidopsis thaliana protein match is: LYS/HIS …
AT3G28750	AT3G28750	-	3:10791498-10792846	202.212	200.916	46.4617	-2.11248	5e-05	0.000651615	33.1702	-2.60791	5e-05	0.000430709	hypothetical protein(AT3G28750)	protein_coding	Protein of unknown function (DUF3537)	Protein of unknown function (DUF3537); CONTAINS InterPro DOMAIN/s: Protein of unknown function DUF3537 (InterPro:IPR021924); BEST Arabidopsis thaliana protein match is: Protein of unknown function (DUF3537) (TAIR:AT1G50630.1); Has 143 Blast hits to 143 proteins in 16 species: Archae - 0; Bacteria - 0; Metazoa - 0; Fungi - 0; Plants - 141; Viruses - 0; Other Eukaryotes - 2 (source: NCBI BLink).
AT4G37520	AT4G37520	PER50	4:17631499-17633249	14.7334	14.6392	2.77623	-2.39863	5e-05	0.000651615	2.41902	-2.60659	5e-05	0.000430709	Peroxidase superfamily protein(AT4G37520)	protein_coding	AGAMOUS-like 24	Encodes a MADS-box protein involved in flowering. Regulates the expression of SOC1 and is also upregulated by SOC1. Binds with IMK3 kinase domain. Phosphorylated by IMK3; likely to be a target for IMK3 kinase domain.
AT1G23200	AT1G23200	PME6	1:8227132-8229661	3.4592	3.43742	1.0737	-1.67873	5e-05	0.000651615	0.570853	-2.59925	5e-05	0.000430709	Plant invertase/pectin methylesterase inhibitor superfamily(AT1G23200)	protein_coding	UDP-glucosyl transferase 85A3	Encodes a putative UDP-glucosyl transferase. At1g22380 was initially identified as encoding the protein AAF87154, which has been classified as a bHLH protein (AtbHLH152). Subsequently it has been found that the AAF87154 protein appears to be encoded by the AT1G23970 genomic locus.
AT3G11840	AT3G11840	PUB24	3:3736577-3738208	0.97037	0.964232	0.206685	-2.22195	0.00215	0.0164208	0.160136	-2.59923	0.00085	0.00533965	E3 ubiquitin-protein ligase PUB24-like protein(PUB24)	protein_coding	Zinc-binding dehydrogenase family protein	Zinc-binding dehydrogenase family protein; FUNCTIONS IN: oxidoreductase activity, binding, zinc ion binding, catalytic activity; INVOLVED IN: oxidation reduction, metabolic process; LOCATED IN: cellular_component unknown; EXPRESSED IN: 8 plant structures; EXPRESSED DURING: L mature pollen stage, M germinated pollen stage, 4 anthesis, petal differentiation and expansion stage; CONTAINS InterPro DO…
AT5G59120	AT5G59120	SBT4.13	5:23864671-23868083	20.1615	20.0347	7.02418	-1.5121	5e-05	0.000651615	3.33027	-2.59789	5e-05	0.000430709	subtilase 4.13(SBT4.13)	protein_coding	Peroxidase superfamily protein	Peroxidase superfamily protein; FUNCTIONS IN: peroxidase activity, xylan 1,4-beta-xylosidase activity; INVOLVED IN: oxidation reduction, response to oxidative stress; LOCATED IN: endomembrane system; EXPRESSED IN: 13 plant structures; EXPRESSED DURING: L mature pollen stage, M germinated pollen stage, 4 anthesis, C globular stage, petal differentiation and expansion stage; CONTAINS InterPro DOMAI…
AT4G36740	AT4G36740	ATHB-40	4:17314452-17316441	13.3309	13.2492	3.61014	-1.87578	5e-05	0.000651615	2.20859	-2.59358	5e-05	0.000430709	homeobox protein 40(HB40)	protein_coding	cellulose synthase like G2	encodes a protein similar to cellulose synthase
AT4G27300	AT4G27300	SD11	4:13666075-13672413	4.93517	4.90509	1.00561	-2.28621	5e-05	0.000651615	0.818822	-2.59148	5e-05	0.000430709	S-locus lectin protein kinase family protein(AT4G27300)	protein_coding	Bifunctional inhibitor/lipid-transfer protein/seed storage 2S albumin superfamily protein	Bifunctional inhibitor/lipid-transfer protein/seed storage 2S albumin superfamily protein; FUNCTIONS IN: lipid binding; INVOLVED IN: lipid transport; LOCATED IN: endomembrane system; EXPRESSED IN: 18 plant structures; EXPRESSED DURING: 9 growth stages; CONTAINS InterPro DOMAIN/s: Bifunctional inhibitor/plant lipid transfer protein/seed storage (InterPro:IPR016140), Plant lipid transfer protein/hy…
AT3G46520	AT3G46520	ACT12	3:17128210-17133462	15.956	15.854	2.81657	-2.49284	5e-05	0.000651615	2.64769	-2.59129	5e-05	0.000430709	actin-12(ACT12)	protein_coding	golgin candidate 6	This gene is predicted to encode a protein that functions as a Golgi apparatus structural component known as a golgin in mammals and yeast. A fluorescently-tagged version of GC6 co-localizes with Golgi markers, and this localization appears to be replicated using the C-terminal (225 aa) portion of the protein.
AT1G74010	AT1G74010	-	1:27832094-27834207	2.43442	2.41905	0.542057	-2.15793	5e-05	0.000651615	0.403967	-2.59127	5e-05	0.000430709	Calcium-dependent phosphotriesterase superfamily protein(AT1G74010)	protein_coding	non-intrinsic ABC protein 5	member of NAP subfamily
AT4G11760	AT4G11760	LCR17	4:7079182-7080445	106.468	105.785	27.5726	-1.93983	5e-05	0.000651615	17.6847	-2.58985	5e-05	0.000430709	low-molecular-weight cysteine-rich 17(LCR17)	protein_coding	Preprotein translocase Sec, Sec61-beta subunit protein	Preprotein translocase Sec, Sec61-beta subunit protein; CONTAINS InterPro DOMAIN/s: Preprotein translocase Sec, Sec61-beta subunit, eukarya (InterPro:IPR016482), Preprotein translocase Sec, Sec61-beta subunit (InterPro:IPR005609); BEST Arabidopsis thaliana protein match is: Preprotein translocase Sec, Sec61-beta subunit protein (TAIR:AT2G45070.4); Has 393 Blast hits to 393 proteins in 149 species…
AT2G27180	AT2G27180	-	2:11620075-11621174	11.0302	10.9597	2.72985	-2.00531	5e-05	0.000651615	1.84339	-2.58103	5e-05	0.000430709	hypothetical protein(AT2G27180)	protein_coding	NAD(P)-linked oxidoreductase superfamily protein	NAD(P)-linked oxidoreductase superfamily protein; FUNCTIONS IN: oxidoreductase activity; INVOLVED IN: oxidation reduction; CONTAINS InterPro DOMAIN/s: Aldo/keto reductase (InterPro:IPR001395), Aldo/keto reductase subgroup (InterPro:IPR020471), Aldo/keto reductase, conserved site (InterPro:IPR018170); BEST Arabidopsis thaliana protein match is: NAD(P)-linked oxidoreductase superfamily protein (TAI…
AT2G13350	AT2G13350	-	2:5536219-5537951	6.51959	6.47779	1.32748	-2.28681	5e-05	0.000651615	1.09038	-2.57995	5e-05	0.000430709	Calcium-dependent lipid-binding (CaLB domain) family protein(AT2G13350)	protein_coding	phloem protein 2-B11	phloem protein 2-B11 (PP2-B11); FUNCTIONS IN: carbohydrate binding; LOCATED IN: nucleus; EXPRESSED IN: 10 plant structures; EXPRESSED DURING: 4 anthesis, F mature embryo stage, petal differentiation and expansion stage, E expanded cotyledon stage, D bilateral stage; CONTAINS InterPro DOMAIN/s: F-box domain, cyclin-like (InterPro:IPR001810), F-box domain, Skp2-like (InterPro:IPR022364); BEST Arabi…
AT1G15125	AT1G15125	-	1:5202592-5205964	38.7256	38.501	3.20888	-3.58476	5e-05	0.000651615	6.48718	-2.57763	5e-05	0.000430709	S-adenosyl-L-methionine-dependent methyltransferases superfamily protein(AT1G15125)	protein_coding		unknown protein; FUNCTIONS IN: molecular_function unknown; INVOLVED IN: biological_process unknown; LOCATED IN: chloroplast; EXPRESSED IN: 23 plant structures; EXPRESSED DURING: 13 growth stages; CONTAINS InterPro DOMAIN/s: Protein of unknown function DUF3110 (InterPro:IPR021503); Has 25 Blast hits to 25 proteins in 8 species: Archae - 0; Bacteria - 0; Metazoa - 0; Fungi - 0; Plants - 25; Viruses…
AT2G18180	AT2G18180	SFH10	2:7910702-7913861	1.73874	1.72769	0.460335	-1.90809	5e-05	0.000651615	0.291551	-2.57623	5e-05	0.000430709	Sec14p-like phosphatidylinositol transfer family protein(AT2G18180)	protein_coding	Tetratricopeptide repeat (TPR)-like superfamily protein	Tetratricopeptide repeat (TPR)-like superfamily protein; CONTAINS InterPro DOMAIN/s: Pentatricopeptide repeat (InterPro:IPR002885); BEST Arabidopsis thaliana protein match is: Pentatricopeptide repeat (PPR) superfamily protein (TAIR:AT1G18485.1); Has 40750 Blast hits to 12883 proteins in 192 species: Archae - 0; Bacteria - 0; Metazoa - 53; Fungi - 56; Plants - 40225; Viruses - 0; Other Eukaryotes…
AT1G28270	AT1G28270	RALFL4	1:9882950-9884189	19.1845	19.0613	4.46357	-2.09438	5e-05	0.000651615	3.21791	-2.57574	5e-05	0.000430709	ralf-like 4(RALFL4)	protein_coding	K-box region and MADS-box transcription factor family protein	Floral homeotic gene encoding a MADS domain protein homologous to AP1. Enhances the flower to shoot transformation in ap1 mutants.
AT3G45810	AT3G45810	RBOHJ	3:16832725-16837792	1.40346	1.39445	0.396074	-1.81585	5e-05	0.000651615	0.235776	-2.5735	5e-05	0.000430709	ferric reductase-like transmembrane component family protein(AT3G45810)	protein_coding		unknown protein; Has 25 Blast hits to 25 proteins in 6 species: Archae - 0; Bacteria - 0; Metazoa - 1; Fungi - 0; Plants - 24; Viruses - 0; Other Eukaryotes - 0 (source: NCBI BLink).
AT4G38190	AT4G38190	CSLD4	4:17909831-17913790	4.44927	4.42084	1.06063	-2.0594	5e-05	0.000651615	0.748454	-2.57158	5e-05	0.000430709	cellulose synthase like D4(CSLD4)	protein_coding	ENTH/ANTH/VHS superfamily protein	ENTH/ANTH/VHS superfamily protein; FUNCTIONS IN: phospholipid binding, clathrin binding, binding, phosphatidylinositol binding; INVOLVED IN: clathrin coat assembly; LOCATED IN: clathrin coat; EXPRESSED IN: 14 plant structures; EXPRESSED DURING: 10 growth stages; CONTAINS InterPro DOMAIN/s: Epsin-like, N-terminal (InterPro:IPR013809), ANTH (InterPro:IPR011417), ENTH/VHS (InterPro:IPR008942), Clath…
AT4G30270	AT4G30270	XTH24	4:14819191-14820595	62.3152	61.9165	11.6121	-2.4147	5e-05	0.000651615	10.4828	-2.57156	5e-05	0.000430709	xyloglucan endotransglucosylase/hydrolase 24(XTH24)	protein_coding	Ribosomal protein L19 family protein	Ribosomal protein L19 family protein; FUNCTIONS IN: structural constituent of ribosome; INVOLVED IN: translation, ribosome biogenesis; LOCATED IN: ribosome, chloroplast stroma, chloroplast, membrane, chloroplast envelope; EXPRESSED IN: 22 plant structures; EXPRESSED DURING: 13 growth stages; CONTAINS InterPro DOMAIN/s: Ribosomal protein L19 (InterPro:IPR001857); BEST Arabidopsis thaliana protein …
AT4G15530	AT4G15530	PPDK	4:8862743-8870979	28.3284	28.1482	6.77317	-2.05514	5e-05	0.000651615	4.76563	-2.57151	5e-05	0.000430709	pyruvate orthophosphate dikinase(PPDK)	protein_coding	Protein of unknown function (DUF3741)	FUNCTIONS IN: molecular_function unknown; INVOLVED IN: biological_process unknown; LOCATED IN: mitochondrion; EXPRESSED IN: 22 plant structures; EXPRESSED DURING: 13 growth stages; CONTAINS InterPro DOMAIN/s: Protein of unknown function DUF3741 (InterPro:IPR022212); BEST Arabidopsis thaliana protein match is: Phosphatidylinositol N-acetyglucosaminlytransferase subunit P-related (TAIR:AT2G45900.1)…
AT3G22231	AT3G22231	PCC1	3:7845822-7846833	27.6729	27.5098	9.46064	-1.53993	5e-05	0.000651615	4.66318	-2.56909	5e-05	0.000430709	pathogen and circadian controlled 1(PCC1)	protein_coding	Plant protein of unknown function (DUF868)	Plant protein of unknown function (DUF868); FUNCTIONS IN: molecular_function unknown; INVOLVED IN: biological_process unknown; LOCATED IN: endomembrane system; CONTAINS InterPro DOMAIN/s: Protein of unknown function DUF868, plant (InterPro:IPR008586); BEST Arabidopsis thaliana protein match is: Plant protein of unknown function (DUF868) (TAIR:AT4G12690.2); Has 284 Blast hits to 284 proteins in 16…
AT5G19610	AT5G19610	GNL2	5:6617664-6622104	1.6732	1.66242	0.513562	-1.69468	5e-05	0.000651615	0.282121	-2.56822	5e-05	0.000430709	GNOM-like 2(GNL2)	protein_coding	Protein of unknown function (DUF3741)	Target promoter of the male germline-specific transcription factor DUO1.
AT5G53700	AT5G53700	-	5:21801142-21802788	3.97286	3.94776	0.736666	-2.42195	5e-05	0.000651615	0.671736	-2.56421	5e-05	0.000430709	RNA-binding (RRM/RBD/RNP motifs) family protein(AT5G53700)	protein_coding		unknown protein; FUNCTIONS IN: molecular_function unknown; INVOLVED IN: biological_process unknown; LOCATED IN: endomembrane system; BEST Arabidopsis thaliana protein match is: unknown protein (TAIR:AT2G25510.2); Has 30201 Blast hits to 17322 proteins in 780 species: Archae - 12; Bacteria - 1396; Metazoa - 17338; Fungi - 3422; Plants - 5037; Viruses - 0; Other Eukaryotes - 2996 (source: NCBI BLin…
AT2G15535	AT2G15535	LCR10	2:6778190-6778879	5.61585	5.57971	1.75914	-1.66532	0.0005	0.00479112	0.949974	-2.56355	5e-05	0.000430709	low-molecular-weight cysteine-rich 10(LCR10)	protein_coding	Protein of unknown function (DUF789)	Protein of unknown function (DUF789); CONTAINS InterPro DOMAIN/s: Protein of unknown function DUF789 (InterPro:IPR008507); BEST Arabidopsis thaliana protein match is: Protein of unknown function (DUF789) (TAIR:AT1G15030.1); Has 265 Blast hits to 263 proteins in 17 species: Archae - 0; Bacteria - 0; Metazoa - 0; Fungi - 0; Plants - 263; Viruses - 0; Other Eukaryotes - 2 (source: NCBI BLink).
AT5G07430	AT5G07430	PME50	5:2352435-2354338	64.244	63.8328	15.61	-2.03183	5e-05	0.000651615	10.874	-2.56268	5e-05	0.000430709	Pectin lyase-like superfamily protein(AT5G07430)	protein_coding		unknown protein; Has 30201 Blast hits to 17322 proteins in 780 species: Archae - 12; Bacteria - 1396; Metazoa - 17338; Fungi - 3422; Plants - 5037; Viruses - 0; Other Eukaryotes - 2996 (source: NCBI BLink).
AT3G28130	AT3G28130	-	3:10465259-10468958	26.5743	26.411	4.94043	-2.41843	5e-05	0.000651615	4.49846	-2.56253	5e-05	0.000430709	nodulin MtN21 /EamA-like transporter family protein(UMAMIT44)	protein_coding	zinc-finger protein 2	Encodes zinc finger protein. mRNA levels are upregulated in response to ABA, high salt, and mild dessication. The protein is localized to the nucleus and acts as a transcriptional repressor.
AT1G78460	AT1G78460	-	1:29518183-29519323	30.4233	30.2304	8.51417	-1.82806	5e-05	0.000651615	5.15985	-2.55978	5e-05	0.000430709	SOUL heme-binding family protein(AT1G78460)	protein_coding	NmrA-like negative transcriptional regulator family protein	isoflavone reductase, putative, identical to SP:P52577 Isoflavone reductase homolog P3 (EC 1.3.1.-) {Arabidopsis thaliana}; contains Pfam profile PF02716: isoflavone reductase. Involved in response to oxidative stress.
AT5G20690	AT5G20690	PRK6	5:7002452-7004775	0.749997	0.745214	0.176933	-2.07445	0.00085	0.00755671	0.127905	-2.55182	0.0002	0.00151105	Leucine-rich repeat protein kinase family protein(PRK6)	protein_coding	GDSL-like Lipase/Acylhydrolase superfamily protein	GDSL-like Lipase/Acylhydrolase superfamily protein; FUNCTIONS IN: hydrolase activity, acting on ester bonds, carboxylesterase activity; INVOLVED IN: lipid metabolic process; LOCATED IN: endomembrane system; EXPRESSED IN: 22 plant structures; EXPRESSED DURING: 13 growth stages; CONTAINS InterPro DOMAIN/s: Lipase, GDSL (InterPro:IPR001087); BEST Arabidopsis thaliana protein match is: GDSL-like Lipa…
AT1G55570	AT1G55570	-	1:20757766-20760268	85.4838	84.9363	20.7873	-2.03068	5e-05	0.000651615	14.5816	-2.5515	5e-05	0.000430709	SKU5 similar 12(sks12)	protein_coding	structural molecules;transmembrane receptors;structural molecules	structural molecules;transmembrane receptors;structural molecules; FUNCTIONS IN: transmembrane receptor activity, structural molecule activity; INVOLVED IN: signal transduction, innate immune response; LOCATED IN: intrinsic to membrane; EXPRESSED IN: 22 plant structures; EXPRESSED DURING: 12 growth stages; CONTAINS InterPro DOMAIN/s: PapD-like (InterPro:IPR008962), Major sperm protein (InterPro:I…
AT2G20430	AT2G20430	RIC6	2:8808413-8810200	1.61661	1.60627	0.570508	-1.49339	0.00165	0.0131939	0.277327	-2.54331	5e-05	0.000430709	ROP-interactive CRIB motif-containing protein 6(RIC6)	protein_coding	Calcium-dependent lipid-binding (CaLB domain) family protein	Calcium-dependent lipid-binding (CaLB domain) family protein; FUNCTIONS IN: molecular_function unknown; INVOLVED IN: biological_process unknown; LOCATED IN: endomembrane system; EXPRESSED IN: 9 plant structures; EXPRESSED DURING: L mature pollen stage, M germinated pollen stage, 4 anthesis, C globular stage, petal differentiation and expansion stage; CONTAINS InterPro DOMAIN/s: C2 calcium/lipid-b…
AT2G47050	AT2G47050	-	2:19331544-19332659	161.743	160.705	38.4851	-2.06204	5e-05	0.000651615	27.8041	-2.54034	5e-05	0.000430709	Plant invertase/pectin methylesterase inhibitor superfamily protein(AT2G47050)	protein_coding	Phosphoinositide-specific phospholipase C family protein	Phosphoinositide-specific phospholipase C family protein; FUNCTIONS IN: phospholipase C activity, phosphoinositide phospholipase C activity, phosphoric diester hydrolase activity; INVOLVED IN: signal transduction, intracellular signaling pathway, lipid metabolic process; LOCATED IN: cellular_component unknown; CONTAINS InterPro DOMAIN/s: Phospholipase C, phosphoinositol-specific, EF-hand-like (In…
AT3G20865	AT3G20865	AGP40	3:7308503-7308962	141.692	140.788	32.8024	-2.10165	5e-05	0.000651615	24.3723	-2.53945	5e-05	0.000430709	arabinogalactan protein 40(AGP40)	protein_coding	glycerol-3-phosphate acyltransferase 5	sn-glycerol-3-phosphate 2-O-acyltransferas, involved in the biosynthesis of suberin polyester.
AT4G13790	AT4G13790	-	4:7999515-8000372	1.78639	1.77508	0.741413	-1.25953	0.0082	0.0489529	0.307509	-2.53835	0.001	0.00615471	SAUR-like auxin-responsive protein family(AT4G13790)	protein_coding	Plant invertase/pectin methylesterase inhibitor superfamily protein	Plant invertase/pectin methylesterase inhibitor superfamily protein; FUNCTIONS IN: enzyme inhibitor activity, pectinesterase inhibitor activity, pectinesterase activity; INVOLVED IN: biological_process unknown; LOCATED IN: endomembrane system; EXPRESSED IN: 9 plant structures; EXPRESSED DURING: L mature pollen stage, M germinated pollen stage, 4 anthesis, C globular stage, petal differentiation a…
AT5G24210	AT5G24210	-	5:8217190-8219720	3.80019	3.77678	0.745311	-2.34124	5e-05	0.000651615	0.655104	-2.53627	5e-05	0.000430709	alpha/beta-Hydrolases superfamily protein(AT5G24210)	protein_coding	Eukaryotic aspartyl protease family protein	Eukaryotic aspartyl protease family protein; FUNCTIONS IN: aspartic-type endopeptidase activity; INVOLVED IN: proteolysis; LOCATED IN: cell wall, plant-type cell wall; EXPRESSED IN: 23 plant structures; EXPRESSED DURING: 13 growth stages; CONTAINS InterPro DOMAIN/s: Peptidase aspartic, catalytic (InterPro:IPR009007), Peptidase aspartic (InterPro:IPR021109), Peptidase A1 (InterPro:IPR001461); BEST…
AT1G23570	AT1G23570	-	1:8354805-8356507	69.9862	69.5505	12.0913	-2.52409	5e-05	0.000651615	12.0698	-2.53566	5e-05	0.000430709	hypothetical protein (DUF220)(AT1G23570)	protein_coding	poly(A) binding protein 3	Putative poly(A) binding protein May there fore function in posttranscriptional regulation, including mRNA turnover and translational initiation. Expression detected only in floral organs.
AT3G53080	AT3G53080	-	3:19677937-19678790	3.73661	3.71255	0.944675	-1.97452	0.0002	0.00219326	0.644552	-2.53536	5e-05	0.000430709	D-galactoside/L-rhamnose binding SUEL lectin protein(AT3G53080)	protein_coding	Histone superfamily protein	Encodes a histone 2B (H2B) protein. This protein can be ubiquitinated in planta, and this modification depends on the HUB1 and HUB2 E3 ubiquitin ligases as well as the UBC1 and UBC2 E2 ubiquitin conjugating enzymes. Lysine 146 appears to be the site of the ubiquitin addition.
AT1G23140	AT1G23140	CAR8	1:8202145-8203301	4.16393	4.13752	0.874369	-2.24245	5e-05	0.000651615	0.718471	-2.53494	5e-05	0.000430709	Calcium-dependent lipid-binding (CaLB domain) family protein(AT1G23140)	protein_coding	UDP-glucosyl transferase 85A2	UDP-glucosyl transferase 85A2 (UGT85A2); FUNCTIONS IN: UDP-glycosyltransferase activity, transferase activity, transferring glycosyl groups, glucuronosyltransferase activity; INVOLVED IN: metabolic process; LOCATED IN: cellular_component unknown; EXPRESSED IN: 21 plant structures; EXPRESSED DURING: 11 growth stages; CONTAINS InterPro DOMAIN/s: UDP-glucuronosyl/UDP-glucosyltransferase (InterPro:IP…
AT3G50440	AT3G50440	MES10	3:18713675-18718396	32.1659	31.9643	7.93147	-2.0108	5e-05	0.000651615	5.56171	-2.53193	5e-05	0.000430709	methylesterase(MES10)	protein_coding	low-molecular-weight cysteine-rich 33	Encodes a member of a family of small,secreted, cysteine rich protein with sequence similarity to the PCP (pollen coat protein) gene family.
AT3G14560	AT3G14560	-	3:4889062-4890215	10.7041	10.6357	3.16029	-1.75079	5e-05	0.000651615	1.85684	-2.52724	5e-05	0.000430709	hypothetical protein(AT3G14560)	protein_coding		Encodes a defensin-like (DEFL) family protein.
AT2G04675	AT2G04675	-	2:1637436-1638647	3.71319	3.68939	1.05328	-1.80849	0.00145	0.0118557	0.64618	-2.52265	0.00105	0.00642629	hypothetical protein(AT2G04675)	protein_coding	D-mannose binding lectin protein with Apple-like carbohydrate-binding domain	curculin-like (mannose-binding) lectin family protein, low similarity to ser/thr protein kinase from Zea mays (GI:2598067); contains Pfam lectin (probable mannose binding) domain PF01453 but not the protein kinase domain of the Z. mays protein
AT4G13240	AT4G13240	ROPGEF9	4:7679949-7682622	1.85811	1.84618	0.433441	-2.09063	5e-05	0.000651615	0.323394	-2.52247	5e-05	0.000430709	RHO guanyl-nucleotide exchange factor 9(ROPGEF9)	protein_coding	Galactose mutarotase-like superfamily protein	Galactose mutarotase-like superfamily protein; FUNCTIONS IN: carbohydrate binding, isomerase activity, aldose 1-epimerase activity, catalytic activity; INVOLVED IN: galactose metabolic process, N-terminal protein myristoylation, carbohydrate metabolic process; LOCATED IN: cellular_component unknown; EXPRESSED IN: 17 plant structures; EXPRESSED DURING: 11 growth stages; CONTAINS InterPro DOMAIN/s:…
AT3G29060	AT3G29060	PHO1-H9	3:11044730-11048677	1.45862	1.44927	0.314462	-2.20437	5e-05	0.000651615	0.254844	-2.51692	5e-05	0.000430709	EXS (ERD1/XPR1/SYG1) family protein(AT3G29060)	protein_coding	B-box type zinc finger protein with CCT domain	B-box type zinc finger protein with CCT domain; FUNCTIONS IN: sequence-specific DNA binding transcription factor activity, zinc ion binding; INVOLVED IN: regulation of transcription; LOCATED IN: intracellular; CONTAINS InterPro DOMAIN/s: CCT domain (InterPro:IPR010402), Zinc finger, B-box (InterPro:IPR000315); BEST Arabidopsis thaliana protein match is: B-box type zinc finger protein with CCT dom…
AT2G31425	AT2G31425	-	2:13394714-13395767	22.2813	22.1393	7.80934	-1.50334	5e-05	0.000651615	3.89513	-2.51609	5e-05	0.000430709	Plant invertase/pectin methylesterase inhibitor superfamily protein(AT2G31425)	protein_coding	2-oxoglutarate (2OG) and Fe(II)-dependent oxygenase superfamily protein	encodes a protein whose sequence is similar to ACC oxidase
AT5G43470	AT5G43470	RPP8	5:17462546-17467643	33.3384	33.1342	6.70203	-2.30565	5e-05	0.000651615	5.83536	-2.51429	5e-05	0.000430709	Disease resistance protein (CC-NBS-LRR class) family(RPP8)	protein_coding	Major facilitator superfamily protein	Major facilitator superfamily protein; FUNCTIONS IN: transporter activity; INVOLVED IN: oligopeptide transport; LOCATED IN: membrane; EXPRESSED IN: petal, leaf whorl, flower; EXPRESSED DURING: 4 anthesis, petal differentiation and expansion stage; CONTAINS InterPro DOMAIN/s: Oligopeptide transporter (InterPro:IPR000109), Major facilitator superfamily, general substrate transporter (InterPro:IPR01…
AT2G40000	AT2G40000	HSPRO2	2:16700489-16702336	38.5538	38.3089	10.1017	-1.92309	5e-05	0.000651615	6.8028	-2.50267	5e-05	0.000430709	ortholog of sugar beet HS1 PRO-1 2(HSPRO2)	protein_coding	NAC domain containing protein 41	NAC domain containing protein 41 (NAC041); FUNCTIONS IN: sequence-specific DNA binding transcription factor activity; INVOLVED IN: multicellular organismal development, regulation of transcription; EXPRESSED IN: 22 plant structures; EXPRESSED DURING: 13 growth stages; CONTAINS InterPro DOMAIN/s: No apical meristem (NAM) protein (InterPro:IPR003441); BEST Arabidopsis thaliana protein match is: NAC…
AT4G35010	AT4G35010	BGAL11	4:16667836-16672188	70.2541	69.8041	17.7263	-1.97742	5e-05	0.000651615	12.4383	-2.4978	5e-05	0.000430709	beta-galactosidase 11(BGAL11)	protein_coding		unknown protein; FUNCTIONS IN: molecular_function unknown; INVOLVED IN: biological_process unknown; LOCATED IN: chloroplast; EXPRESSED IN: 20 plant structures; EXPRESSED DURING: 13 growth stages; CONTAINS InterPro DOMAIN/s: Protein of unknown function DUF2499 (InterPro:IPR019634); Has 319 Blast hits to 317 proteins in 103 species: Archae - 0; Bacteria - 147; Metazoa - 0; Fungi - 0; Plants - 64; V…
AT5G64790	AT5G64790	-	5:25902532-25904804	12.0423	11.9654	3.05	-1.97198	5e-05	0.000651615	2.13313	-2.49706	5e-05	0.000430709	O-Glycosyl hydrolases family 17 protein(AT5G64790)	protein_coding	basic helix-loop-helix (bHLH) DNA-binding superfamily protein	Encodes a basic helix-loop-helix (bHLH) transcription factor that is necessary and sufficient for the asymmetric divisions that establish the stomatal lineage in Arabidopsis thaliana. Expression of SPCH in young epidermal cells allows these cells to make asymmetric divisions. SPCH is a substrate of a kinase MPK3 and MPK6.
AT5G02200	AT5G02200	FHL	5:437364-439019	1.79685	1.78556	0.668321	-1.41776	0.0021	0.016118	0.321149	-2.48415	0.0003	0.00216705	far-red-elongated hypocotyl1-like protein(FHL)	protein_coding	IQ-domain 25	IQ-domain 25 (IQD25); CONTAINS InterPro DOMAIN/s: IQ calmodulin-binding region (InterPro:IPR000048); BEST Arabidopsis thaliana protein match is: IQ-domain 26 (TAIR:AT3G16490.1); Has 784 Blast hits to 779 proteins in 46 species: Archae - 0; Bacteria - 0; Metazoa - 25; Fungi - 2; Plants - 731; Viruses - 0; Other Eukaryotes - 26 (source: NCBI BLink).
AT1G49310	AT1G49310	-	1:18237700-18238497	2.37061	2.35579	0.61813	-1.93023	0.00125	0.0104881	0.42508	-2.47945	0.0013	0.00772725	transmembrane protein(AT1G49310)	protein_coding	Haloacid dehalogenase-like hydrolase (HAD) superfamily protein	Haloacid dehalogenase-like hydrolase (HAD) superfamily protein; FUNCTIONS IN: catalytic activity, trehalose-phosphatase activity; INVOLVED IN: trehalose biosynthetic process, metabolic process; EXPRESSED IN: 14 plant structures; EXPRESSED DURING: 4 anthesis, C globular stage, F mature embryo stage, petal differentiation and expansion stage, E expanded cotyledon stage; CONTAINS InterPro DOMAIN/s: …
AT1G17020	AT1G17020	SRG1	1:5820079-5822013	0.999523	0.99306	0.169992	-2.54641	0.0007	0.00640076	0.179432	-2.4778	0.00035	0.00248073	senescence-related gene 1(SRG1)	protein_coding		unknown protein; Has 5 Blast hits to 5 proteins in 1 species: Archae - 0; Bacteria - 0; Metazoa - 0; Fungi - 0; Plants - 5; Viruses - 0; Other Eukaryotes - 0 (source: NCBI BLink).
AT5G46650	AT5G46650	ATL30	5:18930245-18931312	7.21211	7.16585	1.66406	-2.10643	5e-05	0.000651615	1.29752	-2.47467	5e-05	0.000430709	RING/U-box superfamily protein(AT5G46650)	protein_coding	Nucleotide-sugar transporter family protein	Nucleotide-sugar transporter family protein; FUNCTIONS IN: organic anion transmembrane transporter activity; LOCATED IN: endomembrane system, membrane; EXPRESSED IN: 8 plant structures; EXPRESSED DURING: M germinated pollen stage, 4 anthesis, petal differentiation and expansion stage, E expanded cotyledon stage; CONTAINS InterPro DOMAIN/s: Protein of unknown function DUF6, transmembrane (InterPro…
AT1G47510	AT1G47510	IP5P11	1:17435524-17438490	1.11898	1.11185	0.426999	-1.38066	0.0015	0.0121777	0.201457	-2.47363	0.0002	0.00151105	inositol polyphosphate 5-phosphatase 11(5PTASE11)	protein_coding	Leucine-rich repeat (LRR) family protein	Leucine-rich repeat (LRR) family protein; INVOLVED IN: signal transduction; LOCATED IN: cell wall, membrane, plant-type cell wall; EXPRESSED IN: 22 plant structures; EXPRESSED DURING: 13 growth stages; CONTAINS InterPro DOMAIN/s: Leucine-rich repeat-containing N-terminal domain, type 2 (InterPro:IPR013210), Leucine-rich repeat (InterPro:IPR001611); BEST Arabidopsis thaliana protein match is: Leuc…
AT1G22890	AT1G22890	-	1:8102727-8103588	9.22818	9.17095	1.86375	-2.29887	5e-05	0.000651615	1.66385	-2.47152	5e-05	0.000430709	transmembrane protein(AT1G22890)	protein_coding	Histone H3 K4-specific methyltransferase SET7/9 family protein	Histone H3 K4-specific methyltransferase SET7/9 family protein; CONTAINS InterPro DOMAIN/s: MORN motif (InterPro:IPR003409); BEST Arabidopsis thaliana protein match is: Histone H3 K4-specific methyltransferase SET7/9 family protein (TAIR:AT1G77660.1); Has 24355 Blast hits to 6247 proteins in 541 species: Archae - 0; Bacteria - 3533; Metazoa - 3700; Fungi - 215; Plants - 2241; Viruses - 0; Other E…
AT3G44630	AT3G44630	-	3:16195847-16201225	9.17658	9.11984	1.74596	-2.38499	5e-05	0.000651615	1.65851	-2.46806	5e-05	0.000430709	Disease resistance protein (TIR-NBS-LRR class) family(AT3G44630)	protein_coding	low-molecular-weight cysteine-rich 4	Encodes a member of a family of small,secreted, cysteine rich protein with sequence similarity to the PCP (pollen coat protein) gene family.
AT3G06490	AT3G06490	MYB108	3:2003392-2006727	2.31012	2.29558	0.67204	-1.77224	5e-05	0.000651615	0.418787	-2.46368	5e-05	0.000430709	myb domain protein 108(MYB108)	protein_coding	Leucine-rich repeat protein kinase family protein	Leucine-rich repeat protein kinase family protein; FUNCTIONS IN: protein serine/threonine kinase activity, protein kinase activity, ATP binding; INVOLVED IN: transmembrane receptor protein tyrosine kinase signaling pathway, protein amino acid phosphorylation; LOCATED IN: endomembrane system; EXPRESSED IN: 21 plant structures; EXPRESSED DURING: 13 growth stages; CONTAINS InterPro DOMAIN/s: Protein…
AT3G13390	AT3G13390	-	3:4346329-4353396	62.1211	61.7249	15.9174	-1.95525	5e-05	0.000651615	11.3655	-2.45042	5e-05	0.000430709	SKU5 similar 11(sks11)	protein_coding	WVD2-like 1	Member of a small gene family which have a KLEEK domain which may be involved in protein- protein interactions. Over expression of WDL1 results in abnormal root development.
AT5G14380	AT5G14380	AGP6	5:4635643-4636676	134.036	133.176	35.3701	-1.91273	5e-05	0.000651615	24.562	-2.44813	5e-05	0.000430709	arabinogalactan protein 6(AGP6)	protein_coding	hexokinase-like 3	Encodes a putative hexokinase.
AT1G11040	AT1G11040	-	1:3678980-3681032	0.757802	0.752962	0.203502	-1.88754	0.00205	0.0158346	0.138871	-2.44807	0.00165	0.0093869	HSP40/DnaJ peptide-binding protein(AT1G11040)	protein_coding	phloem protein 2-A10	phloem protein 2-A10 (PP2-A10); BEST Arabidopsis thaliana protein match is: phloem protein 2-A9 (TAIR:AT1G31200.1); Has 113 Blast hits to 113 proteins in 20 species: Archae - 0; Bacteria - 0; Metazoa - 0; Fungi - 0; Plants - 113; Viruses - 0; Other Eukaryotes - 0 (source: NCBI BLink).
AT2G21480	AT2G21480	-	2:9202493-9205471	1.92738	1.91502	0.483691	-1.9852	5e-05	0.000651615	0.353391	-2.44731	5e-05	0.000430709	Malectin/receptor-like protein kinase family protein(AT2G21480)	protein_coding	pathogenesis-related gene 1	PR1 gene expression is induced in response to a variety of pathogens. It is a useful molecular marker for the SAR response. Though the Genbank record for the cDNA associated to this gene is called 'PR-1-like', the sequence actually corresponds to PR1. Expression of this gene is salicylic-acid responsive.
AT2G47130	AT2G47130	SDR3A	2:19349347-19350650	4.69987	4.67129	1.54312	-1.59797	5e-05	0.000651615	0.862311	-2.44634	5e-05	0.000430709	NAD(P)-binding Rossmann-fold superfamily protein(SDR3)	protein_coding	Double Clp-N motif-containing P-loop nucleoside triphosphate hydrolases superfamily protein	Encodes a member of an eight-gene family (SMAX1 and SMAX1-like) that has weak similarity to AtHSP101, a ClpB chaperonin required for thermotolerance.
AT1G48260	AT1G48260	CIPK17	1:17813885-17817441	0.579879	0.57616	0.150422	-1.93746	0.001	0.00865369	0.106611	-2.4434	0.00035	0.00248073	CBL-interacting protein kinase 17(CIPK17)	protein_coding	forkhead-associated (FHA) domain-containing protein	Encodes PS1 (Parallel Spindle 1). Mutations in PS1 lead to diploid male spores, diploid pollen grains, and spontaneous triploid plants in the next generation. Female meiosis is not affected in the mutants.
AT2G45210	AT2G45210	SAUR36	2:18641562-18642739	2.2586	2.24395	0.364355	-2.62262	5e-05	0.000651615	0.417367	-2.43604	0.0001	0.000814594	SAUR-like auxin-responsive protein family(SAUR36)	protein_coding	lipid transfer protein 2	Involved in lipid transfer between membranes. Belongs to a family of Lipid transfer proteins. Sequence similarity to other plant/Arabidopsis LPT genes but highest similarity to LPT1. Stress and pathogen-inducible motifs found in the upstream region. Expressed in flower, leaves and siliques but absent in roots. Predicted to be a member of PR-14 pathogenesis-related protein family with the followin…
AT3G44480	AT3G44480	RPP1	3:16090459-16097400	18.1176	18.0054	3.6328	-2.30928	5e-05	0.000651615	3.34876	-2.4357	5e-05	0.000430709	Disease resistance protein (TIR-NBS-LRR class) family(RPP1)	protein_coding	Serinc-domain containing serine and sphingolipid biosynthesis protein	Serinc-domain containing serine and sphingolipid biosynthesis protein; LOCATED IN: membrane; EXPRESSED IN: 10 plant structures; EXPRESSED DURING: LP.06 six leaves visible, LP.04 four leaves visible, 4 anthesis, petal differentiation and expansion stage; CONTAINS InterPro DOMAIN/s: TMS membrane protein/tumour differentially expressed protein (InterPro:IPR005016); BEST Arabidopsis thaliana protein …
AT3G01270	AT3G01270	-	3:82580-84901	176.371	175.24	47.4945	-1.8835	5e-05	0.000651615	32.6124	-2.43512	5e-05	0.000430709	Pectate lyase family protein(AT3G01270)	protein_coding	Haloacid dehalogenase-like hydrolase (HAD) superfamily protein	Haloacid dehalogenase-like hydrolase (HAD) superfamily protein; FUNCTIONS IN: hydrolase activity, catalytic activity, phosphoglycolate phosphatase activity; INVOLVED IN: metabolic process; LOCATED IN: mitochondrion; EXPRESSED IN: 24 plant structures; EXPRESSED DURING: 15 growth stages; CONTAINS InterPro DOMAIN/s: Haloacid dehalogenase-like hydrolase (InterPro:IPR005834), Haloacid dehydrogenase/ep…
AT1G04450	AT1G04450	RIC3	1:1208520-1210026	5.34133	5.30709	1.22313	-2.11734	5e-05	0.000651615	0.987792	-2.43492	5e-05	0.000430709	ROP-interactive CRIB motif-containing protein 3(RIC3)	protein_coding	FASCICLIN-like arabinoogalactan 9	fasciclin-like arabinogalactan-protein 9 (Fla9)
AT5G46970	AT5G46970	-	5:19063754-19064418	3.79154	3.76686	0.766436	-2.29712	0.0004	0.00398719	0.701758	-2.43374	5e-05	0.000430709	Plant invertase/pectin methylesterase inhibitor superfamily protein(AT5G46970)	protein_coding	alpha/beta-Hydrolases superfamily protein	alpha/beta-Hydrolases superfamily protein; CONTAINS InterPro DOMAIN/s: Acetyl xylan esterase (InterPro:IPR008391); Has 1590 Blast hits to 1588 proteins in 559 species: Archae - 54; Bacteria - 1372; Metazoa - 0; Fungi - 31; Plants - 36; Viruses - 0; Other Eukaryotes - 97 (source: NCBI BLink).
AT1G18590	AT1G18590	SOT17	1:6398530-6400029	1.91246	1.90068	0.721978	-1.39649	0.0003	0.00310104	0.355669	-2.42682	5e-05	0.000430709	sulfotransferase 17(SOT17)	protein_coding	Phosphoinositide phosphatase family protein	Phosphoinositide phosphatase family protein; CONTAINS InterPro DOMAIN/s: Synaptojanin, N-terminal (InterPro:IPR002013); BEST Arabidopsis thaliana protein match is: Phosphoinositide phosphatase family protein (TAIR:AT3G14205.1); Has 1726 Blast hits to 1665 proteins in 230 species: Archae - 0; Bacteria - 0; Metazoa - 581; Fungi - 579; Plants - 272; Viruses - 0; Other Eukaryotes - 294 (source: NCBI …
AT5G26060	AT5G26060	-	5:9104729-9105525	13.0313	12.9472	2.79186	-2.21335	5e-05	0.000651615	2.42902	-2.42354	5e-05	0.000430709	Plant self-incompatibility protein S1 family(AT5G26060)	protein_coding	NAC (No Apical Meristem) domain transcriptional regulator superfamily protein	induced by wounding, belongs to a large family of putative transcriptional activators with NAC domain.
AT2G29790	AT2G29790	-	2:12720613-12722527	85.814	85.2601	22.0071	-1.9539	5e-05	0.000651615	16.0216	-2.42119	5e-05	0.000430709	maternally expressed family protein(AT2G29790)	protein_coding	Protein of unknown function (DUF607)	Protein of unknown function (DUF607); CONTAINS InterPro DOMAIN/s: Protein of unknown function DUF607 (InterPro:IPR006769); BEST Arabidopsis thaliana protein match is: Protein of unknown function (DUF607) (TAIR:AT4G36820.1); Has 364 Blast hits to 364 proteins in 117 species: Archae - 0; Bacteria - 0; Metazoa - 147; Fungi - 45; Plants - 131; Viruses - 0; Other Eukaryotes - 41 (source: NCBI BLink).
AT1G61563	AT1G61563	RALFL8	1:22714920-22717610	228.191	226.732	61.7888	-1.87557	5e-05	0.000651615	42.6182	-2.4207	5e-05	0.000430709	ralf-like 8(RALFL8)	protein_coding	Esterase/lipase/thioesterase family protein	Encodes a protein with phytyl ester synthesis and diacylglycerol acyltransferase activities that is involved in the deposition of free phytol and free fatty acids in the form of phytyl esters in chloroplasts, a process involved in maintaining the integrity of the photosynthetic membrane during abiotic stress and senescence.
AT2G38500	AT2G38500	-	2:16117394-16119187	4.59806	4.56894	1.44117	-1.66462	5e-05	0.000651615	0.860195	-2.41829	5e-05	0.000430709	2-oxoglutarate (2OG) and Fe(II)-dependent oxygenase superfamily protein(AT2G38500)	protein_coding	Protein of unknown function (DUF1218)	Protein of unknown function (DUF1218); FUNCTIONS IN: molecular_function unknown; INVOLVED IN: biological_process unknown; LOCATED IN: endomembrane system; EXPRESSED IN: 18 plant structures; EXPRESSED DURING: 9 growth stages; CONTAINS InterPro DOMAIN/s: Protein of unknown function DUF1218 (InterPro:IPR009606); BEST Arabidopsis thaliana protein match is: Protein of unknown function (DUF1218) (TAIR:…
AT5G50030	AT5G50030	-	5:20354588-20355706	45.5127	45.2218	11.961	-1.91868	5e-05	0.000651615	8.53952	-2.41404	5e-05	0.000430709	Plant invertase/pectin methylesterase inhibitor superfamily protein(AT5G50030)	protein_coding	expansin A24	member of Alpha-Expansin Gene Family. Naming convention from the Expansin Working Group (Kende et al, 2004. Plant Mol Bio)
AT2G41690	AT2G41690	HSFB3	2:17381646-17382851	1.3079	1.29951	0.507891	-1.35538	0.00525	0.0343021	0.246142	-2.40968	0.00145	0.00844226	heat shock transcription factor B3(HSFB3)	protein_coding	root and pollen arfgap	A member of ARF GAP domain (AGD), A thaliana has 15 members, grouped into four classes.
AT3G51860	AT3G51860	CAX3	3:19239304-19242913	26.1093	25.9429	8.57544	-1.59705	5e-05	0.000651615	4.91762	-2.40853	5e-05	0.000430709	cation exchanger 3(CAX3)	other_rna	other RNA	0
AT3G61160	AT3G61160	ASK2	3:22635802-22641359	14.0438	13.9541	3.48105	-2.00309	5e-05	0.000651615	2.65509	-2.4031	5e-05	0.000430709	Protein kinase superfamily protein(AT3G61160)	protein_coding	Plant protein of unknown function (DUF827)	Plant protein of unknown function (DUF827); CONTAINS InterPro DOMAIN/s: Protein of unknown function DUF827, plant (InterPro:IPR008545); BEST Arabidopsis thaliana protein match is: Plant protein of unknown function (DUF827) (TAIR:AT2G17940.1); Has 141 Blast hits to 141 proteins in 34 species: Archae - 0; Bacteria - 4; Metazoa - 8; Fungi - 16; Plants - 94; Viruses - 0; Other Eukaryotes - 19 (source…
AT1G61566	AT1G61566	RALFL9	1:22714920-22717610	249.685	248.078	70.6228	-1.81259	5e-05	0.000651615	47.3733	-2.39796	5e-05	0.000430709	ralf-like 9(RALFL9)	protein_coding		unknown protein; Has 35333 Blast hits to 34131 proteins in 2444 species: Archae - 798; Bacteria - 22429; Metazoa - 974; Fungi - 991; Plants - 531; Viruses - 0; Other Eukaryotes - 9610 (source: NCBI BLink).
AT5G24110	AT5G24110	WRKY30	5:8153114-8154710	1.80793	1.79668	0.429779	-2.06367	5e-05	0.000651615	0.345198	-2.38885	5e-05	0.000430709	WRKY DNA-binding protein 30(WRKY30)	protein_coding	polygalacturonase inhibiting protein 1	Encodes a polygalacturonase inhibiting protein involved in defense response. PGIPs inhibit the function of cell wall pectin degrading enzymes such as those produced by fungal pathogens. PGIP1 is induced by fungal infection. Suppressed in the proton sensitive stop1-mutant, but the transcription level was recovered by transformation of STOP2. Knockout mutant showed severe damage in the root tip in …
AT2G37460	AT2G37460	-	2:15726337-15729170	14.5466	14.4542	3.89202	-1.8929	5e-05	0.000651615	2.7789	-2.3881	5e-05	0.000430709	nodulin MtN21 /EamA-like transporter family protein(UMAMIT12)	protein_coding	Protein kinase superfamily protein	Protein kinase superfamily protein; FUNCTIONS IN: protein serine/threonine kinase activity, protein kinase activity, kinase activity, ATP binding; INVOLVED IN: protein amino acid phosphorylation; LOCATED IN: cellular_component unknown; EXPRESSED IN: 19 plant structures; EXPRESSED DURING: 15 growth stages; CONTAINS InterPro DOMAIN/s: Protein kinase, ATP binding site (InterPro:IPR017441), Serine/th…
AT1G11990	AT1G11990	-	1:4046078-4049140	1.35727	1.34861	0.34377	-1.97195	5e-05	0.000651615	0.259601	-2.38633	5e-05	0.000430709	O-fucosyltransferase family protein(AT1G11990)	protein_coding	Transducin/WD40 repeat-like superfamily protein	Transducin/WD40 repeat-like superfamily protein; CONTAINS InterPro DOMAIN/s: WD40 repeat 2 (InterPro:IPR019782), WD40 repeat, conserved site (InterPro:IPR019775), WD40 repeat (InterPro:IPR001680), G-protein beta WD-40 repeat, region (InterPro:IPR020472), WD40 repeat-like-containing domain (InterPro:IPR011046), WD40-repeat-containing domain (InterPro:IPR017986), WD40/YVTN repeat-like-containing do…
AT5G54710	AT5G54710	-	5:22227482-22230663	2.27156	2.25758	0.82433	-1.45349	5e-05	0.000651615	0.434974	-2.38468	5e-05	0.000430709	Ankyrin repeat family protein(AT5G54710)	protein_coding	RING/U-box superfamily protein	RING/U-box superfamily protein; FUNCTIONS IN: zinc ion binding; CONTAINS InterPro DOMAIN/s: Zinc finger, RING-type (InterPro:IPR001841), Zinc finger, C3HC4 RING-type (InterPro:IPR018957); BEST Arabidopsis thaliana protein match is: RING/U-box superfamily protein (TAIR:AT1G04360.1); Has 1807 Blast hits to 1807 proteins in 277 species: Archae - 0; Bacteria - 0; Metazoa - 736; Fungi - 347; Plants - …
AT5G42680	AT5G42680	-	5:17114097-17115571	7.26293	7.21674	1.89614	-1.92828	5e-05	0.000651615	1.39193	-2.38346	5e-05	0.000430709	MIZU-KUSSEI-like protein (Protein of unknown function, DUF617)(AT5G42680)	protein_coding	GDSL-like Lipase/Acylhydrolase superfamily protein	GDSL-like Lipase/Acylhydrolase superfamily protein; FUNCTIONS IN: hydrolase activity, acting on ester bonds, carboxylesterase activity; INVOLVED IN: lipid metabolic process; LOCATED IN: endomembrane system; EXPRESSED IN: 12 plant structures; EXPRESSED DURING: 7 growth stages; CONTAINS InterPro DOMAIN/s: Lipase, GDSL (InterPro:IPR001087); BEST Arabidopsis thaliana protein match is: Li-tolerant lip…
AT2G33350	AT2G33350	-	2:14133809-14137175	1.97115	1.95859	0.582597	-1.74925	5e-05	0.000651615	0.378015	-2.38252	5e-05	0.000430709	CCT motif family protein(AT2G33350)	protein_coding	abscisic aldehyde oxidase 3	Encodes the aldehyde oxidase delta isoform catalyzing the final step in abscisic acid biosynthesis.
AT1G71030	AT1G71030	-	1:26795051-26796532	58.8833	58.5187	11.7943	-2.31081	5e-05	0.000651615	11.326	-2.37822	5e-05	0.000430709	MYB-like 2(MYBL2)	protein_coding		unknown protein; BEST Arabidopsis thaliana protein match is: unknown protein (TAIR:AT1G67860.1); Has 13 Blast hits to 13 proteins in 2 species: Archae - 0; Bacteria - 0; Metazoa - 0; Fungi - 0; Plants - 13; Viruses - 0; Other Eukaryotes - 0 (source: NCBI BLink).
AT4G28556	AT4G28556	RIC7	4:14114103-14115897	1.68806	1.67737	0.51791	-1.69543	0.00715	0.0439612	0.325428	-2.37496	0.00145	0.00844226	PAK-box/P21-Rho-binding family protein(RIC7)	protein_coding	Mitochondrial import inner membrane translocase subunit Tim17/Tim22/Tim23 family protein	Homologous to pea OEP16 and barley pPORA (OEP16), a member of Arabidopsis OEP16 family. Two OEP16 genes are closely related to each other and are conserved in all land plants, OEP16-2, also named OEP16-S, and OEP16-1 (renamed OEP16-L) are result of the gene duplication event that occurred prior to divergence of bryophytes and seed plants. Predominantly expressed in seed and is not inducible by co…
AT1G48953	AT1G48953	-	1:18110813-18111463	3.73498	3.71059	0.707059	-2.39175	0.00035	0.00355217	0.721038	-2.37295	0.0004	0.00279171	hypothetical protein(AT1G48953)	protein_coding		unknown protein; BEST Arabidopsis thaliana protein match is: unknown protein (TAIR:AT3G30160.1); Has 9 Blast hits to 9 proteins in 1 species: Archae - 0; Bacteria - 0; Metazoa - 0; Fungi - 0; Plants - 9; Viruses - 0; Other Eukaryotes - 0 (source: NCBI BLink).
AT5G10660	AT5G10660	-	5:3370095-3372348	3.63596	3.61293	1.21217	-1.57558	5e-05	0.000651615	0.702012	-2.37277	5e-05	0.000430709	calmodulin-binding protein-like protein(AT5G10660)	protein_coding	Rhodanese/Cell cycle control phosphatase superfamily protein	Senescence-associated gene that is strongly induced by phosphate starvation. Transcripts are differentially regulated at the level of mRNA stability at different times of day. mRNAs are targets of the mRNA degradation pathway mediated by the downstream (DST) instability determinant.
AT3G07820	AT3G07820	-	3:2496330-2498095	165.899	164.836	47.2579	-1.8024	5e-05	0.000651615	32.0494	-2.37194	5e-05	0.000430709	Pectin lyase-like superfamily protein(AT3G07820)	protein_coding	homeobox 7	encodes a putative transcription factor that contains a homeodomain closely linked to a leucine zipper motif. Transcript is detected in all tissues examined. Is transcriptionally regulated in an ABA-dependent manner and may act in a signal transduction pathway which mediates a drought response.
AT2G47040	AT2G47040	PME5	2:19327852-19330197	234.002	232.501	63.8417	-1.86466	5e-05	0.000651615	45.3157	-2.36844	5e-05	0.000430709	Plant invertase/pectin methylesterase inhibitor superfamily(VGD1)	protein_coding	light harvesting complex photosystem II	Lhcb4:3 protein (Lhcb4.3, light harvesting complex of photosystem II
AT1G75490	AT1G75490	DREB2D	1:28335501-28336990	4.1242	4.09871	0.449976	-3.18725	5e-05	0.000651615	0.80097	-2.3643	5e-05	0.000430709	Integrase-type DNA-binding superfamily protein(AT1G75490)	protein_coding	IQ-domain 8	IQ-domain 8 (iqd8); CONTAINS InterPro DOMAIN/s: IQ calmodulin-binding region (InterPro:IPR000048); BEST Arabidopsis thaliana protein match is: IQ-domain 7 (TAIR:AT1G17480.1); Has 845 Blast hits to 839 proteins in 45 species: Archae - 0; Bacteria - 0; Metazoa - 33; Fungi - 13; Plants - 782; Viruses - 0; Other Eukaryotes - 17 (source: NCBI BLink).
AT3G22910	AT3G22910	ACA13	3:8116291-8119490	6.66255	6.62062	1.47427	-2.16696	5e-05	0.000651615	1.29435	-2.36385	5e-05	0.000430709	ATPase E1-E2 type family protein / haloacid dehalogenase-like hydrolase family protein(AT3G22910)	protein_coding	Glycosyl hydrolases family 32 protein	Encodes a protein with invertase activity.
AT5G04340	AT5G04340	ZAT6	5:1216057-1217362	3.38432	3.36283	0.67624	-2.31407	5e-05	0.000651615	0.657975	-2.36276	5e-05	0.000430709	6(ZAT6)	other_rna	other RNA	0
AT3G19310	AT3G19310	-	3:6694113-6698184	3.03386	3.01465	0.663167	-2.18455	5e-05	0.000651615	0.590341	-2.36153	5e-05	0.000430709	PLC-like phosphodiesterases superfamily protein(AT3G19310)	protein_coding	Pectin lyase-like superfamily protein	Pectin lyase-like superfamily protein; FUNCTIONS IN: lyase activity, pectate lyase activity; INVOLVED IN: N-terminal protein myristoylation; EXPRESSED IN: 22 plant structures; EXPRESSED DURING: 12 growth stages; CONTAINS InterPro DOMAIN/s: Pectin lyase fold/virulence factor (InterPro:IPR011050), AmbAllergen (InterPro:IPR018082), Pectate lyase/Amb allergen (InterPro:IPR002022), Pectin lyase fold (…
AT1G07645	AT1G07645	-	1:2367436-2368436	4.62076	4.59129	1.6562	-1.47102	0.00075	0.0067755	0.89928	-2.36129	5e-05	0.000430709	dessication-induced 1VOC superfamily protein(DSI-1VOC)	protein_coding	sugar transporter 2	sugar transporter 2 (STP2); CONTAINS InterPro DOMAIN/s: Sugar transporter, conserved site (InterPro:IPR005829), Major facilitator superfamily (InterPro:IPR020846), General substrate transporter (InterPro:IPR005828), Sugar/inositol transporter (InterPro:IPR003663), Major facilitator superfamily, general substrate transporter (InterPro:IPR016196); BEST Arabidopsis thaliana protein match is: Major f…
AT4G14400	AT4G14400	ACD6	4:8294164-8299195	16.0872	15.9906	4.9791	-1.68327	5e-05	0.000651615	3.13189	-2.36081	5e-05	0.000430709	ankyrin repeat family protein(ACD6)	protein_coding	alpha/beta-Hydrolases superfamily protein	alpha/beta-Hydrolases superfamily protein; FUNCTIONS IN: catalytic activity; LOCATED IN: plasma membrane; EXPRESSED IN: 15 plant structures; EXPRESSED DURING: LP.06 six leaves visible, LP.04 four leaves visible, 4 anthesis, C globular stage, petal differentiation and expansion stage; BEST Arabidopsis thaliana protein match is: alpha/beta-Hydrolases superfamily protein (TAIR:AT2G47630.1); Has 2895…
AT5G19580	AT5G19580	-	5:6607370-6609799	157.576	156.565	41.9828	-1.89889	5e-05	0.000651615	30.7	-2.35973	5e-05	0.000430709	glyoxal oxidase-related protein(AT5G19580)	protein_coding	expansin A9	member of Alpha-Expansin Gene Family. Naming convention from the Expansin Working Group (Kende et al, 2004. Plant Mol Bio)
AT3G23270	AT3G23270	-	3:8316009-8320487	3.04359	3.02418	0.99895	-1.59806	5e-05	0.000651615	0.593954	-2.35735	5e-05	0.000430709	Regulator of chromosome condensation (RCC1) family with FYVE zinc finger domain-containing protein(AT3G23270)	protein_coding	RELA/SPOT homolog 2	RELA/SPOT homolog 2 (RSH2); CONTAINS InterPro DOMAIN/s: Metal-dependent phosphohydrolase, HD subdomain (InterPro:IPR006674), Metal-dependent phosphohydrolase, HD domain (InterPro:IPR003607), RelA/SpoT (InterPro:IPR007685); BEST Arabidopsis thaliana protein match is: RELA/SPOT homolog 3 (TAIR:AT1G54130.1); Has 12447 Blast hits to 12322 proteins in 2456 species: Archae - 4; Bacteria - 8610; Metazoa…
AT1G75160	AT1G75160	-	1:28209406-28211826	2.05672	2.04342	0.708428	-1.52829	0.00015	0.00171215	0.401409	-2.3572	5e-05	0.000430709	DUF620 family protein (DUF620)(AT1G75160)	protein_coding		CONTAINS InterPro DOMAIN/s: Ribosome 60S biogenesis N-terminal (InterPro:IPR021714); BEST Arabidopsis thaliana protein match is: unknown protein (TAIR:AT4G27010.1); Has 772 Blast hits to 657 proteins in 120 species: Archae - 0; Bacteria - 0; Metazoa - 344; Fungi - 94; Plants - 322; Viruses - 0; Other Eukaryotes - 12 (source: NCBI BLink).
AT2G22180	AT2G22180	-	2:9428742-9430141	5.72895	5.6924	1.41947	-2.00368	5e-05	0.000651615	1.11955	-2.35535	5e-05	0.000430709	hydroxyproline-rich glycoprotein family protein(AT2G22180)	other_rna		Unknown gene
AT3G27415	AT3G27415	-	3:10147065-10147992	5.23567	5.20219	1.59448	-1.70603	0.00515	0.0337499	1.02755	-2.34917	0.0001	0.000814594	hypothetical protein(AT3G27415)	protein_coding	pyrimidine 1	Encodes a protein predicted to have dihydropyrimidine dehydrogenase activity. Its activity has not been demonstrated in vivo, but, it is required for efficient uracil catabolism in Arabidopsis. It localizes to the plastid.
AT2G15020	AT2G15020	-	2:6491424-6493512	4.02264	3.9965	0.645746	-2.6297	5e-05	0.000651615	0.789575	-2.34899	5e-05	0.000430709	hypothetical protein(AT2G15020)	protein_coding	natural resistance-associated macrophage protein 1	Thought to be involved in iron homeostasis. Induced in leaves in response to iron deficiency. Transgenic plants accumulate toxic levels of iron. Gene complements yeast iron uptake mutants.
AT3G13790	AT3G13790	CWINV1	3:4532761-4535914	3.79565	3.77221	0.997214	-1.91943	5e-05	0.000651615	0.745778	-2.34753	5e-05	0.000430709	Glycosyl hydrolases family 32 protein(ATBFRUCT1)
AT2G15880	AT2G15880	PEX3	2:6917513-6920319	9.61302	9.55229	2.94691	-1.69664	5e-05	0.000651615	1.89424	-2.34337	5e-05	0.000430709	Leucine-rich repeat (LRR) family protein(AT2G15880)	protein_coding	CHASE domain containing histidine kinase protein	Histidine kinase: cytokinin-binding receptor that transduces cytokinin signals across the plasma membrane
AT2G05910	AT2G05910	-	2:2258280-2259633	1.42953	1.42046	0.542346	-1.38908	0.00455	0.0305154	0.28206	-2.34146	0.0008	0.00506922	LURP-one-like protein (DUF567)(AT2G05910)	protein_coding	metacaspase 4	Encodes MCP2d, the predominant and constitutively expressed member of type II metacaspases (MCPs). MCP2d plays a positive regulatory role in biotic and abiotic stress-induced programmed cell death (PCD). Arabidopsis contains three type I MCP genes (MCP1a-c) and six type II MCP genes (MCP2a–f): AtMCP1a/At5g64240, AtMCP1b/At1g02170, AtMCP1c/At4g25110, AtMCP2a/At1g79310, AtMCP2b/At1g79330, AtMCP2c/A…
AT3G19390	AT3G19390	RD21C	3:6722824-6725110	29.5576	29.3712	11.1347	-1.39934	5e-05	0.000651615	5.83433	-2.34089	5e-05	0.000430709	Granulin repeat cysteine protease family protein(AT3G19390)	protein_coding	GDSL-like Lipase/Acylhydrolase superfamily protein	GDSL-like Lipase/Acylhydrolase superfamily protein; FUNCTIONS IN: lipase activity, hydrolase activity, acting on ester bonds, carboxylesterase activity; INVOLVED IN: lipid metabolic process; LOCATED IN: endomembrane system; EXPRESSED IN: petal, leaf whorl, flower, carpel; EXPRESSED DURING: 4 anthesis, petal differentiation and expansion stage; CONTAINS InterPro DOMAIN/s: Lipase, GDSL (InterPro:IP…
AT5G13370	AT5G13370	-	5:4286739-4289663	6.17919	6.1404	1.17866	-2.38118	5e-05	0.000651615	1.22023	-2.34026	5e-05	0.000430709	Auxin-responsive GH3 family protein(AT5G13370)	protein_coding	Acetamidase/Formamidase family protein	Acetamidase/Formamidase family protein; FUNCTIONS IN: formamidase activity, hydrolase activity, acting on carbon-nitrogen (but not peptide) bonds, in linear amides; INVOLVED IN: metabolic process; LOCATED IN: vacuole; EXPRESSED IN: 23 plant structures; EXPRESSED DURING: 13 growth stages; CONTAINS InterPro DOMAIN/s: Acetamidase/Formamidase (InterPro:IPR004304); BEST Arabidopsis thaliana protein ma…
AT3G49210	AT3G49210	-	3:18238043-18241524	2.65918	2.64226	0.513115	-2.36442	5e-05	0.000651615	0.526952	-2.33524	5e-05	0.000430709	O-acyltransferase (WSD1-like) family protein(AT3G49210)
AT2G46860	AT2G46860	PPA3	2:19253669-19255328	35.1013	34.8773	11.6563	-1.58118	5e-05	0.000651615	6.9655	-2.33322	5e-05	0.000430709	pyrophosphorylase 3(PPa3)	protein_coding	GATA type zinc finger transcription factor family protein	Encodes a member of the Arabidopsis LIM proteins: a family of actin bundlers with distinct expression patterns. WLIM1, WLIM2a, and WLIM2b are widely expressed, whereas PLIM2a, PLIM2b, and PLIM2c are predominantly expressed in pollen. Regulates actin cytoskeleton organization.
AT4G15200	AT4G15200	-	4:8662823-8666050	2.17929	2.16525	0.777953	-1.47678	5e-05	0.000651615	0.433518	-2.32969	5e-05	0.000430709	formin 3(FH3)	protein_coding	FMN-linked oxidoreductases superfamily protein	FMN-linked oxidoreductases superfamily protein; FUNCTIONS IN: tRNA dihydrouridine synthase activity, FAD binding, catalytic activity; INVOLVED IN: regulation of nitrogen utilization, tRNA processing, oxidation reduction, metabolic process; EXPRESSED IN: 18 plant structures; EXPRESSED DURING: 13 growth stages; CONTAINS InterPro DOMAIN/s: Aldolase-type TIM barrel (InterPro:IPR013785), tRNA-dihydrou…
AT4G23140	AT4G23140	CRK6	4:12121368-12124564	1.96242	1.95039	0.602227	-1.69539	5e-05	0.000651615	0.390642	-2.32872	5e-05	0.000430709	cysteine-rich RLK (RECEPTOR-like protein kinase) 6(CRK6)	protein_coding	high-affinity K+ transporter 1	encodes a sodium transporter (HKT1) expressed in xylem parenchyma cells. Mutants over-accumulate sodium in shoot tissue and have increased sodium in the xylem sap and reduced sodium in phloem sap and roots.
AT5G58670	AT5G58670	PLC1	5:23704230-23707003	2.0641	2.05164	0.717636	-1.51546	5e-05	0.000651615	0.411755	-2.32565	5e-05	0.000430709	phospholipase C1(PLC1)	protein_coding	Aluminium activated malate transporter family protein	Aluminium activated malate transporter family protein; FUNCTIONS IN: molecular_function unknown; INVOLVED IN: response to aluminum ion; LOCATED IN: cellular_component unknown; CONTAINS InterPro DOMAIN/s: Malate transporter, aliminium toerance (InterPro:IPR020966); BEST Arabidopsis thaliana protein match is: Aluminium activated malate transporter family protein (TAIR:AT5G46610.1); Has 1807 Blast h…
AT3G50310	AT3G50310	-	3:18648074-18649521	1.50381	1.49418	0.466451	-1.67956	0.0005	0.00479112	0.300228	-2.32449	0.0001	0.000814594	mitogen-activated protein kinase kinase kinase 20(MAPKKK20)	protein_coding	chromatin remodeling 38	Encodes a nuclear localized SNF domain containing protein involved in RNA silencing. Mutants were identified in a screen for defects in the spread of RNA silencing. CLSY1 may affect production of dsRNA from the locus to be silenced.
AT1G48590	AT1G48590	CAR5	1:17962519-17964465	7.24854	7.20198	1.82806	-1.97808	5e-05	0.000651615	1.45127	-2.32038	5e-05	0.000430709	Calcium-dependent lipid-binding (CaLB domain) family protein(AT1G48590)	protein_coding	2-oxoglutarate (2OG) and Fe(II)-dependent oxygenase superfamily protein	2-oxoglutarate (2OG) and Fe(II)-dependent oxygenase superfamily protein; FUNCTIONS IN: oxidoreductase activity, acting on paired donors, with incorporation or reduction of molecular oxygen, 2-oxoglutarate as one donor, and incorporation of one atom each of oxygen into both donors, oxidoreductase activity, iron ion binding; INVOLVED IN: oxidation reduction, alkaloid biosynthetic process; LOCATED I…
AT1G12390	AT1G12390	-	1:4220043-4222875	12.9764	12.8959	2.24244	-2.52377	5e-05	0.000651615	2.60391	-2.31714	5e-05	0.000430709	Cornichon family protein(AT1G12390)	protein_coding	Seryl-tRNA synthetase	Seryl-tRNA synthetase targeted to chloroplasts and mitochondria. Its inactivation causes developmental arrest of chloroplasts and mitochondria in Nicotiana benthamiana.
AT1G47960	AT1G47960	C/VIF1	1:17681156-17683719	17.4737	17.3609	5.64552	-1.62066	5e-05	0.000651615	3.51122	-2.31515	5e-05	0.000430709	cell wall / vacuolar inhibitor of fructosidase 1(C/VIF1)	protein_coding		unknown protein; BEST Arabidopsis thaliana protein match is: unknown protein (TAIR:AT2G45403.1); Has 11 Blast hits to 11 proteins in 5 species: Archae - 0; Bacteria - 0; Metazoa - 1; Fungi - 0; Plants - 8; Viruses - 0; Other Eukaryotes - 2 (source: NCBI BLink).
AT5G60070	AT5G60070	-	5:24190263-24192894	0.921397	0.91558	0.181805	-2.3323	0.0003	0.00310104	0.185247	-2.31437	5e-05	0.000430709	ankyrin repeat family protein(AT5G60070)	protein_coding	Actin-binding FH2 (formin homology 2) family protein	Actin-binding FH2 (formin homology 2) family protein; FUNCTIONS IN: actin binding; INVOLVED IN: cellular component organization, actin cytoskeleton organization; EXPRESSED IN: 18 plant structures; EXPRESSED DURING: 9 growth stages; CONTAINS InterPro DOMAIN/s: Actin-binding FH2/DRF autoregulatory (InterPro:IPR003104), Actin-binding FH2 (InterPro:IPR015425); BEST Arabidopsis thaliana protein match …
AT1G77145	AT1G77145	-	1:28989837-28991454	0.863268	0.85796	0.069751	-3.62063	0.0032	0.0227201	0.173737	-2.31291	0.00135	0.00797032	transmembrane protein, putative (DUF506)(AT1G77145)	protein_coding	sulfotransferase 16	encodes a desulfoglucosinolate sulfotransferase, involved in the final step of glucosinolate core structure biosynthesis. Has a broad-substrate specificity with different desulfoglucosinolates, the best substrate is indole-3-methyl-dsGS, followed by benzyl-dsGS. Expression was induced by wounding, jasmonate and ethylene stimulates.
AT4G01060	AT4G01060	ETC3	4:460394-461246	18.437	18.3193	6.91994	-1.40453	0.00015	0.00171215	3.71856	-2.30979	5e-05	0.000430709	CAPRICE-like MYB3(CPL3)	protein_coding	ROP interactive partner 4	Encodes RIP3 (ROP interactive partner 3), a microtubule-binding protein that is anchored to the plasma membrane domains and promotes local microtubule disassembly, forming as specific pattern of secondary walls in xylem vessel cells. Localized at microtubules and interacts with the plant-specific kinesin AtKinesin-13A.
AT3G13400	AT3G13400	-	3:4354922-4357482	329.05	326.94	92.1984	-1.82621	5e-05	0.000651615	66.5517	-2.30576	5e-05	0.000430709	SKU5 similar 13(sks13)	protein_coding	WRKY DNA-binding protein 39	member of WRKY Transcription Factor; Group II-d
AT5G42230	AT5G42230	SCPL41	5:16880591-16884462	2.71271	2.69571	0.83357	-1.69329	5e-05	0.000651615	0.549108	-2.30457	5e-05	0.000430709	serine carboxypeptidase-like 41(scpl41)	protein_coding	Thiamine pyrophosphate dependent pyruvate decarboxylase family protein	Thiamine pyrophosphate dependent pyruvate decarboxylase family protein; FUNCTIONS IN: pyruvate decarboxylase activity, magnesium ion binding, thiamin pyrophosphate binding, transferase activity, catalytic activity; LOCATED IN: cellular_component unknown; EXPRESSED IN: 23 plant structures; EXPRESSED DURING: 13 growth stages; CONTAINS InterPro DOMAIN/s: TPP-binding enzyme, conserved site (InterPro:…
AT2G35210	AT2G35210	AGD10	2:14836061-14838151	3.62043	3.59742	0.952939	-1.91651	5e-05	0.000651615	0.733076	-2.30412	5e-05	0.000430709	root and pollen arfgap(RPA)	protein_coding	Exostosin family protein	Exostosin family protein; FUNCTIONS IN: catalytic activity; INVOLVED IN: biological_process unknown; LOCATED IN: endomembrane system, membrane; EXPRESSED IN: male gametophyte, flower, pollen tube; EXPRESSED DURING: L mature pollen stage, M germinated pollen stage, 4 anthesis; CONTAINS InterPro DOMAIN/s: Exostosin-like (InterPro:IPR004263); BEST Arabidopsis thaliana protein match is: Exostosin fam…
AT1G13970	AT1G13970	-	1:4776282-4782546	10.1958	10.1306	2.78424	-1.86336	0.00075	0.0067755	2.06481	-2.3039	5e-05	0.000430709	beta-hexosaminidase (DUF1336)(AT1G13970)	protein_coding	galacturonosyltransferase-like 3	Encodes a protein with putative galacturonosyltransferase activity.
AT2G40390	AT2G40390	-	2:16867292-16869104	1.33417	1.32561	0.466872	-1.50556	0.0005	0.00479112	0.270292	-2.30335	5e-05	0.000430709	neuronal PAS domain protein(AT2G40390)	protein_coding	ralf-like 19	Member of a diversely expressed predicted peptide family showing sequence similarity to tobacco Rapid Alkalinization Factor (RALF), and is believed to play an essential role in the physiology of Arabidopsis. Consists of a single exon and is characterized by a conserved C-terminal motif and N-terminal signal peptide.
AT1G02610	AT1G02610	-	1:553018-556152	3.81019	3.78672	1.59624	-1.24627	0.00125	0.0104881	0.771938	-2.30331	5e-05	0.000430709	RING/FYVE/PHD zinc finger superfamily protein(AT1G02610)	protein_coding	NAC domain containing protein 3	NAC domain containing protein 3 (NAC003); FUNCTIONS IN: sequence-specific DNA binding transcription factor activity; INVOLVED IN: multicellular organismal development, regulation of transcription; LOCATED IN: cellular_component unknown; EXPRESSED IN: 17 plant structures; EXPRESSED DURING: LP.06 six leaves visible, LP.04 four leaves visible, 4 anthesis, 4 leaf senescence stage, petal differentiati…
AT3G45443	AT3G45443	-	3:16664610-16669608	5.27869	5.24603	1.09237	-2.26377	0.0001	0.00119332	1.07019	-2.30231	5e-05	0.000430709	hypothetical protein(AT3G45443)	protein_coding	auxin signaling F-box 2	auxin signaling F-box 2 (AFB2); FUNCTIONS IN: ubiquitin-protein ligase activity, auxin binding; INVOLVED IN: stamen development, pollen maturation, response to molecule of bacterial origin; LOCATED IN: plasma membrane; EXPRESSED IN: 26 plant structures; EXPRESSED DURING: 14 growth stages; CONTAINS InterPro DOMAIN/s: F-box domain, cyclin-like (InterPro:IPR001810); BEST Arabidopsis thaliana protein…
AT2G29340	AT2G29340	-	2:12597017-12599299	8.11735	8.06596	2.32662	-1.79361	5e-05	0.000651615	1.65308	-2.29585	5e-05	0.000430709	NAD-dependent epimerase/dehydratase family protein(AT2G29340)	protein_coding	Acyl-CoA N-acyltransferases (NAT) superfamily protein	Acyl-CoA N-acyltransferases (NAT) superfamily protein; FUNCTIONS IN: N-acetyltransferase activity; INVOLVED IN: metabolic process; LOCATED IN: cellular_component unknown; EXPRESSED IN: embryo, leaf whorl, flower, pedicel, seed; EXPRESSED DURING: 4 anthesis, F mature embryo stage, petal differentiation and expansion stage, E expanded cotyledon stage, D bilateral stage; CONTAINS InterPro DOMAIN/s: …
AT1G19890	AT1G19890	MGH3	1:6904962-6906028	5.95082	5.91293	2.0155	-1.55273	5e-05	0.000651615	1.21282	-2.29472	5e-05	0.000430709	male-gamete-specific histone H3(MGH3)	protein_coding	myb domain protein 51	Encodes a member of the R2R3-MYB transcription family. Involved in indole glucosinolate biosynthesis.
AT1G72460	AT1G72460	-	1:27279340-27281830	2.26626	2.25187	0.474205	-2.24754	5e-05	0.000651615	0.463598	-2.28937	5e-05	0.000430709	Leucine-rich repeat protein kinase family protein(AT1G72460)	protein_coding	eukaryotic elongation factor 5A-3	Encodes eIF5A-2, a putative eukaryotic translation initiation factor. There are three eIF5A coding genes in Arabidopsis: eIF5A-1/At1g13950, eIF5A-2/At1g26630 and eIF5A-3/At1g69410.
AT1G61810	AT1G61810	BGLU45	1:22829920-22834809	3.08866	3.06925	0.582491	-2.39758	5e-05	0.000651615	0.634078	-2.28425	5e-05	0.000430709	beta-glucosidase 45(BGLU45)	protein_coding	Plant invertase/pectin methylesterase inhibitor superfamily protein	Plant invertase/pectin methylesterase inhibitor superfamily protein; FUNCTIONS IN: enzyme inhibitor activity, pectinesterase inhibitor activity, pectinesterase activity; INVOLVED IN: biological_process unknown; LOCATED IN: endomembrane system; CONTAINS InterPro DOMAIN/s: Pectinesterase inhibitor (InterPro:IPR006501); BEST Arabidopsis thaliana protein match is: Plant invertase/pectin methylesteras…
AT1G71150	AT1G71150	-	1:26827145-26828674	0.748971	0.744186	0.197547	-1.91347	0.0049	0.0325125	0.15386	-2.28329	0.00675	0.0302705	cyclin-D1-binding protein(AT1G71150)	protein_coding	ENTH/ANTH/VHS superfamily protein	ENTH/ANTH/VHS superfamily protein; FUNCTIONS IN: phospholipid binding, clathrin binding, binding, phosphatidylinositol binding; INVOLVED IN: clathrin coat assembly; LOCATED IN: clathrin coat; EXPRESSED IN: 15 plant structures; EXPRESSED DURING: 10 growth stages; CONTAINS InterPro DOMAIN/s: Epsin-like, N-terminal (InterPro:IPR013809), Clathrin adaptor, phosphoinositide-binding, GAT-like (InterPro:…
AT1G69490	AT1G69490	NAC029	1:26122079-26123514	43.4869	43.2143	8.35938	-2.37004	5e-05	0.000651615	8.94061	-2.28214	5e-05	0.000430709	NAC-like, activated by AP3/PI(NAP)	protein_coding	YELLOW STRIPE like 7	Arabidopsis thaliana metal-nicotianamine transporter YSL4
AT5G58460	AT5G58460	CHX25	5:23632227-23635037	2.5797	2.56312	0.551183	-2.2173	5e-05	0.000651615	0.530435	-2.28196	5e-05	0.000430709	cation/H+ exchanger 25(CHX25)	protein_coding	Disease resistance protein (TIR-NBS-LRR class) family	Disease resistance protein (TIR-NBS-LRR class) family; FUNCTIONS IN: transmembrane receptor activity, nucleoside-triphosphatase activity, nucleotide binding, ATP binding; INVOLVED IN: signal transduction, defense response, apoptosis, innate immune response; LOCATED IN: intrinsic to membrane; EXPRESSED IN: 21 plant structures; EXPRESSED DURING: 12 growth stages; CONTAINS InterPro DOMAIN/s: ATPase,…
AT5G52050	AT5G52050	DTX50	5:21138702-21140876	0.846443	0.841189	0.161609	-2.37992	0.0002	0.00219326	0.174698	-2.27655	5e-05	0.000430709	MATE efflux family protein(AT5G52050)	protein_coding	ABL interactor-like protein 4	ABL interactor-like protein 4 (ABIL4); BEST Arabidopsis thaliana protein match is: ABL interactor-like protein 3 (TAIR:AT5G24310.1); Has 1807 Blast hits to 1807 proteins in 277 species: Archae - 0; Bacteria - 0; Metazoa - 736; Fungi - 347; Plants - 385; Viruses - 0; Other Eukaryotes - 339 (source: NCBI BLink).
AT2G25510	AT2G25510	-	2:10856270-10857217	1058.5	1051.99	308.624	-1.7692	5e-05	0.000651615	218.572	-2.27584	5e-05	0.000430709	transmembrane protein(AT2G25510)	protein_coding	HSP20-like chaperones superfamily protein	HSP20-like chaperones superfamily protein; CONTAINS InterPro DOMAIN/s: HSP20-like chaperone (InterPro:IPR008978); BEST Arabidopsis thaliana protein match is: HSP20-like chaperones superfamily protein (TAIR:AT1G07400.1); Has 749 Blast hits to 749 proteins in 86 species: Archae - 0; Bacteria - 0; Metazoa - 0; Fungi - 34; Plants - 701; Viruses - 0; Other Eukaryotes - 14 (source: NCBI BLink).
AT4G04565	AT4G04565	-	4:1472017-1473602	17.7689	17.6578	5.45214	-1.69541	5e-05	0.000651615	3.67823	-2.27227	5e-05	0.000430709	ncRNA(AT4G04565)	protein_coding	S-adenosyl-L-methionine-dependent methyltransferases superfamily protein	S-adenosyl-L-methionine-dependent methyltransferases superfamily protein; INVOLVED IN: biological_process unknown; LOCATED IN: endomembrane system; EXPRESSED IN: 17 plant structures; EXPRESSED DURING: 9 growth stages; CONTAINS InterPro DOMAIN/s: Protein of unknown function DUF248, methyltransferase putative (InterPro:IPR004159); BEST Arabidopsis thaliana protein match is: S-adenosyl-L-methionine-…
AT1G64110	AT1G64110	-	1:23796697-23801799	1.94706	1.93458	0.578713	-1.7411	5e-05	0.000651615	0.403095	-2.27211	5e-05	0.000430709	P-loop containing nucleoside triphosphate hydrolases superfamily protein(DAA1)	protein_coding		BEST Arabidopsis thaliana protein match is: methyltransferases (TAIR:AT5G01710.1); Has 93 Blast hits to 93 proteins in 15 species: Archae - 0; Bacteria - 0; Metazoa - 1; Fungi - 0; Plants - 92; Viruses - 0; Other Eukaryotes - 0 (source: NCBI BLink).
AT3G14380	AT3G14380	-	3:4802951-4804468	2.92484	2.90621	1.09512	-1.40804	0.0001	0.00119332	0.607599	-2.26716	5e-05	0.000430709	Uncharacterized protein family (UPF0497)(AT3G14380)	protein_coding	S locus-related glycoprotein 1 (SLR1) binding pollen coat protein family	Encodes a defensin-like (DEFL) family protein.
AT1G54620	AT1G54620	-	1:20400210-20401025	4.84133	4.81031	1.76814	-1.4439	0.00015	0.00171215	1.00804	-2.26385	5e-05	0.000430709	Plant invertase/pectin methylesterase inhibitor superfamily protein(AT1G54620)	protein_coding	tubulin alpha-2 chain	Encodes alpha-2,4 tubulin. TUA2 and TUA4 encode identical proteins.
AT3G50930	AT3G50930	HSR4	3:18929525-18932181	1.90392	1.89206	0.414009	-2.19223	5e-05	0.000651615	0.396755	-2.26265	5e-05	0.000430709	cytochrome BC1 synthesi(BCS1)	protein_coding		This gene encodes a small protein and has either evidence of transcription or purifying selection.
AT2G19330	AT2G19330	PIRL6	2:8372860-8375955	6.90133	6.85693	2.16287	-1.66461	0.00675	0.0419158	1.44274	-2.25806	5e-05	0.000430709	plant intracellular ras group-related LRR 6(PIRL6)	protein_coding	ARM repeat superfamily protein	ARM repeat superfamily protein; FUNCTIONS IN: binding; INVOLVED IN: intracellular protein transport, vesicle-mediated transport; LOCATED IN: membrane coat; EXPRESSED IN: 13 plant structures; EXPRESSED DURING: 7 growth stages; CONTAINS InterPro DOMAIN/s: Armadillo-type fold (InterPro:IPR016024), Clathrin/coatomer adaptor, adaptin-like, N-terminal (InterPro:IPR002553); BEST Arabidopsis thaliana pro…
AT1G29140	AT1G29140	-	1:10178901-10180225	96.0336	95.418	25.4722	-1.90534	5e-05	0.000651615	20.1585	-2.25215	5e-05	0.000430709	Pollen Ole e 1 allergen and extensin family protein(AT1G29140)	protein_coding	RING/U-box superfamily protein	RING/U-box superfamily protein; FUNCTIONS IN: zinc ion binding; EXPRESSED IN: 20 plant structures; EXPRESSED DURING: 11 growth stages; CONTAINS InterPro DOMAIN/s: Zinc finger, RING-type (InterPro:IPR001841), Zinc finger, C3HC4 RING-type (InterPro:IPR018957); BEST Arabidopsis thaliana protein match is: RING/U-box superfamily protein (TAIR:AT1G14200.1); Has 9899 Blast hits to 9869 proteins in 270 s…
AT3G11930	AT3G11930	-	3:3776176-3777751	110.508	109.807	36.5415	-1.58736	5e-05	0.000651615	23.2394	-2.2495	5e-05	0.000430709	Adenine nucleotide alpha hydrolases-like superfamily protein(AT3G11930)	protein_coding		unknown protein; BEST Arabidopsis thaliana protein match is: unknown protein (TAIR:AT5G17160.1); Has 7130 Blast hits to 3690 proteins in 504 species: Archae - 22; Bacteria - 2666; Metazoa - 1654; Fungi - 721; Plants - 246; Viruses - 56; Other Eukaryotes - 1765 (source: NCBI BLink).
AT2G24370	AT2G24370	-	2:10369417-10373382	2.06498	2.05166	0.459509	-2.15863	5e-05	0.000651615	0.434901	-2.24737	5e-05	0.000430709	kinase with adenine nucleotide alpha hydrolases-like domain-containing protein(AT2G24370)	protein_coding	purple acid phosphatase 11	purple acid phosphatase 11 (PAP11); FUNCTIONS IN: protein serine/threonine phosphatase activity, acid phosphatase activity; INVOLVED IN: biological_process unknown; LOCATED IN: endomembrane system; EXPRESSED IN: flower; CONTAINS InterPro DOMAIN/s: Metallophosphoesterase (InterPro:IPR004843), Purple acid phosphatase-like, N-terminal (InterPro:IPR008963); BEST Arabidopsis thaliana protein match is:…
AT2G18050	AT2G18050	-	2:7845922-7847031	16.4042	16.2999	5.77777	-1.49628	5e-05	0.000651615	3.45603	-2.24688	5e-05	0.000430709	histone H1-3(HIS1-3)	protein_coding	Metallo-hydrolase/oxidoreductase superfamily protein	Encodes a protein with RNAse Z activity suggesting a role in tRNA processing. Protein contains a signal sequence for import into the chloroplast.
AT1G27540	AT1G27540	-	1:9565912-9567906	6.11722	6.07921	1.10765	-2.45638	5e-05	0.000651615	1.29104	-2.24435	5e-05	0.000430709	F-box protein (DUF295)(AT1G27540)	protein_coding	3-ketoacyl-CoA synthase 5	Encodes KCS5, a member of the 3-ketoacyl-CoA synthase family involved in the biosynthesis of VLCFA (very long chain fatty acids).
AT2G18660	AT2G18660	EGC2	2:8089410-8091736	2.45416	2.43922	0.74628	-1.70863	5e-05	0.000651615	0.518233	-2.24355	5e-05	0.000430709	plant natriuretic peptide A(PNP-A)	protein_coding	Glycine-rich protein family	Glycine-rich protein family; LOCATED IN: endomembrane system; EXPRESSED IN: 20 plant structures; EXPRESSED DURING: 9 growth stages; CONTAINS InterPro DOMAIN/s: Glycine rich protein (InterPro:IPR010800); BEST Arabidopsis thaliana protein match is: glycine-rich protein 3 (TAIR:AT2G05520.4); Has 20980 Blast hits to 7546 proteins in 779 species: Archae - 6; Bacteria - 3254; Metazoa - 9284; Fungi - 16…
AT2G28355	AT2G28355	LCR5	2:12119284-12120512	34.5985	34.3771	8.34929	-2.04172	5e-05	0.000651615	7.3204	-2.24072	5e-05	0.000430709	low-molecular-weight cysteine-rich 5(LCR5)	protein_coding	RAB GTPase homolog H1D	RAB GTPase homolog H1D (RABH1d); FUNCTIONS IN: GTP binding; INVOLVED IN: protein transport, small GTPase mediated signal transduction; LOCATED IN: mitochondrion; EXPRESSED IN: male gametophyte, flower, pollen tube; EXPRESSED DURING: L mature pollen stage, M germinated pollen stage, 4 anthesis; CONTAINS InterPro DOMAIN/s: Ras GTPase (InterPro:IPR001806), Small GTP-binding protein (InterPro:IPR0052…
AT2G06983	AT2G06983	SCRL16	2:2888893-2890172	9.73213	9.66982	3.28263	-1.55864	5e-05	0.000651615	2.05951	-2.24045	5e-05	0.000430709	SCR-like 16(SCRL16)	protein_coding	ALA-interacting subunit 5	ALA-interacting subunit 5 (ALIS5); INVOLVED IN: biological_process unknown; LOCATED IN: chloroplast thylakoid lumen, plasma membrane, membrane; EXPRESSED IN: 12 plant structures; EXPRESSED DURING: L mature pollen stage, M germinated pollen stage, 4 anthesis, petal differentiation and expansion stage; CONTAINS InterPro DOMAIN/s: Protein of unknown function DUF284, transmembrane eukaryotic (InterPr…
AT5G56870	AT5G56870	BGAL4	5:23003908-23009709	5.74343	5.70686	2.13472	-1.41865	5e-05	0.000651615	1.21739	-2.23813	5e-05	0.000430709	beta-galactosidase 4(BGAL4)	protein_coding	Disease resistance protein (TIR-NBS-LRR class) family	Disease resistance protein (TIR-NBS-LRR class) family; FUNCTIONS IN: transmembrane receptor activity, nucleoside-triphosphatase activity, nucleotide binding, ATP binding; INVOLVED IN: signal transduction, apoptosis, defense response, innate immune response; LOCATED IN: intrinsic to membrane; EXPRESSED IN: 14 plant structures; EXPRESSED DURING: F mature embryo stage, petal differentiation and expa…
AT3G08040	AT3G08040	DTX43	3:2566195-2569700	2.75542	2.73815	1.08188	-1.33967	5e-05	0.000651615	0.585647	-2.23417	5e-05	0.000430709	MATE efflux family protein(FRD3)	protein_coding	Plant invertase/pectin methylesterase inhibitor superfamily	VGDH1; FUNCTIONS IN: enzyme inhibitor activity, pectinesterase activity; INVOLVED IN: cell wall modification; LOCATED IN: endomembrane system, cell wall, plant-type cell wall; EXPRESSED IN: male gametophyte, flower, pollen tube; CONTAINS InterPro DOMAIN/s: Pectinesterase, active site (InterPro:IPR018040), Pectin lyase fold/virulence factor (InterPro:IPR011050), Pectinesterase, catalytic (InterPro…
AT3G62170	AT3G62170	VGDH2	3:23016173-23018509	169.224	168.139	51.9453	-1.69459	5e-05	0.000651615	36.0017	-2.2328	5e-05	0.000430709	VANGUARD-like protein(VGDH2)	protein_coding	basic leucine zipper 24	bZIP transcription factor induced by salt stress and promoted salt tolerance. Localized to the cytoplasm and nucleus under control conditions and targeted preferentially to the nucleus under salt stress
AT1G17540	AT1G17540	-	1:6029137-6032860	2.13354	2.11979	0.734825	-1.52845	5e-05	0.000651615	0.454991	-2.22934	5e-05	0.000430709	kinase with adenine nucleotide alpha hydrolases-like domain-containing protein(AT1G17540)	protein_coding	cyclin b3;1	core cell cycle genes
AT3G17180	AT3G17180	SCPL33	3:5855631-5859189	0.804982	0.799873	0.21731	-1.88001	0.0021	0.016118	0.172225	-2.22466	0.0004	0.00279171	serine carboxypeptidase-like 33(scpl33)	protein_coding	CONSTANS-like 9	This gene belongs to the CO (CONSTANS) gene family. This gene family is divided in three subgroups: groups III, to which COL9 belongs, is characterised by one B-box (supposed to regulate protein-protein interactions) and a second diverged zinc finger. COL9 downregulates expression of CO (CONSTANS) as well as FT and SOC1 which are known regulatory targets of CO.
AT1G71680	AT1G71680	-	1:26944586-26947219	24.9755	24.8154	5.97501	-2.05422	5e-05	0.000651615	5.34796	-2.22345	5e-05	0.000430709	Transmembrane amino acid transporter family protein(AT1G71680)	protein_coding		unknown protein; FUNCTIONS IN: molecular_function unknown; INVOLVED IN: biological_process unknown; LOCATED IN: mitochondrion; Has 20 Blast hits to 20 proteins in 7 species: Archae - 0; Bacteria - 0; Metazoa - 0; Fungi - 0; Plants - 20; Viruses - 0; Other Eukaryotes - 0 (source: NCBI BLink).
AT1G35350	AT1G35350	PHO1-H8	1:12980688-12984740	2.09452	2.08162	0.412039	-2.33686	5e-05	0.000651615	0.448958	-2.22197	5e-05	0.000430709	EXS (ERD1/XPR1/SYG1) family protein(AT1G35350)	protein_coding	VACUOLAR SORTING RECEPTOR 6	VACUOLAR SORTING RECEPTOR 6 (VSR6); FUNCTIONS IN: calcium ion binding; INVOLVED IN: protein targeting to vacuole; LOCATED IN: integral to plasma membrane, Golgi transport complex; EXPRESSED IN: 20 plant structures; EXPRESSED DURING: 10 growth stages; CONTAINS InterPro DOMAIN/s: Protease-associated PA (InterPro:IPR003137), EGF-like calcium-binding, conserved site (InterPro:IPR018097), EGF-like cal…
AT4G39110	AT4G39110	-	4:18221992-18225238	9.08245	9.02456	2.87132	-1.65214	5e-05	0.000651615	1.95112	-2.21878	5e-05	0.000430709	Malectin/receptor-like protein kinase family protein(AT4G39110)	protein_coding	aconitase 2	Encodes an aconitase that can catalyze the conversion of citrate to isocitrate through a cis-aconitate intermediate, indicating that it may participate in the TCA cycle and other primary metabolic pathways. The protein is believed to accumulate in the mitochondria and the cytosol. It affects CSD2 (At2g28190 - a superoxide dismutase) transcript levels and may play a role in the response to oxidati…
AT3G57260	AT3G57260	BG2	3:21188396-21189967	15.5345	15.4392	4.0067	-1.94611	5e-05	0.000651615	3.33773	-2.21853	5e-05	0.000430709	beta-1,3-glucanase 2(BGL2)	protein_coding	peroxidase CB	Class III peroxidase Perx34. Expressed in roots, leaves and stems. Located in the cell wall. Involved in cell elongation. Expression activated by light. May play a role in generating H2O2 during defense response.
AT1G69940	AT1G69940	PPME1	1:26343274-26345058	221.911	220.486	66.4726	-1.72986	5e-05	0.000651615	48.0265	-2.20808	5e-05	0.000430709	Pectin lyase-like superfamily protein(PPME1)	protein_coding	Subtilisin-like serine endopeptidase family protein	Subtilisin-like serine endopeptidase family protein; FUNCTIONS IN: identical protein binding, serine-type endopeptidase activity; INVOLVED IN: proteolysis, negative regulation of catalytic activity; LOCATED IN: endomembrane system; EXPRESSED IN: 9 plant structures; EXPRESSED DURING: L mature pollen stage, M germinated pollen stage, 4 anthesis, C globular stage, petal differentiation and expansion…
AT1G54575	AT1G54575	-	1:20386808-20387710	28.0879	27.907	7.25933	-1.94272	5e-05	0.000651615	6.08433	-2.20678	5e-05	0.000430709	hypothetical protein(AT1G54575)	protein_coding		unknown protein; LOCATED IN: chloroplast; EXPRESSED IN: 10 plant structures; EXPRESSED DURING: F mature embryo stage, petal differentiation and expansion stage, E expanded cotyledon stage, D bilateral stage; Has 6518 Blast hits to 5022 proteins in 522 species: Archae - 49; Bacteria - 635; Metazoa - 3264; Fungi - 379; Plants - 242; Viruses - 9; Other Eukaryotes - 1940 (source: NCBI BLink).
AT1G32450	AT1G32450	NPF7.3	1:11711943-11719988	17.1119	17.0026	6.42769	-1.40338	5e-05	0.000651615	3.70947	-2.20571	5e-05	0.000430709	nitrate transporter 1.5(NRT1.5)	protein_coding	Protein of unknown function, DUF584	Protein of unknown function, DUF584; CONTAINS InterPro DOMAIN/s: Protein of unknown function DUF584 (InterPro:IPR007608); BEST Arabidopsis thaliana protein match is: Protein of unknown function, DUF584 (TAIR:AT2G34340.1); Has 324 Blast hits to 324 proteins in 20 species: Archae - 0; Bacteria - 0; Metazoa - 0; Fungi - 0; Plants - 324; Viruses - 0; Other Eukaryotes - 0 (source: NCBI BLink).
AT3G43083	AT3G43083	LCR33	3:15075699-15077257	19.0652	18.9427	5.07696	-1.89961	5e-05	0.000651615	4.14151	-2.20272	5e-05	0.000430709	low-molecular-weight cysteine-rich 33(LCR33)	protein_coding	ATPase E1-E2 type family protein / haloacid dehalogenase-like hydrolase family protein	ATPase E1-E2 type family protein / haloacid dehalogenase-like hydrolase family protein; FUNCTIONS IN: calcium-transporting ATPase activity, calmodulin binding; INVOLVED IN: cation transport, calcium ion transport, metabolic process, ATP biosynthetic process; LOCATED IN: membrane; EXPRESSED IN: 12 plant structures; EXPRESSED DURING: LP.04 four leaves visible, 4 anthesis, C globular stage, petal di…
AT5G62850	AT5G62850	SWEET5	5:25229937-25231844	22.4123	22.2684	6.21882	-1.84028	5e-05	0.000651615	4.87502	-2.20081	5e-05	0.000430709	Nodulin MtN3 family protein(AtVEX1)	protein_coding	Cysteine proteinases superfamily protein	Cysteine proteinases superfamily protein; FUNCTIONS IN: cysteine-type endopeptidase activity, cysteine-type peptidase activity; INVOLVED IN: proteolysis; LOCATED IN: endomembrane system; EXPRESSED IN: 8 plant structures; EXPRESSED DURING: 4 anthesis, C globular stage, petal differentiation and expansion stage; CONTAINS InterPro DOMAIN/s: Peptidase C1A, papain (InterPro:IPR013128), Proteinase inhi…
AT1G17170	AT1G17170	GSTU24	1:5869542-5870883	4.68337	4.65425	1.18406	-1.97481	5e-05	0.000651615	1.01921	-2.2001	5e-05	0.000430709	glutathione S-transferase TAU 24(GSTU24)	protein_coding	heat shock protein 70B	heat shock protein 70B (Hsp70b); FUNCTIONS IN: ATP binding; INVOLVED IN: protein folding, response to heat; LOCATED IN: cytosol, cell wall, plasma membrane, chloroplast, membrane; EXPRESSED IN: 19 plant structures; EXPRESSED DURING: 10 growth stages; CONTAINS InterPro DOMAIN/s: Heat shock protein 70, conserved site (InterPro:IPR018181), Heat shock protein Hsp70 (InterPro:IPR001023), Heat shock pr…
AT2G24850	AT2G24850	TAT3	2:10582073-10585216	2.53999	2.52423	1.18692	-1.08862	0.00025	0.00265085	0.552878	-2.19979	5e-05	0.000430709	tyrosine aminotransferase 3(TAT3)	protein_coding	plant natriuretic peptide A	Encodes PNP-A (Plant Natriuretic Peptide A). PNPs are a class of systemically mobile molecules distantly related to expansins; their biological role has remained elusive. PNP-A contains a signal peptide domain and is secreted into the extracellular space. Co-expression analyses using microarray data suggest that PNP-A may function as a component of plant defence response and SAR in particular, an…
AT1G24620	AT1G24620	CML25	1:8723626-8724711	4.91278	4.88127	1.13818	-2.10053	5e-05	0.000651615	1.06982	-2.19917	5e-05	0.000430709	EF hand calcium-binding protein family(AT1G24620)	protein_coding		unknown protein; BEST Arabidopsis thaliana protein match is: Domain of unknown function (DUF220) (TAIR:AT1G23520.1); Has 133 Blast hits to 120 proteins in 9 species: Archae - 0; Bacteria - 0; Metazoa - 0; Fungi - 0; Plants - 133; Viruses - 0; Other Eukaryotes - 0 (source: NCBI BLink).
AT1G05347	AT1G05347	-	1:6149177-6152222	12.7612	12.683	2.80487	-2.17689	5e-05	0.000651615	2.78404	-2.19652	5e-05	0.000430709	ncRNA(AT1G05347)	protein_coding	Protein of unknown function, DUF593	CONTAINS InterPro DOMAIN/s: Intermediate filament protein, conserved site (InterPro:IPR018039), Protein of unknown function DUF593 (InterPro:IPR007656); BEST Arabidopsis thaliana protein match is: Protein of unknown function, DUF593 (TAIR:AT4G13630.2); Has 7701 Blast hits to 5611 proteins in 507 species: Archae - 60; Bacteria - 425; Metazoa - 4500; Fungi - 427; Plants - 586; Viruses - 7; Other Eu…
AT2G36080	AT2G36080	ARF31	2:15148258-15151634	17.7629	17.6518	4.00893	-2.13853	5e-05	0.000651615	3.878	-2.19548	5e-05	0.000430709	AP2/B3-like transcriptional factor family protein(ABS2)	protein_coding	senescence-associated gene 13	senescence-associated gene SAG13 encoding a short-chain alcohol dehydrogenase
AT3G03430	AT3G03430	CML28	3:814180-814888	33.5411	33.3266	11.0385	-1.59413	5e-05	0.000651615	7.36828	-2.18653	5e-05	0.000430709	Calcium-binding EF-hand family protein(AT3G03430)	protein_coding	U5 small nuclear ribonucleoprotein helicase	U5 small nuclear ribonucleoprotein helicase; FUNCTIONS IN: in 6 functions; EXPRESSED IN: 24 plant structures; EXPRESSED DURING: 15 growth stages; CONTAINS InterPro DOMAIN/s: ATPase, AAA+ type, core (InterPro:IPR003593), DNA/RNA helicase, DEAD/DEAH box type, N-terminal (InterPro:IPR011545), Sec63 domain (InterPro:IPR004179), Sec63 domain, subgroup (InterPro:IPR018127), DEAD-like helicase, N-termin…
AT4G12320	AT4G12320	-	4:7313778-7316871	4.5772	4.54835	1.41619	-1.68333	5e-05	0.000651615	1.00625	-2.18548	5e-05	0.000430709	cytochrome P450, family 706, subfamily A, polypeptide 6(CYP706A6)	protein_coding	Ferritin/ribonucleotide reductase-like family protein	Ferritin/ribonucleotide reductase-like family protein; FUNCTIONS IN: hydrolase activity, acting on glycosyl bonds, oxidoreductase activity, ferric iron binding, binding, transition metal ion binding; INVOLVED IN: oxidation reduction, cellular iron ion homeostasis, iron ion transport; EXPRESSED IN: 22 plant structures; EXPRESSED DURING: 13 growth stages; CONTAINS InterPro DOMAIN/s: Ferritin, N-ter…
AT5G65690	AT5G65690	-	5:26266179-26269763	12.095	12.0173	3.91206	-1.61912	5e-05	0.000651615	2.66259	-2.18351	5e-05	0.000430709	phosphoenolpyruvate carboxykinase 2(PCK2)	protein_coding	HSP20-like chaperones superfamily protein	HSP20-like chaperones superfamily protein; CONTAINS InterPro DOMAIN/s: Heat shock protein Hsp20 (InterPro:IPR002068), HSP20-like chaperone (InterPro:IPR008978); BEST Arabidopsis thaliana protein match is: HSP20-like chaperones superfamily protein (TAIR:AT1G53540.1); Has 30201 Blast hits to 17322 proteins in 780 species: Archae - 12; Bacteria - 1396; Metazoa - 17338; Fungi - 3422; Plants - 5037; V…
AT4G25780	AT4G25780	-	4:13120823-13122042	6.65371	6.61189	2.02093	-1.71004	5e-05	0.000651615	1.46611	-2.18217	5e-05	0.000430709	CAP (Cysteine-rich secretory proteins, Antigen 5, and Pathogenesis-related 1 protein) superfamily protein(AT4G25780)	protein_coding	SAUR-like auxin-responsive protein family	SAUR-like auxin-responsive protein family ; CONTAINS InterPro DOMAIN/s: Auxin responsive SAUR protein (InterPro:IPR003676); BEST Arabidopsis thaliana protein match is: SAUR-like auxin-responsive protein family (TAIR:AT4G38850.1); Has 1202 Blast hits to 1187 proteins in 28 species: Archae - 0; Bacteria - 0; Metazoa - 0; Fungi - 0; Plants - 1201; Viruses - 0; Other Eukaryotes - 1 (source: NCBI BLin…
AT3G28980	AT3G28980	-	3:10993116-10995006	413.909	411.259	121.373	-1.7606	5e-05	0.000651615	91.3822	-2.17933	5e-05	0.000430709	mediator of RNA polymerase II transcription subunit-like protein, putative (DUF1216)(AT3G28980)	protein_coding	isocitrate lyase	Encodes a glyoxylate cycle enzyme isocitrate lyase (ICL).
AT4G34440	AT4G34440	PERK5	4:16465729-16469646	2.68634	2.6691	0.919165	-1.53796	5e-05	0.000651615	0.59373	-2.17776	5e-05	0.000430709	Protein kinase superfamily protein(PERK5)	protein_coding	Plastid-lipid associated protein PAP / fibrillin family protein	Plastid-lipid associated protein PAP / fibrillin family protein; FUNCTIONS IN: structural molecule activity; INVOLVED IN: biological_process unknown; LOCATED IN: thylakoid, thylakoid lumen, chloroplast thylakoid membrane, chloroplast, plastoglobule; EXPRESSED IN: fruit, guard cell, leaf; EXPRESSED DURING: seedling growth; CONTAINS InterPro DOMAIN/s: Plastid lipid-associated protein/fibrillin (Int…
AT1G80660	AT1G80660	AHA9	1:30314492-30320197	69.0214	68.578	17.8647	-1.94064	5e-05	0.000651615	15.2783	-2.17556	5e-05	0.000430709	H[+]-ATPase 9(HA9)	protein_coding	Vacuolar iron transporter (VIT) family protein	The gene encodes nodulin-like2 whose transcript abundance was repressed under conditions of Fe-deficient growth.
AT2G26560	AT2G26560	PLP2	2:11293701-11295918	8.36506	8.3152	1.45741	-2.51234	5e-05	0.000651615	1.85718	-2.17126	5e-05	0.000430709	phospholipase A 2A(PLA2A)	protein_coding	Reticulon family protein	Reticulon family protein; INVOLVED IN: biological_process unknown; LOCATED IN: endoplasmic reticulum, chloroplast; CONTAINS InterPro DOMAIN/s: Reticulon (InterPro:IPR003388); BEST Arabidopsis thaliana protein match is: Reticulon family protein (TAIR:AT4G28430.1); Has 35333 Blast hits to 34131 proteins in 2444 species: Archae - 798; Bacteria - 22429; Metazoa - 974; Fungi - 991; Plants - 531; Virus…
AT1G30050	AT1G30050	-	1:10543021-10544594	1.66786	1.6572	0.561375	-1.56171	0.00025	0.00265085	0.370849	-2.16909	5e-05	0.000430709	tropomyosin(AT1G30050)	protein_coding	no pollen germination related 1	encodes a calmodulin-binding protein that is expressed in pollen, suspension culture cells, flowers, and fruits.
AT1G49470	AT1G49470	-	1:18310427-18311714	7.05612	7.01107	2.10665	-1.73468	5e-05	0.000651615	1.57461	-2.16388	5e-05	0.000430709	transmembrane epididymal protein (DUF716)(AT1G49470)	protein_coding		unknown protein; Has 21 Blast hits to 21 proteins in 8 species: Archae - 0; Bacteria - 0; Metazoa - 0; Fungi - 0; Plants - 21; Viruses - 0; Other Eukaryotes - 0 (source: NCBI BLink).
AT4G33150	AT4G33150	-	4:15985173-15991633	52.4856	52.1512	14.2104	-1.87576	5e-05	0.000651615	11.7357	-2.16102	5e-05	0.000430709	lysine-ketoglutarate reductase/saccharopine dehydrogenase bifunctional enzyme(AT4G33150)	protein_coding	NAD(P)-binding Rossmann-fold superfamily protein	NAD(P)-binding Rossmann-fold superfamily protein; FUNCTIONS IN: coenzyme binding, UDP-glucose 4-epimerase activity, binding, catalytic activity; INVOLVED IN: galactose metabolic process, cellular metabolic process, nucleotide-sugar metabolic process, metabolic process; EXPRESSED IN: 18 plant structures; EXPRESSED DURING: 9 growth stages; CONTAINS InterPro DOMAIN/s: NAD-dependent epimerase/dehydra…
AT3G58480	AT3G58480	IQM6	3:21629071-21632116	1.99096	1.97819	0.597201	-1.7279	5e-05	0.000651615	0.4463	-2.15738	5e-05	0.000430709	calmodulin-binding family protein(AT3G58480)	protein_coding	phytosulfokine 4 precursor	Phytosulfokine 3 precursor, coding for a unique plant peptide growth factor. Plants overexpressing this gene (under a 35S promoter), develop normal cotyledons and hypocotyls but their growth, in particular that of their roots, was faster than that of wildtype.
AT1G01070	AT1G01070	-	1:38443-41017	5.30552	5.27155	2.29028	-1.20271	5e-05	0.000651615	1.18956	-2.15706	5e-05	0.000430709	nodulin MtN21 /EamA-like transporter family protein(UMAMIT28)	protein_coding	dicer-like 1	Encodes a Dicer homolog. Dicer is a RNA helicase involved in microRNA processing. Mutations in this locus can result in embryo lethality. Embryo shape at seed maturity is globular-elongate. Other mutants convert the floral meristems to an indeterminate state, others yet show defects in ovule development. mRNA is expressed in all shoot tissues. DCL1 is able to produce miRNAs and siRNAs.
AT2G41905	AT2G41905	-	2:17495505-17496187	120.436	119.666	35.6332	-1.74772	5e-05	0.000651615	27.023	-2.15601	5e-05	0.000430709	transmembrane protein(AT2G41905)	other_rna	other RNA	Potential natural antisense gene, locus overlaps with AT2G35940
AT1G02790	AT1G02790	PGA3	1:610362-612324	394.483	391.952	117.549	-1.73742	5e-05	0.000651615	88.7768	-2.15171	5e-05	0.000430709	polygalacturonase 4(PGA4)	protein_coding	gibberellin 2-oxidase 6	Encodes a gibberellin 2-oxidase that acts on C19 gibberellins but not C20 gibberellins.
AT1G66920	AT1G66920	LRK10L-2.4	1:24965133-24967586	0.792308	0.787453	0.199389	-1.98161	0.0005	0.00479112	0.178835	-2.14744	0.0001	0.000814594	Protein kinase superfamily protein(AT1G66920)	protein_coding		unknown protein; FUNCTIONS IN: molecular_function unknown; INVOLVED IN: biological_process unknown; LOCATED IN: mitochondrion; EXPRESSED IN: petal, leaf whorl, male gametophyte, flower; EXPRESSED DURING: L mature pollen stage, M germinated pollen stage, 4 anthesis, petal differentiation and expansion stage; BEST Arabidopsis thaliana protein match is: unknown protein (TAIR:AT5G07330.1); Has 42 Bla…
AT5G53870	AT5G53870	-	5:21869773-21871391	5.56162	5.52702	1.73308	-1.67316	5e-05	0.000651615	1.25561	-2.14711	5e-05	0.000430709	early nodulin-like protein 1(ENODL1)	protein_coding	Thioredoxin superfamily protein	Thioredoxin superfamily protein; CONTAINS InterPro DOMAIN/s: Thioredoxin fold (InterPro:IPR012335), Thioredoxin-like fold (InterPro:IPR012336), Protein of unknown function DUF953, thioredoxin-like (InterPro:IPR010357); Has 30201 Blast hits to 17322 proteins in 780 species: Archae - 12; Bacteria - 1396; Metazoa - 17338; Fungi - 3422; Plants - 5037; Viruses - 0; Other Eukaryotes - 2996 (source: NCB…
AT5G26340	AT5G26340	STP13	5:9243397-9247540	8.61925	8.56543	2.53443	-1.75686	5e-05	0.000651615	1.94876	-2.14501	5e-05	0.000430709	Major facilitator superfamily protein(MSS1)	protein_coding	Thiamin diphosphate-binding fold (THDP-binding) superfamily protein	Thiamin diphosphate-binding fold (THDP-binding) superfamily protein; FUNCTIONS IN: oxidoreductase activity, acting on the aldehyde or oxo group of donors, disulfide as acceptor, 3-methyl-2-oxobutanoate dehydrogenase (2-methylpropanoyl-transferring) activity; INVOLVED IN: metabolic process; LOCATED IN: mitochondrion; EXPRESSED IN: 22 plant structures; EXPRESSED DURING: 10 growth stages; CONTAINS I…
AT1G21000	AT1G21000	-	1:7337604-7339452	16.2789	16.1756	3.89223	-2.05515	5e-05	0.000651615	3.68125	-2.14473	5e-05	0.000430709	PLATZ transcription factor family protein(AT1G21000)	protein_coding	male-gamete-specific histone H3	histone 3.3, male-gamete-specific expression. Direct target promoter of the male germline-specific transcription factor DUO1.
AT1G76930	AT1G76930	-	1:28895300-28897120	35.8133	35.5902	8.38146	-2.08621	5e-05	0.000651615	8.12361	-2.1403	5e-05	0.000430709	extensin 4(EXT4)	protein_coding	Calcium-dependent phosphotriesterase superfamily protein	Calcium-dependent phosphotriesterase superfamily protein; FUNCTIONS IN: strictosidine synthase activity; INVOLVED IN: biosynthetic process; LOCATED IN: plant-type cell wall; EXPRESSED IN: 11 plant structures; EXPRESSED DURING: L mature pollen stage, M germinated pollen stage, 4 anthesis, C globular stage, petal differentiation and expansion stage; CONTAINS InterPro DOMAIN/s: Strictosidine synthas…
AT1G18410	AT1G18410	-	1:6336299-6342527	1.04288	1.03623	0.327473	-1.66189	5e-05	0.000651615	0.236616	-2.13995	5e-05	0.000430709	P-loop containing nucleoside triphosphate hydrolases superfamily protein(AT1G18410)	protein_coding	glutathione S-transferase tau 26	Encodes glutathione transferase belonging to the tau class of GSTs. Naming convention according to Wagner et al. (2002).
AT4G18253	AT4G18253	-	4:10091100-10092224	1.32532	1.31763	0.359178	-1.87517	0.0018	0.0142006	0.302411	-2.13176	0.00135	0.00797032	receptor Serine/Threonine kinase-like protein(AT4G18253)	protein_coding	Cysteine/Histidine-rich C1 domain family protein	Cysteine/Histidine-rich C1 domain family protein; FUNCTIONS IN: zinc ion binding; INVOLVED IN: biological_process unknown; LOCATED IN: cellular_component unknown; EXPRESSED IN: 22 plant structures; EXPRESSED DURING: 13 growth stages; CONTAINS InterPro DOMAIN/s: DC1 (InterPro:IPR004146), Zinc finger, PHD-type (InterPro:IPR001965), C1-like (InterPro:IPR011424), Zinc finger, PHD-finger (InterPro:IPR…
AT5G52760	AT5G52760	-	5:21386726-21387714	2.20108	2.18748	0.73107	-1.58119	0.00345	0.0241955	0.502532	-2.13093	0.00035	0.00248073	Copper transport protein family(AT5G52760)	protein_coding	SGNH hydrolase-type esterase superfamily protein	SGNH hydrolase-type esterase superfamily protein; FUNCTIONS IN: hydrolase activity, acting on ester bonds, carboxylesterase activity; INVOLVED IN: lipid metabolic process; EXPRESSED IN: 11 plant structures; EXPRESSED DURING: L mature pollen stage, 4 anthesis, petal differentiation and expansion stage; CONTAINS InterPro DOMAIN/s: Lipase, GDSL (InterPro:IPR001087), Esterase, SGNH hydrolase-type (In…
AT5G44580	AT5G44580	-	5:17979148-17980550	27.7901	27.6192	5.79198	-2.25354	5e-05	0.000651615	6.34946	-2.12987	5e-05	0.000430709	transmembrane protein(AT5G44580)	protein_coding	Protein of unknown function (DUF1635)	Protein of unknown function (DUF1635); CONTAINS InterPro DOMAIN/s: Protein of unknown function DUF1635 (InterPro:IPR012862); BEST Arabidopsis thaliana protein match is: Protein of unknown function (DUF1635) (TAIR:AT3G44940.1); Has 97 Blast hits to 97 proteins in 15 species: Archae - 0; Bacteria - 0; Metazoa - 1; Fungi - 0; Plants - 96; Viruses - 0; Other Eukaryotes - 0 (source: NCBI BLink).
AT3G54510	AT3G54510	-	3:20180006-20185202	0.756353	0.751584	0.294917	-1.34962	0.00195	0.0151698	0.172966	-2.12857	5e-05	0.000430709	Early-responsive to dehydration stress protein (ERD4)(AT3G54510)	protein_coding	AP2/B3-like transcriptional factor family protein	AP2/B3-like transcriptional factor family protein; FUNCTIONS IN: DNA binding, sequence-specific DNA binding transcription factor activity; INVOLVED IN: regulation of transcription, DNA-dependent; LOCATED IN: cellular_component unknown; EXPRESSED IN: 10 plant structures; EXPRESSED DURING: 6 growth stages; CONTAINS InterPro DOMAIN/s: Transcriptional factor B3 (InterPro:IPR003340); BEST Arabidopsis …
AT3G59830	AT3G59830	-	3:22102646-22105441	1.20981	1.20204	0.370766	-1.6969	0.00035	0.00355217	0.276819	-2.12776	0.0001	0.000814594	Integrin-linked protein kinase family(AT3G59830)	protein_coding		unknown protein; Has 52 Blast hits to 46 proteins in 20 species: Archae - 0; Bacteria - 0; Metazoa - 0; Fungi - 0; Plants - 45; Viruses - 0; Other Eukaryotes - 7 (source: NCBI BLink).
AT1G74810	AT1G74810	BOR5	1:28107821-28112579	0.777594	0.772514	0.115328	-2.74382	5e-05	0.000651615	0.178274	-2.12492	5e-05	0.000430709	HCO3- transporter family(BOR5)	protein_coding	O-acyltransferase (WSD1-like) family protein	O-acyltransferase (WSD1-like) family protein; CONTAINS InterPro DOMAIN/s: O-acyltransferase, WSD1, C-terminal (InterPro:IPR009721), O-acyltransferase, WSD1, N-terminal (InterPro:IPR004255); BEST Arabidopsis thaliana protein match is: O-acyltransferase (WSD1-like) family protein (TAIR:AT5G53390.1); Has 1092 Blast hits to 1082 proteins in 164 species: Archae - 2; Bacteria - 845; Metazoa - 10; Fungi…
AT1G65113	AT1G65113	SCRL2	1:24189416-24190026	15.8041	15.7028	5.67296	-1.46885	5e-05	0.000651615	3.63217	-2.12139	5e-05	0.000430709	SCR-like 2(SCRL2)	protein_coding	Protein of unknown function (DUF707)	Protein of unknown function (DUF707); CONTAINS InterPro DOMAIN/s: Protein of unknown function DUF707 (InterPro:IPR007877); BEST Arabidopsis thaliana protein match is: Protein of unknown function (DUF707) (TAIR:AT1G11170.1); Has 307 Blast hits to 307 proteins in 22 species: Archae - 0; Bacteria - 5; Metazoa - 0; Fungi - 0; Plants - 300; Viruses - 0; Other Eukaryotes - 2 (source: NCBI BLink).
AT5G07410	AT5G07410	PME48	5:2345757-2347565	414.153	411.5	130.457	-1.65732	5e-05	0.000651615	95.4126	-2.11791	5e-05	0.000430709	Pectin lyase-like superfamily protein(AT5G07410)	protein_coding	SCR-like 22	Encodes a member of a family of small, secreted, cysteine rich proteins with sequence similarity to SCR (S locus cysteine-rich protein).
AT1G12160	AT1G12160	-	1:4125989-4128310	2.2149	2.20123	0.712716	-1.62691	0.0001	0.00119332	0.510535	-2.11716	5e-05	0.000430709	Flavin-binding monooxygenase family protein(AT1G12160)	protein_coding	S-locus lectin protein kinase family protein	S-locus lectin protein kinase family protein; FUNCTIONS IN: in 6 functions; INVOLVED IN: protein amino acid phosphorylation, recognition of pollen; LOCATED IN: endomembrane system; EXPRESSED IN: 21 plant structures; EXPRESSED DURING: 13 growth stages; CONTAINS InterPro DOMAIN/s: Curculin-like (mannose-binding) lectin (InterPro:IPR001480), Apple-like (InterPro:IPR003609), PAN-2 domain (InterPro:IP…
AT4G04077	AT4G04077	-	4:1961125-1961951	27.9672	27.7867	7.40066	-1.90867	5e-05	0.000651615	6.47645	-2.11046	5e-05	0.000430709	ncRNA(AT4G04077)	protein_coding	myb domain protein 109	putative transcription factor MYB109 (MYB109) mRNA,
AT3G28790	AT3G28790	-	3:10813223-10815699	331.704	329.579	104.865	-1.65209	5e-05	0.000651615	76.8552	-2.10968	5e-05	0.000430709	transmembrane protein, putative (DUF1216)(AT3G28790)	protein_coding	COBRA-like protein 10 precursor	COBRA-like protein 10 precursor (COBL10); CONTAINS InterPro DOMAIN/s: Glycosyl-phosphatidyl inositol-anchored, plant (InterPro:IPR006918); BEST Arabidopsis thaliana protein match is: COBRA-like protein 11 precursor (TAIR:AT4G27110.1); Has 377 Blast hits to 368 proteins in 29 species: Archae - 0; Bacteria - 0; Metazoa - 0; Fungi - 0; Plants - 377; Viruses - 0; Other Eukaryotes - 0 (source: NCBI BL…
AT1G62370	AT1G62370	-	1:23072221-23073545	3.09816	3.07851	1.08416	-1.50565	5e-05	0.000651615	0.71798	-2.1094	5e-05	0.000430709	RING/U-box superfamily protein(AT1G62370)	protein_coding	Glycoprotein membrane precursor GPI-anchored	Glycoprotein membrane precursor GPI-anchored; BEST Arabidopsis thaliana protein match is: Glycoprotein membrane precursor GPI-anchored (TAIR:AT3G06035.1); Has 83 Blast hits to 82 proteins in 14 species: Archae - 0; Bacteria - 0; Metazoa - 0; Fungi - 0; Plants - 83; Viruses - 0; Other Eukaryotes - 0 (source: NCBI BLink).
AT4G31500	AT4G31500	CYP83B1	4:15273409-15275404	34.9776	34.7642	16.5423	-1.07144	5e-05	0.000651615	8.13019	-2.10507	5e-05	0.000430709	cytochrome P450, family 83, subfamily B, polypeptide 1(CYP83B1)	protein_coding	K-box region and MADS-box transcription factor family protein	Floral homeotic gene encoding a MADS domain transcription factor. Specifies floral meristem and carpel and stamen identity. Binds CArG box sequences. It is the only C function gene. It interacts genetically with the other homeotic genes to specify the floral organs.
AT2G17010	AT2G17010	MSL8	2:7392761-7395985	1.13127	1.12396	0.370567	-1.60079	5e-05	0.000651615	0.263073	-2.1044	5e-05	0.000430709	Mechanosensitive ion channel family protein(AT2G17010)	protein_coding	PAS/LOV protein B	Encodes a putative blue light receptor protein.
AT4G11543	AT4G11543	-	4:6993371-6995339	7.89999	7.85012	2.79712	-1.48877	0.0001	0.00119332	1.84302	-2.09978	5e-05	0.000430709	hypothetical protein(AT4G11543)	protein_coding	H(+)-ATPase 7	H(+)-ATPase 7 (HA7); FUNCTIONS IN: hydrogen-exporting ATPase activity, phosphorylative mechanism; INVOLVED IN: cation transport, metabolic process, ATP biosynthetic process; LOCATED IN: plasma membrane; EXPRESSED IN: 7 plant structures; EXPRESSED DURING: L mature pollen stage, M germinated pollen stage, 4 anthesis, petal differentiation and expansion stage; CONTAINS InterPro DOMAIN/s: ATPase, P-t…
AT1G15380	AT1G15380	-	1:5290581-5292582	17.8794	17.7652	3.72711	-2.25293	5e-05	0.000651615	4.17291	-2.09917	5e-05	0.000430709	Lactoylglutathione lyase / glyoxalase I family protein(GLYI4)	protein_coding	ssDNA-binding transcriptional regulator	Encodes a homolog of the potato p24 protein. Binds single strand telomeric repeats. Negatively regulates telomerase activity and telomere length.
AT5G20100	AT5G20100	-	5:6789934-6790841	1.24197	1.23384	0.266027	-2.21351	0.0037	0.0257007	0.289902	-2.099	0.00245	0.0130651	plant/protein(AT5G20100)	protein_coding	C2H2-like zinc finger protein	JKD is a nuclear-localized putative transcription factor with three zinc finger domains. jkd mutants show a number of root patterning defects including ectopic periclinal divisions in the cortex, increased cell numbers in the cortical and epidermal layers, a disrupted QC marker expression pattern, and disorganized QC and columella cells. jkd mutants also have a reduced number of meristematic cell…
AT1G04580	AT1G04580	AAO4	1:1252004-1257893	8.53748	8.48278	2.0175	-2.07197	5e-05	0.000651615	1.99778	-2.09541	5e-05	0.000430709	aldehyde oxidase 4(AO4)	other_rna	other RNA	0
AT2G47670	AT2G47670	-	2:19543920-19544910	2.68599	2.66909	0.782705	-1.76981	0.00035	0.00355217	0.628679	-2.09506	5e-05	0.000430709	Plant invertase/pectin methylesterase inhibitor superfamily protein(AT2G47670)	protein_coding	expansin A8	member of Alpha-Expansin Gene Family. Naming convention from the Expansin Working Group (Kende et al, 2004. Plant Mol Bio). Involved in the formation of nematode-induced syncytia in roots of Arabidopsis thaliana.
AT5G10760	AT5G10760	AED1	5:3400321-3402389	12.1882	12.1133	4.41353	-1.45659	5e-05	0.000651615	2.85806	-2.09238	5e-05	0.000430709	Eukaryotic aspartyl protease family protein(AT5G10760)	protein_coding	Chaperone DnaJ-domain superfamily protein	Chaperone DnaJ-domain superfamily protein; FUNCTIONS IN: heat shock protein binding; INVOLVED IN: protein folding, response to stress; LOCATED IN: nucleus; EXPRESSED IN: 24 plant structures; EXPRESSED DURING: 14 growth stages; CONTAINS InterPro DOMAIN/s: Molecular chaperone, heat shock protein, Hsp40, DnaJ (InterPro:IPR015609), Heat shock protein DnaJ, N-terminal (InterPro:IPR001623); BEST Arabid…
AT5G24530	AT5G24530	DMR6	5:8378758-8383401	26.9044	26.7383	6.81388	-1.97236	5e-05	0.000651615	6.31101	-2.0919	5e-05	0.000430709	2-oxoglutarate (2OG) and Fe(II)-dependent oxygenase superfamily protein(DMR6)	protein_coding	Pectin lyase-like superfamily protein	Pectin lyase-like superfamily protein; FUNCTIONS IN: pectinesterase activity; INVOLVED IN: cell wall modification; LOCATED IN: endomembrane system, cell wall, plant-type cell wall; EXPRESSED IN: male gametophyte, flower, pollen tube; EXPRESSED DURING: L mature pollen stage, M germinated pollen stage; CONTAINS InterPro DOMAIN/s: Pectin lyase fold/virulence factor (InterPro:IPR011050), Pectinestera…
AT5G50335	AT5G50335	-	5:20489032-20489727	34.3319	34.1162	13.2367	-1.36592	5e-05	0.000651615	8.05557	-2.09149	5e-05	0.000430709	hypothetical protein(AT5G50335)	protein_coding	Protein of unknown function (DUF679)	Target promoter of the male germline-specific transcription factor DUO1.
AT1G21110	AT1G21110	IGMT3	1:7389980-7391603	0.817282	0.812314	0.228679	-1.82871	0.00335	0.0236005	0.191857	-2.09081	0.0017	0.00963377	O-methyltransferase family protein(IGMT3)	protein_coding	Calcium-dependent lipid-binding (CaLB domain) family protein	Encodes a synaptotagmin localized on the Golgi apparatus and that regulates protein secretion via the unconventional protein transport from the cytosol to the extracellular matrix in plant cells.
AT5G54840	AT5G54840	-	5:22272988-22278423	7.78792	7.73874	1.88404	-2.03827	0.0003	0.00310104	1.82928	-2.08996	0.00025	0.00184299	Ras-related small GTP-binding family protein(SGP1)	protein_coding	Helicase protein with RING/U-box domain	Helicase protein with RING/U-box domain; FUNCTIONS IN: in 6 functions; LOCATED IN: chloroplast envelope; EXPRESSED IN: shoot apex, embryo, male gametophyte, flower, seed; EXPRESSED DURING: L mature pollen stage, M germinated pollen stage, petal differentiation and expansion stage, E expanded cotyledon stage, D bilateral stage; CONTAINS InterPro DOMAIN/s: Zinc finger, RING-type, conserved site (In…
AT1G07850	AT1G07850	-	1:2424044-2432091	5.92192	5.88394	1.65069	-1.83371	0.0037	0.0257007	1.39208	-2.08882	0.00075	0.00479404	transferring glycosyl group transferase (DUF604)(AT1G07850)	protein_coding	NAD(P)-binding Rossmann-fold superfamily protein	NAD(P)-binding Rossmann-fold superfamily protein; FUNCTIONS IN: oxidoreductase activity, binding, catalytic activity; INVOLVED IN: response to cadmium ion, response to karrikin; LOCATED IN: cellular_component unknown; EXPRESSED IN: 22 plant structures; EXPRESSED DURING: 13 growth stages; CONTAINS InterPro DOMAIN/s: Short-chain dehydrogenase/reductase, conserved site (InterPro:IPR020904), NAD(P)-b…
AT5G35110	AT5G35110	-	5:13363526-13364411	6.10989	6.07094	2.35384	-1.3669	5e-05	0.000651615	1.43958	-2.0855	5e-05	0.000430709	hypothetical protein(AT5G35110)	protein_coding	CTC-interacting domain 5	Interacts with PAB (poly A binding protein) in yeast two hybrid experiments. Contains PAM2 motif, a PABC interacting domain.
AT1G63930	AT1G63930	-	1:23727793-23729403	6.09905	6.05978	2.14938	-1.49535	5e-05	0.000651615	1.44328	-2.07923	5e-05	0.000430709	from the Czech 'roh' meaning 'corner'(ROH1)	protein_coding	Pectinacetylesterase family protein	Pectinacetylesterase family protein; CONTAINS InterPro DOMAIN/s: Pectinacetylesterase (InterPro:IPR004963); BEST Arabidopsis thaliana protein match is: Pectinacetylesterase family protein (TAIR:AT5G26670.1); Has 541 Blast hits to 533 proteins in 91 species: Archae - 0; Bacteria - 38; Metazoa - 118; Fungi - 0; Plants - 298; Viruses - 0; Other Eukaryotes - 87 (source: NCBI BLink).
AT1G49490	AT1G49490	PEX2	1:18317258-18320210	13.2336	13.1497	4.20808	-1.64379	5e-05	0.000651615	3.13191	-2.07909	5e-05	0.000430709	Leucine-rich repeat (LRR) family protein(AT1G49490)	protein_coding	nitrate reductase 2	Identified as a mutant resistant to chlorate. Encodes nitrate reductase structural gene. Involved in nitrate assimilation. Has nitrate reductase activity. Up-regulated by the fungus P. indica. Binds transcription factor At2g35940.
AT4G19170	AT4G19170	CCD4	4:10481618-10483879	23.2729	23.1255	7.57016	-1.61109	5e-05	0.000651615	5.51975	-2.07597	5e-05	0.000430709	nine-cis-epoxycarotenoid dioxygenase 4(NCED4)	protein_coding	Protein of unknown function (DUF789)	Protein of unknown function (DUF789); CONTAINS InterPro DOMAIN/s: Protein of unknown function DUF789 (InterPro:IPR008507); BEST Arabidopsis thaliana protein match is: Protein of unknown function (DUF789) (TAIR:AT1G03610.1); Has 30201 Blast hits to 17322 proteins in 780 species: Archae - 12; Bacteria - 1396; Metazoa - 17338; Fungi - 3422; Plants - 5037; Viruses - 0; Other Eukaryotes - 2996 (source…
AT2G39400	AT2G39400	-	2:16452611-16455001	3.91219	3.88814	0.823246	-2.23969	5e-05	0.000651615	0.92852	-2.07497	5e-05	0.000430709	alpha/beta-Hydrolases superfamily protein(AT2G39400)	protein_coding	glycosyl hydrolase 9B8	glycosyl hydrolase 9B8 (GH9B8); FUNCTIONS IN: hydrolase activity, hydrolyzing O-glycosyl compounds, catalytic activity; INVOLVED IN: carbohydrate metabolic process; LOCATED IN: endomembrane system; EXPRESSED IN: 17 plant structures; EXPRESSED DURING: 11 growth stages; CONTAINS InterPro DOMAIN/s: Six-hairpin glycosidase (InterPro:IPR012341), Glycoside hydrolase, family 9, active site (InterPro:IPR…
AT5G20230	AT5G20230	BCB	5:6826364-6827748	59.2763	58.8991	17.3607	-1.76242	5e-05	0.000651615	14.0965	-2.07212	5e-05	0.000430709	blue-copper-binding protein(BCB)	protein_coding		Encodes a small polypeptide contributing to resistance to potyvirus.
AT4G23260	AT4G23260	CRK18	4:12167415-12170080	2.50019	2.48441	0.490806	-2.33968	5e-05	0.000651615	0.595717	-2.06934	5e-05	0.000430709	cysteine-rich RLK (RECEPTOR-like protein kinase) 18(CRK18)	protein_coding	Nodulin MtN3 family protein	Nodulin MtN3 family protein; LOCATED IN: endomembrane system, integral to membrane, membrane; EXPRESSED IN: 9 plant structures; EXPRESSED DURING: 4 anthesis, C globular stage, petal differentiation and expansion stage, E expanded cotyledon stage; CONTAINS InterPro DOMAIN/s: MtN3/saliva-related transmembrane protein, conserved region (InterPro:IPR018169), RAG1-activating protein 1 homologue (Inter…
AT3G19090	AT3G19090	LARP6C	3:6601278-6604010	21.3938	21.257	6.27501	-1.76025	5e-05	0.000651615	5.10162	-2.06817	5e-05	0.000430709	RNA-binding protein(LARP6c)	protein_coding	exocyst subunit exo70 family protein H3	A member of EXO70 gene family, putative exocyst subunits, conserved in land plants. Arabidopsis thaliana contains 23 putative EXO70 genes, which can be classified into eight clusters on the phylogenetic tree.
AT1G14860	AT1G14860	NUDT18	1:5124669-5126280	1.47164	1.46221	0.6788	-1.1071	0.00705	0.0434813	0.351638	-2.06526	0.0001	0.000814594	nudix hydrolase homolog 18(NUDT18)	protein_coding	soluble N-ethylmaleimide-sensitive factor adaptor protein 30	Encodes a member of a gene family homologous to mammalian SNAP25, a type of SNARE proteins with two chains. There are three members in Arabidopsis: SNAP30, SNAP29, and SNAP33.
AT2G43570	AT2G43570	CHI	2:18076165-18077517	8.53177	8.4789	2.61993	-1.69435	5e-05	0.000651615	2.03987	-2.06437	5e-05	0.000430709	chitinase(CHI)	protein_coding	NAD(P)-linked oxidoreductase superfamily protein	Encodes an NADPH-dependent aldo-keto reductase that can act on a wide variety of substrates in vitro including aliphatic and aromatic aldehydes and steroids. Transcript levels for this gene are up-regulated in response to cold, salt, and drought stress.
AT4G28088	AT4G28088	-	4:13961133-13961611	8.1014	8.04888	2.6245	-1.61675	0.0014	0.0114943	1.93966	-2.06237	0.0003	0.00216705	Low temperature and salt responsive protein family(AT4G28088)	protein_coding	FAD/NAD(P)-binding oxidoreductase family protein	FAD/NAD(P)-binding oxidoreductase family protein; FUNCTIONS IN: oxidoreductase activity, monooxygenase activity; INVOLVED IN: biological_process unknown; LOCATED IN: cellular_component unknown; CONTAINS InterPro DOMAIN/s: FAD dependent oxidoreductase (InterPro:IPR006076); BEST Arabidopsis thaliana protein match is: monooxygenase 1 (TAIR:AT4G15760.1); Has 427 Blast hits to 427 proteins in 107 spec…
AT1G52343	AT1G52343	-	1:19494126-19495867	4.75755	4.72695	1.47548	-1.67973	5e-05	0.000651615	1.13951	-2.0618	5e-05	0.000430709	transmembrane protein(AT1G52343)	protein_coding	cell wall / vacuolar inhibitor of fructosidase 1	Plant cell wall (CWI) and vacuolar invertases (VI) play important roles in carbohydrate metabolism, stress responses and sugar signaling. This protein may inhibit their activity.
AT3G28830	AT3G28830	-	3:10831161-10833436	350.637	348.391	116.623	-1.57885	5e-05	0.000651615	83.9998	-2.06152	5e-05	0.000430709	mucin-like protein, putative (DUF1216)(AT3G28830)	protein_coding		BEST Arabidopsis thaliana protein match is: hydroxyproline-rich glycoprotein family protein (TAIR:AT2G25930.1); Has 63 Blast hits to 58 proteins in 21 species: Archae - 0; Bacteria - 0; Metazoa - 3; Fungi - 0; Plants - 58; Viruses - 0; Other Eukaryotes - 2 (source: NCBI BLink).
AT5G64810	AT5G64810	WRKY51	5:25908246-25909881	2.2701	2.25604	0.805989	-1.48496	0.00125	0.0104881	0.546239	-2.05515	0.0002	0.00151105	WRKY DNA-binding protein 51(WRKY51)	protein_coding	pectin methylesterase PCR fragment F	pectin methylesterase PCR fragment F (PMEPCRF); FUNCTIONS IN: pectinesterase activity; INVOLVED IN: cell wall modification; LOCATED IN: cell wall; EXPRESSED IN: 22 plant structures; EXPRESSED DURING: 13 growth stages; CONTAINS InterPro DOMAIN/s: Pectinesterase, active site (InterPro:IPR018040), Pectin lyase fold/virulence factor (InterPro:IPR011050), Pectinesterase, catalytic (InterPro:IPR000070)…
AT3G27025	AT3G27025	-	3:9969550-9971681	6.09282	6.05383	1.37645	-2.13689	5e-05	0.000651615	1.46669	-2.05455	5e-05	0.000430709	hypothetical protein(AT3G27025)	other_rna	TAS3/TASIR-ARF (TRANS-ACTING SIRNA3); other RNA	Encodes a trans-acting siRNA (tasi-RNA) that regulates the expression of auxin response factor genes (ARF2, ARF4, ETT). One of 3 genomic loci that encode the TAS3 siRNA.
AT1G68320	AT1G68320	-	1:25603675-25605181	3.08474	3.06503	0.983922	-1.63928	5e-05	0.000651615	0.743288	-2.05316	5e-05	0.000430709	myb domain protein 62(MYB62)	protein_coding	Glycine-rich protein family	Glycine-rich protein family; BEST Arabidopsis thaliana protein match is: Late embryogenesis abundant (LEA) hydroxyproline-rich glycoprotein family (TAIR:AT4G23930.1); Has 61689 Blast hits to 17372 proteins in 1170 species: Archae - 25; Bacteria - 6104; Metazoa - 45491; Fungi - 2077; Plants - 2819; Viruses - 1028; Other Eukaryotes - 4145 (source: NCBI BLink).
AT1G57590	AT1G57590	PAE2	1:21327359-21329944	1.88404	1.87195	0.202928	-3.2055	0.00025	0.00265085	0.454648	-2.05101	5e-05	0.000430709	Pectinacetylesterase family protein(AT1G57590)	protein_coding		unknown protein; FUNCTIONS IN: molecular_function unknown; INVOLVED IN: biological_process unknown; LOCATED IN: cellular_component unknown; Has 30201 Blast hits to 17322 proteins in 780 species: Archae - 12; Bacteria - 1396; Metazoa - 17338; Fungi - 3422; Plants - 5037; Viruses - 0; Other Eukaryotes - 2996 (source: NCBI BLink).
AT1G15415	AT1G15415	-	1:5297846-5301489	56.1165	55.757	19.9962	-1.47943	0.00295	0.0212638	13.5513	-2.04999	5e-05	0.000430709	late embryogenesis abundant-like protein(AT1G15415)	protein_coding	Pectate lyase family protein	AT59; FUNCTIONS IN: lyase activity, pectate lyase activity; INVOLVED IN: plant-type cell wall organization; LOCATED IN: endomembrane system; EXPRESSED IN: 9 plant structures; EXPRESSED DURING: L mature pollen stage, M germinated pollen stage, 4 anthesis, C globular stage, petal differentiation and expansion stage; CONTAINS InterPro DOMAIN/s: Pectin lyase fold/virulence factor (InterPro:IPR011050)…
AT1G13750	AT1G13750	PAP1	1:4713432-4718269	5.47634	5.44271	1.70739	-1.67254	5e-05	0.000651615	1.3237	-2.04864	5e-05	0.000430709	Purple acid phosphatases superfamily protein(AT1G13750)	protein_coding	UDP-D-glucose/UDP-D-galactose 4-epimerase 1	Encodes a UDP-glucose epimerase that catalyzes the interconversion of the sugar nucleotides UDP-glucose UDP-galactose via a UDP-4-keto-hexose intermediate. Responsive to stress.
AT1G02040	AT1G02040	-	1:357905-359078	9.19558	9.13612	2.21238	-2.04598	5e-05	0.000651615	2.22871	-2.04473	5e-05	0.000430709	C2H2-type zinc finger family protein(AT1G02040)	protein_coding	GATA type zinc finger transcription factor family protein	Encodes a member of the Arabidopsis LIM proteins: a family of actin bundlers with distinct expression patterns. WLIM1, WLIM2a, and WLIM2b are widely expressed, whereas PLIM2a, PLIM2b, and PLIM2c are predominantly expressed in pollen. Regulates actin cytoskeleton organization.
AT3G14040	AT3G14040	-	3:4648235-4650319	384.315	381.853	126.551	-1.5933	5e-05	0.000651615	93.2632	-2.04291	5e-05	0.000430709	Pectin lyase-like superfamily protein(AT3G14040)	protein_coding	receptor like protein 33	receptor like protein 33 (RLP33); FUNCTIONS IN: kinase activity; INVOLVED IN: signal transduction, defense response; LOCATED IN: chloroplast; EXPRESSED IN: 10 plant structures; EXPRESSED DURING: 10 growth stages; CONTAINS InterPro DOMAIN/s: Leucine-rich repeat, typical subtype (InterPro:IPR003591), Leucine-rich repeat-containing N-terminal domain, type 2 (InterPro:IPR013210), Leucine-rich repeat …
AT2G41970	AT2G41970	-	2:17520272-17522793	1.49525	1.48576	0.433877	-1.77585	0.0002	0.00219326	0.362928	-2.04263	5e-05	0.000430709	Protein kinase superfamily protein(AT2G41970)	protein_coding	ovate family protein 15	ovate family protein 15 (OFP15); LOCATED IN: chloroplast; EXPRESSED IN: sepal, carpel, stamen; EXPRESSED DURING: 4 anthesis, petal differentiation and expansion stage; CONTAINS InterPro DOMAIN/s: Protein of unknown function DUF623 (InterPro:IPR006458); BEST Arabidopsis thaliana protein match is: ovate family protein 18 (TAIR:AT3G52540.1); Has 245 Blast hits to 245 proteins in 17 species: Archae -…
AT5G48100	AT5G48100	TT10	5:19489326-19492744	0.853621	0.848227	0.130362	-2.70193	0.00045	0.00441888	0.207336	-2.04163	0.00025	0.00184299	Laccase/Diphenol oxidase family protein(TT10)	protein_coding		BEST Arabidopsis thaliana protein match is: myosin heavy chain-related (TAIR:AT2G15420.1); Has 8 Blast hits to 7 proteins in 1 species: Archae - 0; Bacteria - 0; Metazoa - 0; Fungi - 0; Plants - 8; Viruses - 0; Other Eukaryotes - 0 (source: NCBI BLink).
AT3G22360	AT3G22360	AOX1B	3:7904096-7905576	5.35767	5.32361	1.71047	-1.63801	5e-05	0.000651615	1.30461	-2.03798	5e-05	0.000430709	alternative oxidase 1B(AOX1B)	protein_coding	SKU5 similar 13	SKU5 similar 13 (sks13); FUNCTIONS IN: oxidoreductase activity, copper ion binding; INVOLVED IN: oxidation reduction; LOCATED IN: endomembrane system; EXPRESSED IN: 11 plant structures; EXPRESSED DURING: L mature pollen stage, M germinated pollen stage, 4 anthesis, C globular stage, petal differentiation and expansion stage; CONTAINS InterPro DOMAIN/s: Multicopper oxidase, type 3 (InterPro:IPR011…
AT5G13150	AT5G13150	-	5:4172733-4175362	4.34781	4.32011	1.43846	-1.58654	5e-05	0.000651615	1.05904	-2.03753	5e-05	0.000430709	exocyst subunit exo70 family protein C1(EXO70C1)	protein_coding	cytochrome P450, family 91, subfamily A, polypeptide 2	Encodes a member of the CYP81F cytochrome P450 monooxygenase subfamily.
AT1G61860	AT1G61860	-	1:22862654-22864898	2.88021	2.86172	0.974154	-1.55466	5e-05	0.000651615	0.703416	-2.03372	5e-05	0.000430709	Protein kinase superfamily protein(AT1G61860)	protein_coding	Protein of unknown function (DUF3049)	Protein of unknown function (DUF3049); CONTAINS InterPro DOMAIN/s: Protein of unknown function DUF3049 (InterPro:IPR021410); BEST Arabidopsis thaliana protein match is: Protein of unknown function (DUF3049) (TAIR:AT5G22390.1); Has 534 Blast hits to 376 proteins in 66 species: Archae - 0; Bacteria - 26; Metazoa - 75; Fungi - 14; Plants - 157; Viruses - 0; Other Eukaryotes - 262 (source: NCBI BLink…
AT5G25550	AT5G25550	LRX7	5:8893988-8895914	10.4298	10.3632	2.50397	-2.04918	5e-05	0.000651615	2.54814	-2.0332	5e-05	0.000430709	Leucine-rich repeat (LRR) family protein(AT5G25550)	protein_coding		unknown protein; BEST Arabidopsis thaliana protein match is: unknown protein (TAIR:AT5G23160.1); Has 69 Blast hits to 69 proteins in 10 species: Archae - 0; Bacteria - 1; Metazoa - 0; Fungi - 0; Plants - 68; Viruses - 0; Other Eukaryotes - 0 (source: NCBI BLink).
AT5G59370	AT5G59370	ACT4	5:23949660-23951837	16.3594	16.2544	5.15258	-1.65746	5e-05	0.000651615	3.99769	-2.03288	5e-05	0.000430709	actin 4(ACT4)	protein_coding	Sec14p-like phosphatidylinositol transfer family protein	Sec14p-like phosphatidylinositol transfer family protein; CONTAINS InterPro DOMAIN/s: Cellular retinaldehyde-binding/triple function, C-terminal (InterPro:IPR001251), Cellular retinaldehyde-binding/triple function, N-terminal (InterPro:IPR008273), Phosphatidylinositol transfer protein-like, N-terminal (InterPro:IPR011074); BEST Arabidopsis thaliana protein match is: SEC14-like 3 (TAIR:AT2G21540.2…
AT5G53110	AT5G53110	-	5:21528949-21533159	2.01446	2.00192	0.833596	-1.26396	0.00085	0.00755671	0.492341	-2.03267	5e-05	0.000430709	RING/U-box superfamily protein(AT5G53110)	protein_coding	serine carboxypeptidase-like 42	serine carboxypeptidase-like 42 (scpl42); FUNCTIONS IN: serine-type carboxypeptidase activity; INVOLVED IN: proteolysis; LOCATED IN: cell wall; EXPRESSED IN: 23 plant structures; EXPRESSED DURING: 13 growth stages; CONTAINS InterPro DOMAIN/s: Peptidase S10, serine carboxypeptidase (InterPro:IPR001563), Peptidase S10, serine carboxypeptidase, active site (InterPro:IPR018202); BEST Arabidopsis thal…
AT2G25600	AT2G25600	AKT6	2:10894252-10898672	2.41317	2.39782	0.82659	-1.53648	5e-05	0.000651615	0.590012	-2.03211	5e-05	0.000430709	Shaker pollen inward K+ channel(SPIK)	protein_coding	plant intracellular ras group-related LRR 6	Encodes PIRL6, a member of the Plant Intracellular Ras-group-related LRRs (Leucine rich repeat proteins). PIRLs are a distinct, plant-specific class of intracellular LRRs that likely mediate protein interactions, possibly in the context of signal transduction.
AT3G21780	AT3G21780	UGT71B6	3:7674903-7676519	0.830284	0.824968	0.211521	-1.96354	0.0018	0.0142006	0.203045	-2.03181	0.00135	0.00797032	UDP-glucosyl transferase 71B6(UGT71B6)	protein_coding	Chaperone DnaJ-domain superfamily protein	Chaperone DnaJ-domain superfamily protein; FUNCTIONS IN: unfolded protein binding, heat shock protein binding; INVOLVED IN: protein folding; LOCATED IN: cellular_component unknown; EXPRESSED IN: 24 plant structures; EXPRESSED DURING: 15 growth stages; CONTAINS InterPro DOMAIN/s: Molecular chaperone, heat shock protein, Hsp40, DnaJ (InterPro:IPR015609), Heat shock protein DnaJ, N-terminal (InterPr…
AT1G35230	AT1G35230	AGP5	1:12917069-12917829	4.05401	4.02881	1.6085	-1.32464	0.00065	0.00599894	0.99246	-2.03027	5e-05	0.000430709	arabinogalactan protein 5(AGP5)	protein_coding	FAD-binding Berberine family protein	FAD-binding Berberine family protein; FUNCTIONS IN: electron carrier activity, oxidoreductase activity, FAD binding, catalytic activity; LOCATED IN: endomembrane system; EXPRESSED IN: inflorescence meristem, root, flower, pedicel; EXPRESSED DURING: 4 anthesis, petal differentiation and expansion stage; CONTAINS InterPro DOMAIN/s: FAD-binding, type 2 (InterPro:IPR016166), Berberine/berberine-like …
AT3G47340	AT3G47340	ASN1	3:17437839-17441567	62.3384	61.9562	17.7748	-1.80141	5e-05	0.000651615	15.2666	-2.02974	5e-05	0.000430709	glutamine-dependent asparagine synthase 1(ASN1)	protein_coding	5'-3' exonuclease family protein	Required for repair of pyrimidine-pyrimidinone (6-4) dimers.
AT4G32510	AT4G32510	BOR7	4:15685378-15689293	10.1159	10.0514	3.63812	-1.46613	5e-05	0.000651615	2.48016	-2.02812	5e-05	0.000430709	HCO3- transporter family(AT4G32510)	protein_coding		unknown protein; FUNCTIONS IN: molecular_function unknown; INVOLVED IN: biological_process unknown; LOCATED IN: chloroplast; EXPRESSED IN: 17 plant structures; EXPRESSED DURING: 13 growth stages; Has 30201 Blast hits to 17322 proteins in 780 species: Archae - 12; Bacteria - 1396; Metazoa - 17338; Fungi - 3422; Plants - 5037; Viruses - 0; Other Eukaryotes - 2996 (source: NCBI BLink).
AT3G57690	AT3G57690	AGP23	3:21384145-21384605	194.345	193.092	63.6985	-1.59995	5e-05	0.000651615	47.6596	-2.02778	5e-05	0.000430709	arabinogalactan protein 23(AGP23)	protein_coding	nascent polypeptide-associated complex subunit alpha-like protein 2	nascent polypeptide-associated complex subunit alpha-like protein 2 (NACA2); CONTAINS InterPro DOMAIN/s: Ubiquitin-associated/translation elongation factor EF1B, N-terminal (InterPro:IPR000449), Nascent polypeptide-associated complex, alpha subunit (InterPro:IPR016641), Nascent polypeptide-associated complex NAC (InterPro:IPR002715); BEST Arabidopsis thaliana protein match is: Nascent polypeptide…
AT2G18470	AT2G18470	PERK4	2:8005002-8008681	14.246	14.155	4.37432	-1.69418	5e-05	0.000651615	3.49614	-2.02672	5e-05	0.000430709	roline-rich extensin-like receptor kinase 4(PERK4)	protein_coding	glycine-rich protein 3 short isoform	glycine-rich protein 3 short isoform (GRP3S) mRNA, complete
AT1G79910	AT1G79910	-	1:30054551-30057181	27.2958	27.1212	7.14069	-1.92529	5e-05	0.000651615	6.72632	-2.02079	5e-05	0.000430709	Regulator of Vps4 activity in the MVB pathway protein(AT1G79910)	protein_coding	Arabidopsis protein of unknown function (DUF241)	Arabidopsis protein of unknown function (DUF241); FUNCTIONS IN: molecular_function unknown; LOCATED IN: chloroplast; EXPRESSED IN: 19 plant structures; EXPRESSED DURING: 9 growth stages; CONTAINS InterPro DOMAIN/s: Protein of unknown function DUF241, plant (InterPro:IPR004320); BEST Arabidopsis thaliana protein match is: Arabidopsis protein of unknown function (DUF241) (TAIR:AT2G17080.1); Has 409…
AT3G21320	AT3G21320	-	3:7497239-7501888	7.02936	6.98477	2.11755	-1.72182	5e-05	0.000651615	1.74218	-2.0125	5e-05	0.000430709	EARLY FLOWERING protein(AT3G21320)	protein_coding		unknown protein; FUNCTIONS IN: molecular_function unknown; INVOLVED IN: response to karrikin; EXPRESSED IN: 21 plant structures; EXPRESSED DURING: 12 growth stages; BEST Arabidopsis thaliana protein match is: unknown protein (TAIR:AT5G06270.1); Has 171 Blast hits to 171 proteins in 15 species: Archae - 0; Bacteria - 0; Metazoa - 0; Fungi - 0; Plants - 171; Viruses - 0; Other Eukaryotes - 0 (sourc…
AT3G22750	AT3G22750	-	3:8037138-8040152	6.34539	6.30531	1.9082	-1.72435	5e-05	0.000651615	1.57269	-2.01248	5e-05	0.000430709	Protein kinase superfamily protein(AT3G22750)	protein_coding	beta galactosidase 1	beta-galactosidase, glycosyl hydrolase family 35
AT1G36060	AT1G36060	ERF055	1:13454495-13456336	1.41297	1.40411	0.330217	-2.08817	0.0001	0.00119332	0.351787	-2.00595	5e-05	0.000430709	Integrase-type DNA-binding superfamily protein(AT1G36060)	protein_coding	ECS1	Encodes cell wall protein. ECS1 is not a Xcc750 resistance gene, but the genetic data indicate that ECS1 is linked to a locus influencing resistance to Xcc750.
AT1G69720	AT1G69720	HO3	1:26226730-26231375	4.99649	4.96525	1.62648	-1.61011	0.00285	0.0206523	1.24514	-2.00461	0.00065	0.00424411	heme oxygenase 3(HO3)	protein_coding	AMP-dependent synthetase and ligase family protein	AMP-dependent synthetase and ligase family protein; FUNCTIONS IN: catalytic activity; INVOLVED IN: metabolic process; EXPRESSED IN: embryo, sepal, male gametophyte, carpel, stamen; EXPRESSED DURING: 4 anthesis, C globular stage, petal differentiation and expansion stage; CONTAINS InterPro DOMAIN/s: AMP-dependent synthetase/ligase (InterPro:IPR000873); BEST Arabidopsis thaliana protein match is: a…
AT4G15250	AT4G15250	COL11	4:8709766-8711717	1.07124	1.06441	0.276407	-1.94519	0.0023	0.0173897	0.267457	-2.0019	0.00065	0.00424411	B-box type zinc finger protein with CCT domain-containing protein(BBX9)	protein_coding	basic helix-loop-helix (bHLH) DNA-binding superfamily protein	unfertilized embryo sac 10 (UNE10); FUNCTIONS IN: DNA binding, sequence-specific DNA binding transcription factor activity; INVOLVED IN: double fertilization forming a zygote and endosperm, regulation of transcription; LOCATED IN: nucleus; EXPRESSED IN: 20 plant structures; EXPRESSED DURING: 13 growth stages; CONTAINS InterPro DOMAIN/s: Helix-loop-helix DNA-binding domain (InterPro:IPR001092), He…
AT2G29350	AT2G29350	SAG13	2:12600913-12602556	4.43473	4.40606	1.18818	-1.89074	5e-05	0.000651615	1.10919	-1.99934	5e-05	0.000430709	senescence-associated gene 13(SAG13)	protein_coding	Protein kinase superfamily protein	Protein kinase superfamily protein; FUNCTIONS IN: kinase activity; INVOLVED IN: protein amino acid phosphorylation; LOCATED IN: cellular_component unknown; EXPRESSED IN: 21 plant structures; EXPRESSED DURING: 11 growth stages; CONTAINS InterPro DOMAIN/s: Protein kinase, ATP binding site (InterPro:IPR017441), Protein kinase, catalytic domain (InterPro:IPR000719), EGF-like (InterPro:IPR006210), Ser…
AT3G23727	AT3G23727	SCRL12	3:8544797-8545613	3.75103	3.72651	0.8851	-2.07391	0.0009	0.00793646	0.939407	-1.99746	0.00035	0.00248073	SCR-like 12(SCRL12)	protein_coding		unknown protein; Has 6 Blast hits to 6 proteins in 3 species: Archae - 0; Bacteria - 0; Metazoa - 0; Fungi - 0; Plants - 6; Viruses - 0; Other Eukaryotes - 0 (source: NCBI BLink).
AT3G54830	AT3G54830	-	3:20311900-20315887	3.77152	3.74742	1.77229	-1.08028	0.0002	0.00219326	0.945483	-1.99602	5e-05	0.000430709	Transmembrane amino acid transporter family protein(AT3G54830)	protein_coding	Ribosomal protein S10p/S20e family protein	Ribosomal protein S10p/S20e family protein; FUNCTIONS IN: structural constituent of ribosome, RNA binding; INVOLVED IN: translation; LOCATED IN: in 6 components; EXPRESSED IN: 23 plant structures; EXPRESSED DURING: 13 growth stages; CONTAINS InterPro DOMAIN/s: Ribosomal protein S10, conserved site (InterPro:IPR018268), Ribosomal protein S10, eukaryotic/archaeal (InterPro:IPR005729), Ribosomal pro…
AT3G45280	AT3G45280	SYP72	3:16610654-16613521	3.78021	3.75584	1.10552	-1.76442	5e-05	0.000651615	0.947911	-1.99564	5e-05	0.000430709	syntaxin of plants 72(SYP72)	protein_coding	Polyketide cyclase/dehydrase and lipid transport superfamily protein	Polyketide cyclase/dehydrase and lipid transport superfamily protein; FUNCTIONS IN: molecular_function unknown; INVOLVED IN: response to biotic stimulus, defense response; LOCATED IN: cellular_component unknown; EXPRESSED IN: hypocotyl, root; CONTAINS InterPro DOMAIN/s: Bet v I allergen (InterPro:IPR000916); BEST Arabidopsis thaliana protein match is: Polyketide cyclase/dehydrase and lipid transp…
AT4G10115	AT4G10115	SCRL20	4:6311968-6312588	10.8721	10.8017	4.31726	-1.32307	0.00035	0.00355217	2.72646	-1.99552	5e-05	0.000430709	SCR-like 20(SCRL20)	protein_coding	calmodulin-binding family protein	calmodulin-binding family protein; BEST Arabidopsis thaliana protein match is: calmodulin-binding family protein (TAIR:AT3G13600.1); Has 404 Blast hits to 327 proteins in 76 species: Archae - 0; Bacteria - 22; Metazoa - 8; Fungi - 105; Plants - 225; Viruses - 0; Other Eukaryotes - 44 (source: NCBI BLink).
AT1G78410	AT1G78410	VQ10	1:29502505-29503938	1.59913	1.58914	0.4393	-1.85497	0.00195	0.0151698	0.401143	-1.9951	0.00135	0.00797032	VQ motif-containing protein(AT1G78410)	protein_coding	Pathogenesis-related thaumatin superfamily protein	Pathogenesis-related thaumatin superfamily protein; FUNCTIONS IN: molecular_function unknown; INVOLVED IN: response to other organism; LOCATED IN: endomembrane system; EXPRESSED IN: 6 plant structures; EXPRESSED DURING: 4 anthesis, petal differentiation and expansion stage; CONTAINS InterPro DOMAIN/s: Thaumatin, conserved site (InterPro:IPR017949), Thaumatin, pathogenesis-related (InterPro:IPR001…
AT4G37410	AT4G37410	CYP81F4	4:17590768-17592920	4.78185	4.7512	1.51219	-1.65166	5e-05	0.000651615	1.19988	-1.99468	5e-05	0.000430709	cytochrome P450, family 81, subfamily F, polypeptide 4(CYP81F4)	protein_coding	WRKY DNA-binding protein 7	Encodes a Ca-dependent calmodulin binding protein. Sequence similarity to the WRKY transcription factor gene family.
AT5G40730	AT5G40730	AGP24	5:16301071-16301748	19.3215	19.1972	5.38917	-1.83276	5e-05	0.000651615	4.85154	-1.99369	5e-05	0.000430709	arabinogalactan protein 24(AGP24)	protein_coding	TPX2 (targeting protein for Xklp2) protein family	TPX2 (targeting protein for Xklp2) protein family; CONTAINS InterPro DOMAIN/s: Xklp2 targeting protein (InterPro:IPR009675); BEST Arabidopsis thaliana protein match is: TPX2 (targeting protein for Xklp2) protein family (TAIR:AT3G01015.1); Has 1184 Blast hits to 1000 proteins in 137 species: Archae - 0; Bacteria - 15; Metazoa - 507; Fungi - 52; Plants - 301; Viruses - 3; Other Eukaryotes - 306 (so…
AT3G58990	AT3G58990	IPMI1	3:21797057-21798303	2.34089	2.326	1.07613	-1.112	0.0024	0.0179835	0.58803	-1.9931	5e-05	0.000430709	isopropylmalate isomerase 1(IPMI1)	protein_coding	GRAS family transcription factor	GRAS family transcription factor; CONTAINS InterPro DOMAIN/s: Transcription factor GRAS (InterPro:IPR005202); BEST Arabidopsis thaliana protein match is: GRAS family transcription factor (TAIR:AT5G67411.1); Has 2188 Blast hits to 2164 proteins in 278 species: Archae - 0; Bacteria - 2; Metazoa - 0; Fungi - 0; Plants - 2186; Viruses - 0; Other Eukaryotes - 0 (source: NCBI BLink).
AT4G24040	AT4G24040	TRE1	4:12488039-12491298	14.7529	14.6608	3.73237	-1.9738	5e-05	0.000651615	3.71161	-1.99088	5e-05	0.000430709	trehalase 1(TRE1)	protein_coding	low-molecular-weight cysteine-rich 17	Encodes a member of a family of small,secreted, cysteine rich protein with sequence similarity to the PCP (pollen coat protein) gene family.
AT1G22110	AT1G22110	-	1:7800506-7804061	3.13045	3.11042	0.857119	-1.85954	5e-05	0.000651615	0.790978	-1.98466	5e-05	0.000430709	structural constituent of ribosome(AT1G22110)	protein_coding	O-methyltransferase family protein	O-methyltransferase family protein; FUNCTIONS IN: methyltransferase activity, O-methyltransferase activity, protein dimerization activity; LOCATED IN: cytosol; CONTAINS InterPro DOMAIN/s: Winged helix-turn-helix transcription repressor DNA-binding (InterPro:IPR011991), Plant methyltransferase dimerisation (InterPro:IPR012967), O-methyltransferase, family 2 (InterPro:IPR001077), O-methyltransferas…
AT5G54720	AT5G54720	-	5:22231447-22232949	0.877596	0.87225	0.201507	-2.11391	0.0021	0.016118	0.221791	-1.98436	0.00135	0.00797032	Ankyrin repeat family protein(AT5G54720)	protein_coding	2-oxoglutarate (2OG) and Fe(II)-dependent oxygenase superfamily protein	encodes a protein whose sequence is similar to ACC oxidase
AT1G12070	AT1G12070	-	1:4078546-4080236	5.16428	5.13099	1.50768	-1.76691	5e-05	0.000651615	1.30539	-1.98409	5e-05	0.000430709	Immunoglobulin E-set superfamily protein(AT1G12070)	protein_coding	Protein of unknown function (DUF761)	Protein of unknown function (DUF761); FUNCTIONS IN: molecular_function unknown; INVOLVED IN: biological_process unknown; LOCATED IN: endomembrane system; EXPRESSED IN: shoot apex, embryo, leaf whorl, flower, seed; EXPRESSED DURING: F mature embryo stage, petal differentiation and expansion stage, E expanded cotyledon stage, D bilateral stage; CONTAINS InterPro DOMAIN/s: Protein of unknown functio…
AT1G01580	AT1G01580	FRO2	1:208994-213082	2.03191	2.01895	0.685061	-1.5593	5e-05	0.000651615	0.513715	-1.9838	5e-05	0.000430709	ferric reduction oxidase 2(FRO2)	protein_coding	UDP-glucosyl transferase 72B3	UDP-glucosyl transferase 72B3 (UGT72B3); FUNCTIONS IN: quercetin 3-O-glucosyltransferase activity, UDP-glycosyltransferase activity, transferase activity, transferring glycosyl groups; INVOLVED IN: metabolic process; LOCATED IN: cellular_component unknown; EXPRESSED IN: 11 plant structures; EXPRESSED DURING: LP.04 four leaves visible, petal differentiation and expansion stage; CONTAINS InterPro D…
AT2G13570	AT2G13570	NFYB7	2:5655390-5656518	18.9357	18.8152	5.44533	-1.7888	5e-05	0.000651615	4.79551	-1.98135	5e-05	0.000430709	nuclear factor Y, subunit B7(NF-YB7)	protein_coding	Spc97 / Spc98 family of spindle pole body (SBP) component	embryo defective 1427 (emb1427); FUNCTIONS IN: tubulin binding; INVOLVED IN: embryo development ending in seed dormancy; LOCATED IN: spindle pole, microtubule organizing center; CONTAINS InterPro DOMAIN/s: Spc97/Spc98 (InterPro:IPR007259); BEST Arabidopsis thaliana protein match is: Spc97 / Spc98 family of spindle pole body (SBP) component (TAIR:AT1G20570.1); Has 1146 Blast hits to 1005 proteins …
AT3G07850	AT3G07850	-	3:2505545-2507558	499.356	496.16	166.94	-1.57147	5e-05	0.000651615	126.653	-1.97919	5e-05	0.000430709	Pectin lyase-like superfamily protein(AT3G07850)	protein_coding	pyrophosphorylase 3	Encodes a protein that might have inorganic pyrophosphatase activity.
AT4G29880	AT4G29880	PIRL7	4:14606925-14608478	3.8235	3.79945	1.51353	-1.32788	5e-05	0.000651615	0.972258	-1.97548	5e-05	0.000430709	plant intracellular ras group-related LRR 7(PIRL7)	protein_coding	expansin-like B1	Encodes EXLB1 (expansin-like B1), a member of the expansin family.
AT1G35310	AT1G35310	MLP168	1:12956118-12957090	45.3196	45.0309	20.6137	-1.12731	5e-05	0.000651615	11.5424	-1.97319	5e-05	0.000430709	MLP-like protein 168(MLP168)	protein_coding	Glycine-rich protein family	Glycine-rich protein family; FUNCTIONS IN: molecular_function unknown; INVOLVED IN: biological_process unknown; LOCATED IN: endomembrane system; EXPRESSED IN: 8 plant structures; EXPRESSED DURING: 4 anthesis, C globular stage, petal differentiation and expansion stage; Has 44 Blast hits to 42 proteins in 16 species: Archae - 0; Bacteria - 0; Metazoa - 7; Fungi - 2; Plants - 29; Viruses - 2; Other…
AT1G60410	AT1G60410	-	1:22258938-22260787	0.821395	0.816054	0.312568	-1.38449	0.00575	0.0367966	0.209553	-1.97076	0.0015	0.00867107	F-box family protein(AT1G60410)	protein_coding	methionine sulfoxide reductase B 1	methionine sulfoxide reductase B 1 (MSRB1); FUNCTIONS IN: peptide-methionine-(S)-S-oxide reductase activity; INVOLVED IN: response to oxidative stress, N-terminal protein myristoylation; LOCATED IN: chloroplast stroma, chloroplast; EXPRESSED IN: 23 plant structures; EXPRESSED DURING: 13 growth stages; CONTAINS InterPro DOMAIN/s: Methionine sulphoxide reductase B (InterPro:IPR002579), Mss4-like (I…
AT2G37760	AT2G37760	AKR4C8	2:15831655-15833921	38.9842	38.7374	9.36857	-2.04783	5e-05	0.000651615	9.9708	-1.96711	5e-05	0.000430709	NAD(P)-linked oxidoreductase superfamily protein(AKR4C8)	protein_coding	ethylene-responsive element binding factor 15	encodes a member of the ERF (ethylene response factor) subfamily B-3 of ERF/AP2 transcription factor family. The protein contains one AP2 domain. There are 18 members in this subfamily including ATERF-1, ATERF-2, AND ATERF-5.
AT4G06534	AT4G06534	-	4:3356534-3358162	1.61816	1.60828	0.60554	-1.40922	0.0003	0.00310104	0.415547	-1.96127	5e-05	0.000430709	transmembrane protein(AT4G06534)	protein_coding	Calcium-dependent phosphotriesterase superfamily protein	Calcium-dependent phosphotriesterase superfamily protein; FUNCTIONS IN: strictosidine synthase activity; INVOLVED IN: alkaloid biosynthetic process, biosynthetic process; LOCATED IN: endoplasmic reticulum; EXPRESSED IN: 9 plant structures; EXPRESSED DURING: 4 anthesis, petal differentiation and expansion stage; CONTAINS InterPro DOMAIN/s: Strictosidine synthase (InterPro:IPR004141), Strictosidine…
AT5G06570	AT5G06570	CXE15	5:2007418-2011179	1.27495	1.26696	0.324687	-1.96425	0.00025	0.00265085	0.327596	-1.96045	0.00025	0.00184299	alpha/beta-Hydrolases superfamily protein(AT5G06570)	protein_coding	gamma vacuolar processing enzyme	Encodes a vacuolar processing enzyme belonging to a novel group of cysteine proteinases that is expressed in vegetative organs and is upregulated in association with various types of cell death and under stressed conditions. They are essential in processing seed storage proteins and for mediating the susceptible response of toxin-induced cell death.
AT4G09984	AT4G09984	LCR34	4:6254209-6255550	4.22131	4.19372	1.09129	-1.9422	0.00095	0.00829015	1.08491	-1.96012	0.00055	0.00368689	low-molecular-weight cysteine-rich 34(LCR34)	protein_coding	TRAF-like superfamily protein	TRAF-like superfamily protein; CONTAINS InterPro DOMAIN/s: TRAF-like (InterPro:IPR008974), MATH (InterPro:IPR002083); BEST Arabidopsis thaliana protein match is: Arabidopsis phospholipase-like protein (PEARLI 4) with TRAF-like domain (TAIR:AT3G58270.2); Has 522 Blast hits to 473 proteins in 26 species: Archae - 0; Bacteria - 2; Metazoa - 0; Fungi - 2; Plants - 508; Viruses - 0; Other Eukaryotes -…
AT4G02410	AT4G02410	LECRK43	4:1059798-1062159	4.35506	4.32782	1.32718	-1.70528	5e-05	0.000651615	1.11945	-1.9599	5e-05	0.000430709	Concanavalin A-like lectin protein kinase family protein(AT4G02410)	protein_coding	Plant-specific GATA-type zinc finger transcription factor family protein	Encodes a protein containing a GATA type zinc finger domain that is expressed in the embryo axis and involved in germination. Mutants have a reduced rate of germination even when stratified.
AT4G14368	AT4G14368	-	4:8274084-8278908	2.60813	2.59142	0.968886	-1.41934	5e-05	0.000651615	0.671587	-1.95737	5e-05	0.000430709	Regulator of chromosome condensation (RCC1) family protein(AT4G14368)	protein_coding	beta glucosidase 8	beta glucosidase 8 (BGLU8); FUNCTIONS IN: cation binding, hydrolase activity, hydrolyzing O-glycosyl compounds, catalytic activity; INVOLVED IN: carbohydrate metabolic process; LOCATED IN: vacuole; CONTAINS InterPro DOMAIN/s: Glycoside hydrolase, family 1 (InterPro:IPR001360), Glycoside hydrolase, family 1, active site (InterPro:IPR018120), Glycoside hydrolase, catalytic core (InterPro:IPR017853)…
AT3G03800	AT3G03800	-	3:969049-976414	3.18938	3.16914	0.847126	-1.90345	0.00635	0.0399903	0.822894	-1.9545	0.00495	0.0234175	syntaxin of plants 131(SYP131)	protein_coding	Protein of unknown function (DUF640)	LIGHT SENSITIVE HYPOCOTYLS 10 (LSH10); CONTAINS InterPro DOMAIN/s: Protein of unknown function DUF640 (InterPro:IPR006936); BEST Arabidopsis thaliana protein match is: Protein of unknown function (DUF640) (TAIR:AT1G07090.1); Has 309 Blast hits to 309 proteins in 18 species: Archae - 0; Bacteria - 0; Metazoa - 12; Fungi - 0; Plants - 297; Viruses - 0; Other Eukaryotes - 0 (source: NCBI BLink).
AT1G17830	AT1G17830	-	1:6135750-6138500	2.931	2.91274	0.95939	-1.60219	5e-05	0.000651615	0.757618	-1.95185	5e-05	0.000430709	hypothetical protein (DUF789)(AT1G17830)	protein_coding		unknown protein; FUNCTIONS IN: molecular_function unknown; INVOLVED IN: biological_process unknown; LOCATED IN: plasma membrane; EXPRESSED IN: 22 plant structures; EXPRESSED DURING: 13 growth stages; BEST Arabidopsis thaliana protein match is: unknown protein (TAIR:AT1G56080.1); Has 243 Blast hits to 234 proteins in 69 species: Archae - 2; Bacteria - 2; Metazoa - 61; Fungi - 9; Plants - 125; Viru…
AT2G19770	AT2G19770	PRO4	2:8519484-8521275	21.605	21.467	7.79806	-1.46093	5e-05	0.000651615	5.5866	-1.95132	5e-05	0.000430709	profilin 5(PRF5)	protein_coding	Protein of unknown function (DUF1677)	Protein of unknown function (DUF1677); CONTAINS InterPro DOMAIN/s: Protein of unknown function DUF1677, plant (InterPro:IPR012876); BEST Arabidopsis thaliana protein match is: Protein of unknown function (DUF1677) (TAIR:AT1G72510.2); Has 243 Blast hits to 243 proteins in 14 species: Archae - 0; Bacteria - 0; Metazoa - 0; Fungi - 0; Plants - 243; Viruses - 0; Other Eukaryotes - 0 (source: NCBI BLi…
AT2G43230	AT2G43230	-	2:17966250-17970835	6.61037	6.5681	1.57992	-2.05562	0.0029	0.0209728	1.71307	-1.94815	0.0005	0.00338595	Protein kinase superfamily protein(AT2G43230)	protein_coding	nodulin MtN21 /EamA-like transporter family protein	nodulin MtN21-like transporter family protein
AT3G49780	AT3G49780	PSK3	3:18465317-18467224	1.51885	1.50954	0.427821	-1.81903	5e-05	0.000651615	0.394495	-1.9449	5e-05	0.000430709	phytosulfokine 4 precursor(PSK4)	protein_coding	Methylenetetrahydrofolate reductase family protein	Encodes a proline oxidase that is predicted to localize to the inner mitochondrial membrane, its mRNA expression induced by high levels of Al and by osmotic stress. The promoter contains an L-proline-inducible element.
AT5G38240	AT5G38240	LRK10L-2.2	5:15276928-15279384	0.751582	0.746796	0.311103	-1.26332	0.00445	0.0299646	0.19627	-1.93709	0.00035	0.00248073	Protein kinase family protein(AT5G38240)	protein_coding	Auxin-responsive GH3 family protein	Auxin-responsive GH3 family protein; CONTAINS InterPro DOMAIN/s: GH3 auxin-responsive promoter (InterPro:IPR004993); BEST Arabidopsis thaliana protein match is: Auxin-responsive GH3 family protein (TAIR:AT5G13370.1); Has 1807 Blast hits to 1807 proteins in 277 species: Archae - 0; Bacteria - 0; Metazoa - 736; Fungi - 347; Plants - 385; Viruses - 0; Other Eukaryotes - 339 (source: NCBI BLink).
AT4G16745	AT4G16745	-	4:9411822-9414897	13.007	12.9244	4.05577	-1.67205	5e-05	0.000651615	3.40463	-1.93371	5e-05	0.000430709	Exostosin family protein(AT4G16745)	protein_coding	NAC domain containing protein 69	Encodes a plasma-membrane bound NAC transcription factor, whose controlled proteolytic activation allows it to enter the nucleus.
AT5G56910	AT5G56910	-	5:23022861-23024257	14.4179	14.3286	2.87759	-2.31596	5e-05	0.000651615	3.78464	-1.92963	5e-05	0.000430709	Proteinase inhibitor I25, cystatin, conserved region(AT5G56910)	protein_coding	SBP (S-ribonuclease binding protein) family protein	Encodes one of the BRGs (BOI-related gene) involved in resistance to Botrytis cinerea.
AT3G28960	AT3G28960	-	3:10984049-10987203	4.61997	4.59099	1.39749	-1.71596	5e-05	0.000651615	1.21456	-1.92745	5e-05	0.000430709	Transmembrane amino acid transporter family protein(AT3G28960)	protein_coding	Ras-related small GTP-binding family protein	Monomeric G protein. Expressed in root epidermal cells that are destined to become atrichoblasts. Also expressed during pollen development and in the pollen tube tip.
AT3G15760	AT3G15760	-	3:5337474-5338562	4.5008	4.47203	1.43858	-1.63629	5e-05	0.000651615	1.18375	-1.92682	5e-05	0.000430709	cytochrome P450 family protein(AT3G15760)	protein_coding	Plant neutral invertase family protein	Encodes an alkaline/neutral invertase which localizes in mitochondria. It may be modulating hormone balance in relation to the radicle emergence. Mutants display severely reduced shoot growth and reduced oxygen consumption. Mutant root development is not affected as reported for A/N-InvA mutant (inva) plants.
AT1G52890	AT1G52890	NAC019	1:19696922-19698482	58.3473	57.9775	21.3566	-1.44081	5e-05	0.000651615	15.3508	-1.92635	5e-05	0.000430709	NAC domain containing protein 19(NAC019)	protein_coding	Calcium-dependent lipid-binding (CaLB domain) family protein	Calcium-dependent lipid-binding (CaLB domain) family protein; CONTAINS InterPro DOMAIN/s: C2 membrane targeting protein (InterPro:IPR018029), C2 calcium/lipid-binding domain, CaLB (InterPro:IPR008973), C2 region (InterPro:IPR020477), C2 calcium-dependent membrane targeting (InterPro:IPR000008); BEST Arabidopsis thaliana protein match is: Calcium-dependent lipid-binding (CaLB domain) family protei…
AT1G51800	AT1G51800	-	1:19214071-19218053	1.675	1.66513	0.705314	-1.23929	5e-05	0.000651615	0.441597	-1.92336	5e-05	0.000430709	Leucine-rich repeat protein kinase family protein(IOS1)	protein_coding	Transducin/WD40 repeat-like superfamily protein	Transducin/WD40 repeat-like superfamily protein; CONTAINS InterPro DOMAIN/s: WD40 repeat 2 (InterPro:IPR019782), WD40 repeat, conserved site (InterPro:IPR019775), WD40 repeat (InterPro:IPR001680), G-protein beta WD-40 repeat, region (InterPro:IPR020472), WD40 repeat-like-containing domain (InterPro:IPR011046), WD40-repeat-containing domain (InterPro:IPR017986), WD40/YVTN repeat-like-containing do…
AT3G52620	AT3G52620	-	3:19513043-19513822	11.2361	11.1645	4.6467	-1.26464	5e-05	0.000651615	2.96312	-1.92295	5e-05	0.000430709	transmembrane protein(AT3G52620)	protein_coding	hydroxyproline-rich glycoprotein family protein	Encodes the arabinogalactan protein core of plant cell wall proteoglycan that contains arabinogalactan and cell wall matrix glycan pectin and/or xylan domains.
AT4G14020	AT4G14020	-	4:8095049-8095749	10.4144	10.3484	3.05447	-1.76041	5e-05	0.000651615	2.75562	-1.91813	5e-05	0.000430709	Rapid alkalinization factor (RALF) family protein(AT4G14020)	protein_coding	CP12 domain-containing protein 2	CP12-2 encodes a small peptide found in the chloroplast stroma. It belongs to the CP12 gene family thought to be involved in the formation of a supramolecular complex with glyceraldehyde-3-phosphate dehydrogenase (GAPDH) and phosphoribulokinase (PRK) embedded in the Calvin cycle. CP12-2 is coordinately regulated by light with the photosynthetic GAPDH and PRK. The annotation of this gene is based …
AT3G19020	AT3G19020	PEX1	3:6558963-6562377	14.3478	14.2567	4.92313	-1.534	5e-05	0.000651615	3.79886	-1.91719	5e-05	0.000430709	Leucine-rich repeat (LRR) family protein(AT3G19020)	protein_coding	metallothionein 2A	metallothionein, binds to and detoxifies excess copper and other metals, limiting oxidative damage
AT2G37370	AT2G37370	-	2:15679106-15684718	1.38085	1.37213	0.382641	-1.84235	5e-05	0.000651615	0.366826	-1.91239	5e-05	0.000430709	centrosomal protein of 135 kDa-like protein(AT2G37370)	protein_coding	cytochrome P450, family 71, subfamily A, polypeptide 13	putative cytochrome P450
AT1G52680	AT1G52680	-	1:19618098-19619026	61.7706	61.3731	19.7569	-1.63525	5e-05	0.000651615	16.4126	-1.91211	5e-05	0.000430709	late embryogenesis abundant protein-related / LEA protein-like protein(AT1G52680)	protein_coding	Thioesterase superfamily protein	Encodes one of the two functional DHNA-CoA (1,4-dihydroxy-2-naphthoyl-CoA) thioesterases found in Arabidopsis.
AT3G44670	AT3G44670	-	3:16216096-16221722	16.6812	16.5779	4.82119	-1.7818	5e-05	0.000651615	4.43336	-1.91175	5e-05	0.000430709	Disease resistance protein (TIR-NBS-LRR class) family(AT3G44670)	protein_coding	Amidase family protein	Amidase family protein; FUNCTIONS IN: glutaminyl-tRNA synthase (glutamine-hydrolyzing) activity, carbon-nitrogen ligase activity, with glutamine as amido-N-donor; INVOLVED IN: translation; LOCATED IN: chloroplast, chloroplast stroma; EXPRESSED IN: 23 plant structures; EXPRESSED DURING: 14 growth stages; CONTAINS InterPro DOMAIN/s: Amidase, conserved site (InterPro:IPR020556), Amidase (InterPro:IP…
AT1G26320	AT1G26320	-	1:9105037-9107231	5.81644	5.77921	2.06465	-1.48497	5e-05	0.000651615	1.55065	-1.90726	5e-05	0.000430709	Zinc-binding dehydrogenase family protein(AT1G26320)	protein_coding	NHL domain-containing protein	NHL domain-containing protein; FUNCTIONS IN: molecular_function unknown; INVOLVED IN: biological_process unknown; LOCATED IN: endomembrane system; EXPRESSED IN: 24 plant structures; EXPRESSED DURING: 13 growth stages; CONTAINS InterPro DOMAIN/s: NHL repeat. subgroup (InterPro:IPR013017), NHL repeat (InterPro:IPR001258), Six-bladed beta-propeller, TolB-like (InterPro:IPR011042); BEST Arabidopsis t…
AT4G17210	AT4G17210	-	4:9652414-9654309	1.23946	1.23151	0.290038	-2.08612	0.00015	0.00171215	0.330559	-1.90674	5e-05	0.000430709	weak chloroplast movement under blue light protein (DUF827)(AT4G17210)	protein_coding	Cysteine/Histidine-rich C1 domain family protein	Cysteine/Histidine-rich C1 domain family protein; CONTAINS InterPro DOMAIN/s: DC1 (InterPro:IPR004146), C1-like (InterPro:IPR011424); BEST Arabidopsis thaliana protein match is: Cysteine/Histidine-rich C1 domain family protein (TAIR:AT4G01930.1); Has 1534 Blast hits to 622 proteins in 21 species: Archae - 0; Bacteria - 0; Metazoa - 4; Fungi - 0; Plants - 1528; Viruses - 0; Other Eukaryotes - 2 (s…
AT1G66235	AT1G66235	-	1:24682906-24683996	1.94333	1.93072	0.543484	-1.82883	0.0005	0.00479112	0.518781	-1.90533	0.0003	0.00216705	no-apical-meristem-associated carboxy-terminal domain protein(AT1G66235)
AT5G22270	AT5G22270	-	5:7372108-7373259	6.11922	6.08087	2.03817	-1.577	5e-05	0.000651615	1.63664	-1.90261	5e-05	0.000430709	hypothetical protein(AT5G22270)	protein_coding	metacaspase 9	Encodes a putative metacaspase. Arabidopsis contains three type I MCP genes (MCP1a-c) and six type II MCP genes (MCP2a–f): AtMCP1a/At5g64240, AtMCP1b/At1g02170, AtMCP1c/At4g25110, AtMCP2a/At1g79310, AtMCP2b/At1g79330, AtMCP2c/At1g79320, AtMCP2d/At1g79340, AtMCP2e/At1g16420, AtMCP2f/At5g04200.
AT2G31985	AT2G31985	OBAP1B	2:13613927-13615692	7.76387	7.71397	2.74698	-1.48963	5e-05	0.000651615	2.07809	-1.90152	5e-05	0.000430709	lipoprotein (DUF1264)(AT2G31985)	protein_coding	hydroxyproline-rich glycoprotein family protein	Encodes a nuclear protein that is expressed rhythmically and interacts with phytochrome B to control plant development and flowering through a signal transduction pathway. Required component of the core circadian clock regardless of light conditions.
AT2G16505	AT2G16505	ESFL9	2:7156838-7157770	17.3437	17.2341	5.31571	-1.69693	5e-05	0.000651615	4.64432	-1.90087	5e-05	0.000430709	maternally expressed family protein(AT2G16505)	protein_coding	glutamate decarboxylase 4	glutamate decarboxylase 4 (GAD4); FUNCTIONS IN: calmodulin binding; INVOLVED IN: carboxylic acid metabolic process, glutamate metabolic process, glutamate decarboxylation to succinate; LOCATED IN: cytosol, nucleus; CONTAINS InterPro DOMAIN/s: Pyridoxal phosphate-dependent transferase, major domain (InterPro:IPR015424), Pyridoxal phosphate-dependent decarboxylase (InterPro:IPR002129), Glutamate de…
AT5G03600	AT5G03600	-	5:912475-914553	3.99073	3.96555	1.44592	-1.45553	5e-05	0.000651615	1.0693	-1.89999	5e-05	0.000430709	SGNH hydrolase-type esterase superfamily protein(AT5G03600)	protein_coding	Low temperature and salt responsive protein family	Low temperature and salt responsive protein family; INVOLVED IN: response to salt stress, response to cold, hyperosmotic salinity response, defense response to fungus; LOCATED IN: endomembrane system, integral to membrane; EXPRESSED IN: 21 plant structures; EXPRESSED DURING: 13 growth stages; CONTAINS InterPro DOMAIN/s: Uncharacterised protein family UPF0057 (InterPro:IPR000612); BEST Arabidopsis…
AT5G44020	AT5G44020	-	5:17712202-17721606	19.5646	19.4474	4.53855	-2.09927	0.0002	0.00219326	5.24338	-1.89967	5e-05	0.000430709	HAD superfamily, subfamily IIIB acid phosphatase(AT5G44020)	protein_coding		Encodes an atypical heterotrimeric G-protein gamma-subunit involved in guard cell K+-channel regulation and morphological development.
AT5G46940	AT5G46940	-	5:19058030-19058814	7.99969	7.94819	2.98152	-1.41458	5e-05	0.000651615	2.14468	-1.89918	5e-05	0.000430709	Plant invertase/pectin methylesterase inhibitor superfamily protein(AT5G46940)	protein_coding	BURP domain-containing protein	responsive to dehydration 22 (RD22) mediated by ABA
AT4G02280	AT4G02280	SUS3	4:994725-998991	5.59747	5.56174	1.49721	-1.89325	5e-05	0.000651615	1.5075	-1.89262	5e-05	0.000430709	sucrose synthase 3(SUS3)	protein_coding		unknown protein; Has 145 Blast hits to 145 proteins in 60 species: Archae - 0; Bacteria - 0; Metazoa - 99; Fungi - 0; Plants - 40; Viruses - 0; Other Eukaryotes - 6 (source: NCBI BLink).
AT3G13850	AT3G13850	LBD22	3:4559618-4561020	2.64161	2.6248	1.02953	-1.35022	0.0002	0.00219326	0.711684	-1.89211	5e-05	0.000430709	LOB domain-containing protein 22(LBD22)	protein_coding	Plant invertase/pectin methylesterase inhibitor superfamily	Plant invertase/pectin methylesterase inhibitor superfamily; FUNCTIONS IN: enzyme inhibitor activity, pectinesterase activity; INVOLVED IN: cell wall modification; LOCATED IN: cell wall, plant-type cell wall; EXPRESSED IN: 11 plant structures; EXPRESSED DURING: L mature pollen stage, M germinated pollen stage, 4 anthesis, C globular stage, petal differentiation and expansion stage; CONTAINS Inter…
AT4G34970	AT4G34970	ADF9	4:16653703-16654955	5.2079	5.17522	2.36196	-1.13163	0.0004	0.00398719	1.40335	-1.89183	5e-05	0.000430709	actin depolymerizing factor 9(ADF9)	protein_coding	A20/AN1-like zinc finger family protein	A20/AN1-like zinc finger family protein; FUNCTIONS IN: DNA binding, zinc ion binding; INVOLVED IN: biological_process unknown; LOCATED IN: cellular_component unknown; EXPRESSED IN: 23 plant structures; EXPRESSED DURING: 15 growth stages; CONTAINS InterPro DOMAIN/s: Zinc finger, AN1-type (InterPro:IPR000058), Zinc finger, A20-type (InterPro:IPR002653); BEST Arabidopsis thaliana protein match is: A…
AT3G27610	AT3G27610	-	3:10225485-10228264	8.45038	8.39767	2.57271	-1.7067	5e-05	0.000651615	2.2805	-1.88966	5e-05	0.000430709	Nucleotidylyl transferase superfamily protein(AT3G27610)	protein_coding	TCP family transcription factor	Encodes a TCP transcription factor, closely related to teosinte branched1, arrests axillary bud development and prevents axillary bud outgrowth.
AT3G52780	AT3G52780	PAP20	3:19561259-19564350	3.70472	3.68072	1.38538	-1.40971	5e-05	0.000651615	1.00031	-1.88891	5e-05	0.000430709	Purple acid phosphatases superfamily protein(PAP20)	protein_coding	Concanavalin A-like lectin protein kinase family protein	Concanavalin A-like lectin protein kinase family protein; FUNCTIONS IN: kinase activity; INVOLVED IN: protein amino acid phosphorylation; LOCATED IN: endomembrane system; EXPRESSED IN: 7 plant structures; EXPRESSED DURING: petal differentiation and expansion stage, LP.12 twelve leaves visible; CONTAINS InterPro DOMAIN/s: Legume lectin, beta chain (InterPro:IPR001220), Protein kinase, ATP binding …
AT1G65790	AT1G65790	SD17	1:24468769-24472475	1.46495	1.45586	0.648201	-1.16736	0.00105	0.00904686	0.396246	-1.88638	5e-05	0.000430709	receptor kinase 1(RK1)	protein_coding	RING/U-box superfamily protein	RING/U-box superfamily protein; FUNCTIONS IN: zinc ion binding; CONTAINS InterPro DOMAIN/s: Zinc finger, RING-type (InterPro:IPR001841), Zinc finger, C3HC4 RING-type (InterPro:IPR018957); BEST Arabidopsis thaliana protein match is: RING/U-box superfamily protein (TAIR:AT4G03965.1); Has 610 Blast hits to 610 proteins in 109 species: Archae - 0; Bacteria - 0; Metazoa - 219; Fungi - 27; Plants - 270…
AT4G33465	AT4G33465	SCRL22	4:16100708-16102220	10.9232	10.8539	3.01853	-1.84629	0.00255	0.0188802	2.9598	-1.88382	0.00045	0.00309234	SCR-like 22(SCRL22)	protein_coding		unknown protein; Has 35333 Blast hits to 34131 proteins in 2444 species: Archae - 798; Bacteria - 22429; Metazoa - 974; Fungi - 991; Plants - 531; Viruses - 0; Other Eukaryotes - 9610 (source: NCBI BLink).
AT5G13350	AT5G13350	-	5:4279768-4282395	3.62763	3.6045	1.29176	-1.48046	5e-05	0.000651615	0.985506	-1.88009	5e-05	0.000430709	Auxin-responsive GH3 family protein(AT5G13350)	protein_coding	LOB domain-containing protein 39	LOB domain-containing protein 39 (LBD39); CONTAINS InterPro DOMAIN/s: Lateral organ boundaries, LOB (InterPro:IPR004883); BEST Arabidopsis thaliana protein match is: LOB domain-containing protein 38 (TAIR:AT3G49940.1); Has 571 Blast hits to 570 proteins in 25 species: Archae - 0; Bacteria - 0; Metazoa - 0; Fungi - 0; Plants - 571; Viruses - 0; Other Eukaryotes - 0 (source: NCBI BLink).
AT3G52460	AT3G52460	-	3:19446636-19448002	5.37637	5.34192	2.1521	-1.31161	5e-05	0.000651615	1.4606	-1.88007	5e-05	0.000430709	hydroxyproline-rich glycoprotein family protein(AT3G52460)	protein_coding	serine carboxypeptidase-like 48	serine carboxypeptidase-like 48 (scpl48); FUNCTIONS IN: serine-type carboxypeptidase activity; INVOLVED IN: proteolysis; LOCATED IN: endomembrane system; EXPRESSED IN: 24 plant structures; EXPRESSED DURING: 13 growth stages; CONTAINS InterPro DOMAIN/s: Peptidase S10, serine carboxypeptidase (InterPro:IPR001563), Peptidase S10, serine carboxypeptidase, active site (InterPro:IPR018202); BEST Arabid…
AT4G28270	AT4G28270	RMA2	4:14007474-14009287	2.28896	2.27454	0.888337	-1.3564	0.0005	0.00479112	0.622203	-1.87923	5e-05	0.000430709	RING membrane-anchor 2(RMA2)	protein_coding	Plant invertase/pectin methylesterase inhibitor superfamily	Plant invertase/pectin methylesterase inhibitor superfamily; FUNCTIONS IN: enzyme inhibitor activity, pectinesterase activity; INVOLVED IN: cell wall modification; LOCATED IN: apoplast, plant-type cell wall; EXPRESSED IN: 12 plant structures; EXPRESSED DURING: L mature pollen stage, M germinated pollen stage, 4 anthesis, C globular stage, petal differentiation and expansion stage; CONTAINS InterP…
AT1G75040	AT1G75040	-	1:28177669-28179022	32.3082	32.1108	11.8187	-1.44199	5e-05	0.000651615	8.82164	-1.87278	5e-05	0.000430709	pathogenesis-related protein 5(PR5)	protein_coding	Leucine-rich receptor-like protein kinase family protein	Leucine-rich receptor-like protein kinase family protein; FUNCTIONS IN: protein serine/threonine kinase activity, kinase activity, ATP binding; INVOLVED IN: transmembrane receptor protein tyrosine kinase signaling pathway, protein amino acid phosphorylation; LOCATED IN: cellular_component unknown; EXPRESSED IN: 22 plant structures; EXPRESSED DURING: 13 growth stages; CONTAINS InterPro DOMAIN/s: P…
AT1G62450	AT1G62450	-	1:23115535-23117594	7.35868	7.31164	2.49179	-1.55301	5e-05	0.000651615	2.01061	-1.87181	5e-05	0.000430709	Immunoglobulin E-set superfamily protein(AT1G62450)	protein_coding	GRF zinc finger / Zinc knuckle protein	GRF zinc finger / Zinc knuckle protein; FUNCTIONS IN: zinc ion binding, nucleic acid binding; INVOLVED IN: biological_process unknown; CONTAINS InterPro DOMAIN/s: Zinc finger, CCHC-type (InterPro:IPR001878), Zinc finger, GRF-type (InterPro:IPR010666); BEST Arabidopsis thaliana protein match is: GRF zinc finger / Zinc knuckle protein (TAIR:AT5G13920.1); Has 109 Blast hits to 86 proteins in 31 spec…
AT5G14940	AT5G14940	NPF5.8	5:4831582-4834532	4.00196	3.97686	1.50544	-1.40144	5e-05	0.000651615	1.09415	-1.87089	5e-05	0.000430709	Major facilitator superfamily protein(AT5G14940)	protein_coding	expansin-like A2	member of EXPANSIN-LIKE. Naming convention from the Expansin Working Group (Kende et al, 2004. Plant Mol Bio)
AT3G29040	AT3G29040	CRRSP13	3:11037300-11038746	11.9851	11.9084	3.05692	-1.96183	5e-05	0.000651615	3.27745	-1.8706	5e-05	0.000430709	cysteine-rich repeat secretory protein, putative (DUF26)(AT3G29040)	protein_coding	UDP-Glycosyltransferase superfamily protein	UDP-Glycosyltransferase superfamily protein; FUNCTIONS IN: transferase activity, transferring hexosyl groups, UDP-glycosyltransferase activity; INVOLVED IN: metabolic process; LOCATED IN: cellular_component unknown; EXPRESSED IN: 20 plant structures; EXPRESSED DURING: 13 growth stages; CONTAINS InterPro DOMAIN/s: UDP-glucuronosyl/UDP-glucosyltransferase (InterPro:IPR002213); BEST Arabidopsis thal…
AT5G59780	AT5G59780	MYB59	5:24081867-24083562	4.31778	4.29027	1.09403	-1.97141	5e-05	0.000651615	1.1833	-1.86747	5e-05	0.000430709	myb domain protein 59(MYB59)	protein_coding	Pectin lyase-like superfamily protein	Pectin lyase-like superfamily protein; FUNCTIONS IN: polygalacturonase activity; INVOLVED IN: carbohydrate metabolic process; LOCATED IN: endomembrane system; EXPRESSED IN: 12 plant structures; EXPRESSED DURING: 6 growth stages; CONTAINS InterPro DOMAIN/s: Pectin lyase fold/virulence factor (InterPro:IPR011050), Pectin lyase fold (InterPro:IPR012334), Glycoside hydrolase, family 28 (InterPro:IPR0…
AT5G12960	AT5G12960	-	5:4097692-4101766	0.857891	0.852361	0.12271	-2.79622	0.0001	0.00119332	0.235985	-1.8621	0.0001	0.000814594	proline-tRNA ligase (DUF1680)(AT5G12960)	protein_coding	Domain of unknown function (DUF23)	Domain of unknown function (DUF23); CONTAINS InterPro DOMAIN/s: Protein of unknown function DUF23 (InterPro:IPR008166); BEST Arabidopsis thaliana protein match is: Domain of unknown function (DUF23) (TAIR:AT5G40720.1); Has 241 Blast hits to 241 proteins in 76 species: Archae - 0; Bacteria - 129; Metazoa - 0; Fungi - 0; Plants - 86; Viruses - 0; Other Eukaryotes - 26 (source: NCBI BLink).
AT4G20110	AT4G20110	VSR7	4:10875232-10878797	0.684609	0.68031	0.197218	-1.7864	0.00065	0.00599894	0.188327	-1.86204	0.0001	0.000814594	VACUOLAR SORTING RECEPTOR 7(VSR7)
AT1G05680	AT1G05680	UGT74E2	1:1703001-1704838	10.5118	10.4456	2.59343	-2.00996	5e-05	0.000651615	2.90576	-1.85502	5e-05	0.000430709	Uridine diphosphate glycosyltransferase 74E2(UGT74E2)
AT4G32714	AT4G32714	SCRL25	4:15784587-15785340	27.0933	26.9194	8.8284	-1.60842	5e-05	0.000651615	7.49193	-1.85453	5e-05	0.000430709	SCR-like 25(SCRL25)	protein_coding	phloem protein 2-A1	encodes a phloem lectin, similar to phloem lectin in cucumber and celery. Gene is expressed in the phloem, predominantly in the companion cells.
AT3G26210	AT3G26210	CYP71B23	3:9592726-9595283	3.34785	3.32722	1.32123	-1.33243	5e-05	0.000651615	0.925764	-1.85452	5e-05	0.000430709	cytochrome P450, family 71, subfamily B, polypeptide 23(CYP71B23)	protein_coding	fatty acid desaturase 5	Chloroplastic enzyme responsible for the synthesis of 16:1 fatty acids from galactolipids and sulpholipids. Uses ferredoxin as electron donor.
AT4G13560	AT4G13560	-	4:7879557-7883926	20.117	19.9885	6.80312	-1.5549	5e-05	0.000651615	5.56576	-1.85377	5e-05	0.000430709	Late embryogenesis abundant protein (LEA) family protein(UNE15)	protein_coding	Pectinacetylesterase family protein	Pectinacetylesterase family protein; FUNCTIONS IN: carboxylesterase activity; INVOLVED IN: biological_process unknown; LOCATED IN: endomembrane system; EXPRESSED IN: 22 plant structures; EXPRESSED DURING: 13 growth stages; CONTAINS InterPro DOMAIN/s: Pectinacetylesterase (InterPro:IPR004963); BEST Arabidopsis thaliana protein match is: Pectinacetylesterase family protein (TAIR:AT2G46930.1); Has 5…
AT1G23010	AT1G23010	LPR1	1:8147117-8153796	3.57581	3.5533	1.02897	-1.78796	5e-05	0.000651615	0.990271	-1.85238	5e-05	0.000430709	Cupredoxin superfamily protein(LPR1)	protein_coding		CONTAINS InterPro DOMAIN/s: Protein BYPASS related (InterPro:IPR008511); BEST Arabidopsis thaliana protein match is: unknown protein (TAIR:AT1G77855.1); Has 99 Blast hits to 99 proteins in 17 species: Archae - 0; Bacteria - 0; Metazoa - 3; Fungi - 0; Plants - 96; Viruses - 0; Other Eukaryotes - 0 (source: NCBI BLink).
AT2G29120	AT2G29120	GLR2.7	2:12511245-12515947	1.25391	1.24612	0.381998	-1.70581	5e-05	0.000651615	0.347285	-1.85224	5e-05	0.000430709	glutamate receptor 2.7(GLR2.7)	protein_coding	serine carboxypeptidase-like 13	serine carboxypeptidase-like 13 (SCPL13); FUNCTIONS IN: serine-type carboxypeptidase activity; INVOLVED IN: proteolysis; LOCATED IN: endomembrane system; EXPRESSED IN: 23 plant structures; EXPRESSED DURING: 13 growth stages; CONTAINS InterPro DOMAIN/s: Peptidase S10, serine carboxypeptidase (InterPro:IPR001563); BEST Arabidopsis thaliana protein match is: serine carboxypeptidase-like 11 (TAIR:AT2…
AT1G74000	AT1G74000	SSL11	1:27829050-27831536	3.20938	3.18895	1.39315	-1.19473	0.00045	0.00441888	0.890016	-1.85039	5e-05	0.000430709	strictosidine synthase 3(SS3)	protein_coding	cobalt ion binding	A protein coding gene with unknown function. The 5’ UTR and the first two exons and introns of this gene overlap with a RNA coding gene TER1. TER1 (GenBank accession no. HQ401284) encodes a putative template sequence (5&#8242;-CTAAACCCTA-3&#8242;) corresponding to 1.5 copies of the Arabidopsis telomere repeat (PNAS 2011, 108:73-78).
AT1G65490	AT1G65490	-	1:24354645-24355490	12.0516	11.9771	5.71662	-1.06704	0.00135	0.0111511	3.34582	-1.84879	5e-05	0.000430709	transmembrane protein(AT1G65490)	protein_coding	S-locus lectin protein kinase family protein	S-locus lectin protein kinase family protein; FUNCTIONS IN: in 6 functions; INVOLVED IN: protein amino acid phosphorylation, recognition of pollen; LOCATED IN: endomembrane system; EXPRESSED IN: shoot apex, embryo, flower, seed; EXPRESSED DURING: petal differentiation and expansion stage, E expanded cotyledon stage, D bilateral stage; CONTAINS InterPro DOMAIN/s: Curculin-like (mannose-binding) le…
AT1G30740	AT1G30740	-	1:10902994-10904739	1.9331	1.92062	0.642566	-1.57966	5e-05	0.000651615	0.537662	-1.84614	5e-05	0.000430709	FAD-binding Berberine family protein(AT1G30740)	protein_coding	Plant self-incompatibility protein S1 family	Plant self-incompatibility protein S1 family; FUNCTIONS IN: molecular_function unknown; INVOLVED IN: biological_process unknown; LOCATED IN: endomembrane system; CONTAINS InterPro DOMAIN/s: Plant self-incompatibility S1 (InterPro:IPR010264); BEST Arabidopsis thaliana protein match is: Plant self-incompatibility protein S1 family (TAIR:AT1G28306.1); Has 197 Blast hits to 195 proteins in 10 species…
AT4G21930	AT4G21930	-	4:11638657-11640583	12.0241	11.9475	4.08387	-1.5487	5e-05	0.000651615	3.34583	-1.84549	5e-05	0.000430709	senescence regulator (Protein of unknown function, DUF584)(AT4G21930)	protein_coding	Cellulose-synthase-like C12	encodes a gene similar to cellulose synthase
AT5G51030	AT5G51030	-	5:20747679-20749506	7.69566	7.64633	3.13122	-1.28804	5e-05	0.000651615	2.14291	-1.84447	5e-05	0.000430709	NAD(P)-binding Rossmann-fold superfamily protein(AT5G51030)	protein_coding	Ankyrin repeat family protein	Encodes ankyrin repeat protein EMB506. Mutations in this locus result in embryo lethality.
AT5G52360	AT5G52360	ADF12	5:21257933-21259408	18.9455	18.8243	6.0221	-1.64426	5e-05	0.000651615	5.2783	-1.84371	5e-05	0.000430709	actin depolymerizing factor 10(ADF10)	other_rna		Potential natural antisense gene, locus overlaps with AT5G42090
AT4G25590	AT4G25590	ADF7	4:13058935-13060250	13.9131	13.8239	5.47597	-1.33598	5e-05	0.000651615	3.87746	-1.84326	5e-05	0.000430709	actin depolymerizing factor 7(ADF7)	protein_coding		unknown protein; INVOLVED IN: N-terminal protein myristoylation; BEST Arabidopsis thaliana protein match is: unknown protein (TAIR:AT3G23930.1); Has 4658 Blast hits to 3455 proteins in 431 species: Archae - 39; Bacteria - 387; Metazoa - 1842; Fungi - 436; Plants - 133; Viruses - 38; Other Eukaryotes - 1783 (source: NCBI BLink).
AT4G29340	AT4G29340	PRO3	4:14447337-14448698	40.3461	40.0893	13.1046	-1.61314	5e-05	0.000651615	11.2894	-1.83746	5e-05	0.000430709	profilin 4(PRF4)	protein_coding	homeobox protein 2	Encodes a homeodomain-leucine zipper protein that is rapidly and strongly induced by changes in the ratio of red to far-red light. It is also involved in cell expansion and cell proliferation and in the response to auxin.
AT3G27660	AT3G27660	OL2	3:10243243-10245023	5.89219	5.85473	2.18156	-1.42424	5e-05	0.000651615	1.65062	-1.83579	5e-05	0.000430709	oleosin 4(OLEO4)	protein_coding	Oleosin family protein	Oleosin family protein; FUNCTIONS IN: molecular_function unknown; INVOLVED IN: lipid storage; LOCATED IN: monolayer-surrounded lipid storage body, integral to membrane, membrane; EXPRESSED IN: petal, leaf whorl, male gametophyte, flower; EXPRESSED DURING: L mature pollen stage, M germinated pollen stage, 4 anthesis, petal differentiation and expansion stage; CONTAINS InterPro DOMAIN/s: Oleosin (I…
AT4G32717	AT4G32717	SCRL24	4:15786271-15786914	4.73031	4.69963	1.1744	-2.00063	0.0036	0.0251182	1.32636	-1.83447	0.00175	0.00986856	SCR-like 24(SCRL24)	protein_coding	K+ uptake permease 9	Encodes a potassium ion transmembrane transporter. Also mediates cesium uptake when expressed in E. coli.
AT2G23660	AT2G23660	LBD10	2:10060064-10061822	4.15243	4.12595	1.36643	-1.59431	5e-05	0.000651615	1.16463	-1.83409	5e-05	0.000430709	LOB domain-containing protein 10(LBD10)	protein_coding	high mobility group B4	Encodes a protein belonging to the subgroup of HMGB (high mobility group B) proteins that have a distinctive DNA-binding motif, the HMG-box domain. The motif confers non-sequence specific interaction with linear DNA and structure-specific binding to distorted DNA sites. The HMGB proteins are involved in the assembly of nucleoprotein complexes. Can be phosphorylated by CK2alpha.
AT4G37530	AT4G37530	PER51	4:17634695-17636401	4.03872	4.0135	1.7166	-1.22531	5e-05	0.000651615	1.13307	-1.83366	5e-05	0.000430709	Peroxidase superfamily protein(AT4G37530)	protein_coding	Rho GTPase activation protein (RhoGAP) with PH domain	Encodes a Rho GTPase-activating protein that interacts with ROP1 (a Rho GTPase) and regulates pollen tube development. This protein can be observed at the apical tip of growing pollen tubes and on endocytic vesicles traveling to this region of the pollen tube.
AT2G48150	AT2G48150	GPX4	2:19687830-19689229	2.086	2.07266	0.9111	-1.18581	0.0043	0.0290804	0.585345	-1.83338	0.0004	0.00279171	glutathione peroxidase 4(GPX4)	protein_coding	DHHC-type zinc finger family protein	DHHC-type zinc finger family protein; FUNCTIONS IN: zinc ion binding; LOCATED IN: cellular_component unknown; EXPRESSED IN: 6 plant structures; EXPRESSED DURING: L mature pollen stage, M germinated pollen stage, 4 anthesis, petal differentiation and expansion stage; CONTAINS InterPro DOMAIN/s: Zinc finger, DHHC-type (InterPro:IPR001594); BEST Arabidopsis thaliana protein match is: DHHC-type zinc …
AT4G36850	AT4G36850	-	4:17353290-17356037	14.4159	14.3271	6.21801	-1.20422	5e-05	0.000651615	4.04766	-1.8325	5e-05	0.000430709	PQ-loop repeat family protein / transmembrane family protein(AT4G36850)	protein_coding	NAD(P)-binding Rossmann-fold superfamily protein	NAD(P)-binding Rossmann-fold superfamily protein; FUNCTIONS IN: oxidoreductase activity, binding, catalytic activity; INVOLVED IN: oxidation reduction, metabolic process; EXPRESSED IN: 15 plant structures; EXPRESSED DURING: 7 growth stages; CONTAINS InterPro DOMAIN/s: NAD(P)-binding domain (InterPro:IPR016040), Glucose/ribitol dehydrogenase (InterPro:IPR002347), Short-chain dehydrogenase/reductas…
AT5G39493	AT5G39493	-	5:15809954-15810693	27.051	26.8782	7.62146	-1.8183	5e-05	0.000651615	7.61035	-1.82965	5e-05	0.000430709	Plant self-incompatibility protein S1 family(AT5G39493)	protein_coding	Adenine nucleotide alpha hydrolases-like superfamily protein	Adenine nucleotide alpha hydrolases-like superfamily protein; FUNCTIONS IN: molecular_function unknown; INVOLVED IN: response to stress; LOCATED IN: cellular_component unknown; EXPRESSED IN: 22 plant structures; EXPRESSED DURING: 13 growth stages; CONTAINS InterPro DOMAIN/s: UspA (InterPro:IPR006016), Rossmann-like alpha/beta/alpha sandwich fold (InterPro:IPR014729), Universal stress protein A (I…
AT5G44410	AT5G44410	-	5:17891131-17893067	10.8972	10.8299	3.15729	-1.77826	5e-05	0.000651615	3.06866	-1.82828	5e-05	0.000430709	FAD-binding Berberine family protein(AT5G44410)	protein_coding	Protein of unknown function (DUF3049)	Protein of unknown function (DUF3049); FUNCTIONS IN: molecular_function unknown; INVOLVED IN: biological_process unknown; LOCATED IN: chloroplast; CONTAINS InterPro DOMAIN/s: Protein of unknown function DUF3049 (InterPro:IPR021410); BEST Arabidopsis thaliana protein match is: Protein of unknown function (DUF3049) (TAIR:AT4G02810.1); Has 1373 Blast hits to 1137 proteins in 167 species: Archae - 0;…
AT5G27350	AT5G27350	SFP1	5:9648507-9654426	4.7246	4.69452	1.56857	-1.58153	5e-05	0.000651615	1.33127	-1.82739	5e-05	0.000430709	Major facilitator superfamily protein(SFP1)	protein_coding	cellulose synthase 5	Encodes a cellulose synthase CESA5 that produces seed mucilage cellulose.
AT5G59720	AT5G59720	HSP18.1	5:24062322-24063300	7.67756	7.62982	2.6555	-1.52267	5e-05	0.000651615	2.16631	-1.82541	5e-05	0.000430709	heat shock protein 18.2(HSP18.2)	protein_coding	2-oxoglutarate (2OG) and Fe(II)-dependent oxygenase superfamily protein	2-oxoglutarate (2OG) and Fe(II)-dependent oxygenase superfamily protein; Has 30201 Blast hits to 17322 proteins in 780 species: Archae - 12; Bacteria - 1396; Metazoa - 17338; Fungi - 3422; Plants - 5037; Viruses - 0; Other Eukaryotes - 2996 (source: NCBI BLink).
AT1G22400	AT1G22400	UGT85A1	1:7903659-7906969	2.80709	2.78957	0.627349	-2.1527	5e-05	0.000651615	0.793384	-1.82298	5e-05	0.000430709	UDP-Glycosyltransferase superfamily protein(UGT85A1)
AT3G02480	AT3G02480	-	3:512219-513036	62.5841	62.1817	19.0009	-1.71042	5e-05	0.000651615	17.7035	-1.82176	5e-05	0.000430709	Late embryogenesis abundant protein (LEA) family protein(AT3G02480)	protein_coding	Protein kinase superfamily protein	Protein kinase superfamily protein; FUNCTIONS IN: protein tyrosine kinase activity, protein kinase activity, kinase activity, ATP binding; INVOLVED IN: protein amino acid phosphorylation; LOCATED IN: cellular_component unknown; EXPRESSED IN: 8 plant structures; EXPRESSED DURING: L mature pollen stage, M germinated pollen stage, 4 anthesis, petal differentiation and expansion stage; CONTAINS Inter…
AT1G65500	AT1G65500	-	1:24357748-24358732	9.85691	9.79725	2.63917	-1.8923	5e-05	0.000651615	2.79253	-1.81956	5e-05	0.000430709	transmembrane protein(AT1G65500)	protein_coding	ralf-like 8	Member of a diversely expressed predicted peptide family showing sequence similarity to tobacco Rapid Alkalinization Factor (RALF), and is believed to play an essential role in the physiology of Arabidopsis. Consists of a single exon and is characterized by a conserved C-terminal motif and N-terminal signal peptide.
AT1G64800	AT1G64800	-	1:24085045-24085954	3.38756	3.36636	1.55915	-1.11043	0.00275	0.0200678	0.961366	-1.81709	5e-05	0.000430709	DNA binding / transcription factor(AT1G64800)	protein_coding	iron regulated transporter 3	Encodes a plasma membrane localized zinc/iron transporter.
AT3G47010	AT3G47010	-	3:17311671-17319531	3.96242	3.93811	1.25495	-1.64987	0.0057	0.036541	1.12938	-1.81085	0.00165	0.0093869	Glycosyl hydrolase family protein(AT3G47010)	protein_coding	myb domain protein 0	Encodes a Myb-like protein that is required for induction of trichome development.
AT3G22050	AT3G22050	CRRSP35	3:7763967-7765326	7.27406	7.22812	2.53557	-1.51131	5e-05	0.000651615	2.08327	-1.80391	5e-05	0.000430709	cysteine-rich repeat secretory protein, putative (DUF26)(AT3G22050)	protein_coding		unknown protein; FUNCTIONS IN: molecular_function unknown; INVOLVED IN: biological_process unknown; LOCATED IN: endomembrane system; EXPRESSED IN: 18 plant structures; EXPRESSED DURING: 12 growth stages; BEST Arabidopsis thaliana protein match is: unknown protein (TAIR:AT4G16400.1); Has 29 Blast hits to 29 proteins in 8 species: Archae - 0; Bacteria - 0; Metazoa - 0; Fungi - 0; Plants - 29; Virus…
AT2G43510	AT2G43510	ATTI1	2:18066959-18067860	12.2782	12.2007	4.13938	-1.55948	5e-05	0.000651615	3.52074	-1.80215	5e-05	0.000430709	trypsin inhibitor protein 1(TI1)	protein_coding	NAD(P)-binding Rossmann-fold superfamily protein	NAD(P)-binding Rossmann-fold superfamily protein; FUNCTIONS IN: copper ion binding; INVOLVED IN: defense response to bacterium; LOCATED IN: thylakoid, apoplast, chloroplast stroma, chloroplast; EXPRESSED IN: 24 plant structures; EXPRESSED DURING: 15 growth stages; CONTAINS InterPro DOMAIN/s: 3-beta hydroxysteroid dehydrogenase/isomerase (InterPro:IPR002225), NAD(P)-binding domain (InterPro:IPR016…
AT3G54700	AT3G54700	PHT1-7	3:20248213-20250948	8.7626	8.70657	2.65812	-1.7117	5e-05	0.000651615	2.51658	-1.7999	5e-05	0.000430709	phosphate transporter 1;7(PHT1;7)	protein_coding	Plant protein of unknown function (DUF247)	Plant protein of unknown function (DUF247); CONTAINS InterPro DOMAIN/s: Protein of unknown function DUF247, plant (InterPro:IPR004158); BEST Arabidopsis thaliana protein match is: Plant protein of unknown function (DUF247) (TAIR:AT3G47200.2); Has 1106 Blast hits to 1004 proteins in 19 species: Archae - 0; Bacteria - 0; Metazoa - 0; Fungi - 0; Plants - 1106; Viruses - 0; Other Eukaryotes - 0 (sour…
AT2G07560	AT2G07560	AHA6	2:3169907-3174102	78.6556	78.1526	26.5323	-1.55855	5e-05	0.000651615	22.5915	-1.79977	5e-05	0.000430709	H[+]-ATPase 6(HA6)	protein_coding	Protein kinase superfamily protein	Protein kinase superfamily protein; FUNCTIONS IN: protein serine/threonine kinase activity, protein kinase activity, kinase activity, ATP binding; INVOLVED IN: protein amino acid phosphorylation; LOCATED IN: cellular_component unknown; EXPRESSED IN: 23 plant structures; EXPRESSED DURING: 14 growth stages; CONTAINS InterPro DOMAIN/s: Protein kinase, ATP binding site (InterPro:IPR017441), Protein k…
AT4G20780	AT4G20780	CML42	4:11133094-11134075	4.99394	4.96213	2.37737	-1.06159	0.00085	0.00755671	1.43507	-1.79906	5e-05	0.000430709	calmodulin like 42(CML42)	protein_coding		unknown protein; BEST Arabidopsis thaliana protein match is: unknown protein (TAIR:AT1G11070.1); Has 23100 Blast hits to 15699 proteins in 1063 species: Archae - 116; Bacteria - 2262; Metazoa - 8308; Fungi - 3268; Plants - 3181; Viruses - 958; Other Eukaryotes - 5007 (source: NCBI BLink).
AT4G29305	AT4G29305	LCR25	4:14436146-14436717	10.4722	10.406	2.8618	-1.86242	5e-05	0.000651615	3.00977	-1.79884	5e-05	0.000430709	low-molecular-weight cysteine-rich 25(LCR25)	protein_coding	Integrase-type DNA-binding superfamily protein	encodes a member of the DREB subfamily A-4 of ERF/AP2 transcription factor family. The protein contains one AP2 domain. There are 17 members in this subfamily including TINY.
AT2G22950	AT2G22950	ACA7	2:9766057-9769957	7.30039	7.25396	2.78388	-1.38167	5e-05	0.000651615	2.09922	-1.79812	5e-05	0.000430709	Cation transporter/ E1-E2 ATPase family protein(ACA7)	protein_coding	ubiquitin-conjugating enzyme 29	ubiquitin-conjugating enzyme 29 (UBC29); CONTAINS InterPro DOMAIN/s: Ubiquitin-conjugating enzyme/RWD-like (InterPro:IPR016135), Ubiquitin-conjugating enzyme, E2 (InterPro:IPR000608); BEST Arabidopsis thaliana protein match is: ubiquitin-conjugating enzyme 10 (TAIR:AT5G53300.4); Has 10587 Blast hits to 10548 proteins in 402 species: Archae - 0; Bacteria - 4; Metazoa - 4577; Fungi - 2332; Plants -…
AT3G26280	AT3G26280	CYP71B4	3:9630127-9632145	3.81157	3.78787	1.25185	-1.59733	5e-05	0.000651615	1.09689	-1.79697	5e-05	0.000430709	cytochrome P450, family 71, subfamily B, polypeptide 4(CYP71B4)	protein_coding	rapid alkalinization factor 23	Encodes RALF23, a member of a diversely expressed predicted peptide family showing sequence similarity to tobacco Rapid Alkalinization Factor (RALF), and is believed to play an essential role in the physiology of Arabidopsis. Consists of a single exon and is characterized by a conserved C-terminal motif and N-terminal signal peptide. RALF23 is significantly downregulated by brassinolide treatment…
AT4G08630	AT4G08630	-	4:5506808-5512046	2.62929	2.61262	0.792203	-1.72155	5e-05	0.000651615	0.757639	-1.79509	5e-05	0.000430709	fas-binding factor-like protein(AT4G08630)	protein_coding	AGAMOUS-like 18	encodes a MADS-box containing protein likely to be a transcription factor that is expressed in endosperm and developing gametophytes. The protein sequence is most similar to that of AGL15, which is expressed in developing embryos.
AT1G50990	AT1G50990	-	1:18902677-18905490	1.00345	0.997126	0.283392	-1.81498	0.00025	0.00265085	0.289385	-1.79391	5e-05	0.000430709	kinase with tetratricopeptide repeat domain-containing protein(BSK11)	protein_coding	Adenine nucleotide alpha hydrolases-like superfamily protein	Adenine nucleotide alpha hydrolases-like superfamily protein; FUNCTIONS IN: molecular_function unknown; INVOLVED IN: response to stress; EXPRESSED IN: 22 plant structures; EXPRESSED DURING: 13 growth stages; CONTAINS InterPro DOMAIN/s: UspA (InterPro:IPR006016), Rossmann-like alpha/beta/alpha sandwich fold (InterPro:IPR014729); BEST Arabidopsis thaliana protein match is: Adenine nucleotide alpha …
AT1G12400	AT1G12400	TFB5	1:4220043-4222875	13.1366	13.0538	3.30686	-1.98094	5e-05	0.000651615	3.78927	-1.7936	5e-05	0.000430709	Nucleotide excision repair, TFIIH, subunit TTDA(AT1G12400)	protein_coding	Transcription factor jumonji (jmjC) domain-containing protein	Transcription factor jumonji (jmjC) domain-containing protein; CONTAINS InterPro DOMAIN/s: Transcription factor jumonji/aspartyl beta-hydroxylase (InterPro:IPR003347), Transcription factor jumonji (InterPro:IPR013129); BEST Arabidopsis thaliana protein match is: transcription factor jumonji (jmjC) domain-containing protein (TAIR:AT1G62310.1); Has 30201 Blast hits to 17322 proteins in 780 species:…
AT2G27240	AT2G27240	ALMT7	2:11659578-11662408	1.04157	1.0351	0.332487	-1.63841	0.00145	0.0118557	0.300699	-1.79237	0.0007	0.004522	aluminum activated malate transporter family protein(AT2G27240)	protein_coding	B-box zinc finger family protein	B-box zinc finger family protein; FUNCTIONS IN: sequence-specific DNA binding transcription factor activity, zinc ion binding; INVOLVED IN: regulation of transcription; LOCATED IN: endomembrane system, intracellular; EXPRESSED IN: 19 plant structures; EXPRESSED DURING: 10 growth stages; CONTAINS InterPro DOMAIN/s: Zinc finger, B-box (InterPro:IPR000315); BEST Arabidopsis thaliana protein match is…
AT1G69480	AT1G69480	PHO1-H10	1:26113574-26117955	2.20878	2.19472	0.709267	-1.62964	5e-05	0.000651615	0.638938	-1.7895	5e-05	0.000430709	EXS (ERD1/XPR1/SYG1) family protein(AT1G69480)	protein_coding		unknown protein; INVOLVED IN: N-terminal protein myristoylation; EXPRESSED IN: cultured cell; BEST Arabidopsis thaliana protein match is: unknown protein (TAIR:AT5G37010.1); Has 2241 Blast hits to 1776 proteins in 164 species: Archae - 0; Bacteria - 29; Metazoa - 1759; Fungi - 94; Plants - 93; Viruses - 17; Other Eukaryotes - 249 (source: NCBI BLink).
AT2G41380	AT2G41380	-	2:17251818-17253194	2.99954	2.98064	0.694619	-2.10133	5e-05	0.000651615	0.868247	-1.78856	5e-05	0.000430709	S-adenosyl-L-methionine-dependent methyltransferases superfamily protein(AT2G41380)	protein_coding	N-acetylglucosamine-1-phosphate uridylyltransferase 2	Encodes a protein that functions as an N-acetylglucosamine-1-phosphate uridylyltransferase that catalyzes the formation of UDP-N-acetylglucosamine (UDP-GlcNAc). This is an essential precursor for glycolipid and glycoprotein synthesis and is also used for regulatory protein modification in signaling pathways. The enzyme can also catalyze the reverse reaction using both UDP-GlcNAc and the less comm…
AT1G02400	AT1G02400	GA2OX6	1:486799-489651	1.37286	1.36409	0.415215	-1.71601	0.001	0.00865369	0.398214	-1.78557	0.0002	0.00151105	gibberellin 2-oxidase 6(GA2OX6)	protein_coding	Fatty acid hydroxylase superfamily	Fatty acid hydroxylase superfamily; FUNCTIONS IN: oxidoreductase activity, iron ion binding, catalytic activity; INVOLVED IN: oxidation reduction, fatty acid biosynthetic process; LOCATED IN: endoplasmic reticulum; EXPRESSED IN: 12 plant structures; EXPRESSED DURING: 6 growth stages; CONTAINS InterPro DOMAIN/s: Fatty acid hydroxylase (InterPro:IPR006694), Uncharacterised protein, Wax2 C-terminal …
AT4G21120	AT4G21120	CAT1	4:11269984-11274007	5.58064	5.54511	1.72763	-1.68242	5e-05	0.000651615	1.61882	-1.78549	5e-05	0.000430709	amino acid transporter 1(AAT1)	protein_coding	equilibrative nucleoside transporter 6	equilibrative nucleoside transporter 6 (ENT6); FUNCTIONS IN: nucleoside transmembrane transporter activity; INVOLVED IN: transport; LOCATED IN: plasma membrane; CONTAINS InterPro DOMAIN/s: Delayed-early response protein/equilibrative nucleoside transporter (InterPro:IPR002259); BEST Arabidopsis thaliana protein match is: Major facilitator superfamily protein (TAIR:AT4G05120.1); Has 30201 Blast hi…
AT3G03080	AT3G03080	-	3:698324-700332	3.29033	3.26928	1.49492	-1.1289	0.0005	0.00479112	0.955913	-1.78328	5e-05	0.000430709	Zinc-binding dehydrogenase family protein(AT3G03080)	protein_coding	Actin family protein	Actin family protein; FUNCTIONS IN: structural constituent of cytoskeleton, ATP binding; INVOLVED IN: biological_process unknown; LOCATED IN: actin cytoskeleton; EXPRESSED IN: vascular bundle; CONTAINS InterPro DOMAIN/s: Actin, conserved site (InterPro:IPR004001), Actin/actin-like (InterPro:IPR004000); BEST Arabidopsis thaliana protein match is: Actin-like ATPase superfamily protein (TAIR:AT2G421…
AT5G48850	AT5G48850	SDI1	5:19805436-19807853	5.2233	5.18921	1.14892	-2.17524	5e-05	0.000651615	1.51751	-1.78325	5e-05	0.000430709	Tetratricopeptide repeat (TPR)-like superfamily protein(ATSDI1)	protein_coding		unknown protein; FUNCTIONS IN: molecular_function unknown; INVOLVED IN: N-terminal protein myristoylation; EXPRESSED IN: 22 plant structures; EXPRESSED DURING: 13 growth stages; BEST Arabidopsis thaliana protein match is: unknown protein (TAIR:AT1G65710.1); Has 6746 Blast hits to 5259 proteins in 486 species: Archae - 7; Bacteria - 485; Metazoa - 3508; Fungi - 577; Plants - 378; Viruses - 50; Oth…
AT5G57810	AT5G57810	TET15	5:23424267-23425647	14.0622	13.9721	5.72194	-1.28797	5e-05	0.000651615	4.09636	-1.7794	5e-05	0.000430709	tetraspanin15(TET15)	protein_coding	GDSL-like Lipase/Acylhydrolase superfamily protein	GDSL-like Lipase/Acylhydrolase superfamily protein; FUNCTIONS IN: lipase activity, hydrolase activity, acting on ester bonds, carboxylesterase activity; INVOLVED IN: lipid metabolic process; LOCATED IN: endomembrane system; EXPRESSED IN: 11 plant structures; EXPRESSED DURING: 6 growth stages; CONTAINS InterPro DOMAIN/s: Lipase, GDSL (InterPro:IPR001087); BEST Arabidopsis thaliana protein match is…
AT3G59455	AT3G59455	-	3:21976745-21977393	46.8514	46.5543	16.3778	-1.50717	5e-05	0.000651615	13.6526	-1.77892	5e-05	0.000430709	Bifunctional inhibitor/lipid-transfer protein/seed storage 2S albumin superfamily protein(AT3G59455)	protein_coding	methyl esterase 10	Encodes a protein shown to have methyl jasmonate esterase activity in vitro. This protein does not act on methyl IAA, MeSA, MeGA4, or MEGA9 in vitro.
AT5G16410	AT5G16410	-	5:5365596-5367612	1.0445	1.03793	0.311283	-1.73741	0.0008	0.00715306	0.305576	-1.77321	0.00025	0.00184299	HXXXD-type acyl-transferase family protein(AT5G16410)	protein_coding	FK506-binding protein 16-2	FK506-binding protein 16-2 (FKBP16-2); FUNCTIONS IN: FK506 binding, peptidyl-prolyl cis-trans isomerase activity; INVOLVED IN: protein folding; LOCATED IN: thylakoid, chloroplast thylakoid membrane, chloroplast thylakoid lumen, chloroplast; EXPRESSED IN: 20 plant structures; EXPRESSED DURING: 13 growth stages; CONTAINS InterPro DOMAIN/s: Peptidyl-prolyl cis-trans isomerase, FKBP-type (InterPro:IP…
AT3G48010	AT3G48010	CNGC16	3:17721136-17724140	0.911413	0.905595	0.352533	-1.36111	0.00095	0.00829015	0.266718	-1.77279	0.0002	0.00151105	cyclic nucleotide-gated channel 16(CNGC16)	protein_coding	Protein of unknown function (DUF1216)	Protein of unknown function (DUF1216); FUNCTIONS IN: molecular_function unknown; INVOLVED IN: biological_process unknown; LOCATED IN: endomembrane system; EXPRESSED IN: petal, leaf whorl, male gametophyte, flower, epidermis; EXPRESSED DURING: L mature pollen stage, M germinated pollen stage, 4 anthesis, petal differentiation and expansion stage; CONTAINS InterPro DOMAIN/s: Protein of unknown func…
AT1G63060	AT1G63060	-	1:23383970-23385109	18.2415	18.1243	7.58055	-1.25755	5e-05	0.000651615	5.33906	-1.77257	5e-05	0.000430709	ribosome biogenesis NEP1-like protein(AT1G63060)	protein_coding	cellulose synthase like E1	encodes a protein similar to cellulose synthase
AT1G06993	AT1G06993	-	1:13872213-13872516	7.36435	7.31918	1.44728	-2.33833	0.00545	0.0353544	2.15691	-1.77159	0.00595	0.0273098	ncRNA(AT1G06993)	protein_coding	FTSH protease 8	encodes a FtsH protease that is localized to the chloroplast
AT1G73480	AT1G73480	-	1:27628677-27632840	30.4422	30.2526	10.251	-1.5613	5e-05	0.000651615	8.93108	-1.76916	5e-05	0.000430709	alpha/beta-Hydrolases superfamily protein(AT1G73480)	protein_coding	alanine-2-oxoglutarate aminotransferase 2	Encodes a protein with glyoxylate aminotransferase activity. It can act on a number of different small substrates and amino acids in vitro.
AT2G44130	AT2G44130	-	2:18253496-18258293	41.502	41.2393	18.0765	-1.1899	5e-05	0.000651615	12.1918	-1.76727	5e-05	0.000430709	Galactose oxidase/kelch repeat superfamily protein(AT2G44130)	protein_coding	pyridoxine biosynthesis 1.1	Encodes a protein predicted to function in tandem with PDX2 to form glutamine amidotransferase complex with involved in vitamin B6 biosynthesis.
AT3G28100	AT3G28100	-	3:10456028-10461000	6.47518	6.43421	2.17974	-1.56161	5e-05	0.000651615	1.90363	-1.76617	5e-05	0.000430709	nodulin MtN21 /EamA-like transporter family protein(UMAMIT45)	protein_coding		CONTAINS InterPro DOMAIN/s: Apoptosis inhibitory 5 (InterPro:IPR008383); BEST Arabidopsis thaliana protein match is: unknown protein (TAIR:AT1G23935.1); Has 546 Blast hits to 394 proteins in 84 species: Archae - 0; Bacteria - 3; Metazoa - 210; Fungi - 15; Plants - 143; Viruses - 0; Other Eukaryotes - 175 (source: NCBI BLink).
AT1G61255	AT1G61255	-	1:22589097-22589789	2.53562	2.52005	1.03252	-1.28729	0.0058	0.0370404	0.745714	-1.76564	0.0009	0.00562147	hypothetical protein(AT1G61255)	protein_coding	ATPase E1-E2 type family protein / haloacid dehalogenase-like hydrolase family protein	ATPase E1-E2 type family protein / haloacid dehalogenase-like hydrolase family protein; FUNCTIONS IN: zinc ion binding, ATPase activity, coupled to transmembrane movement of ions, phosphorylative mechanism; INVOLVED IN: metabolic process, phospholipid transport, ATP biosynthetic process; LOCATED IN: integral to membrane, membrane; EXPRESSED IN: 8 plant structures; EXPRESSED DURING: L mature polle…
AT3G05960	AT3G05960	STP6	3:1783387-1785495	22.9805	22.8339	6.6611	-1.77735	5e-05	0.000651615	6.77404	-1.76233	5e-05	0.000430709	sugar transporter 6(STP6)	protein_coding	O-fucosyltransferase family protein	O-fucosyltransferase family protein; CONTAINS InterPro DOMAIN/s: GDP-fucose protein O-fucosyltransferase (InterPro:IPR019378); BEST Arabidopsis thaliana protein match is: O-fucosyltransferase family protein (TAIR:AT3G07900.1); Has 821 Blast hits to 820 proteins in 30 species: Archae - 0; Bacteria - 0; Metazoa - 0; Fungi - 0; Plants - 820; Viruses - 0; Other Eukaryotes - 1 (source: NCBI BLink).
AT4G01160	AT4G01160	-	4:494957-497006	1.17285	1.16534	0.4401	-1.40485	0.0014	0.0114943	0.345985	-1.76124	0.0004	0.00279171	BTB/POZ/Kelch-associated protein(LRB3)	protein_coding	ARF-GAP domain 6	A member of ARF GAP domain (AGD), A thaliana has 15 members, grouped into four classes.
AT1G26480	AT1G26480	GRF12	1:9155090-9158093	24.1843	24.0285	9.15224	-1.39255	0.00015	0.00171215	7.13945	-1.76018	5e-05	0.000430709	general regulatory factor 12(GRF12)	protein_coding	Protein of unknown function (DUF626)	Protein of unknown function (DUF626); CONTAINS InterPro DOMAIN/s: Protein of unknown function DUF626, Arabidopsis thaliana (InterPro:IPR006462); BEST Arabidopsis thaliana protein match is: Protein of unknown function (DUF626) (TAIR:AT1G23970.2); Has 156 Blast hits to 155 proteins in 3 species: Archae - 0; Bacteria - 2; Metazoa - 0; Fungi - 0; Plants - 154; Viruses - 0; Other Eukaryotes - 0 (sourc…
AT1G73860	AT1G73860	-	1:27770869-27776883	1.50257	1.49308	0.462715	-1.69009	5e-05	0.000651615	0.443939	-1.759	5e-05	0.000430709	P-loop containing nucleoside triphosphate hydrolases superfamily protein(AT1G73860)	protein_coding		unknown protein; BEST Arabidopsis thaliana protein match is: unknown protein (TAIR:AT1G22970.1); Has 105 Blast hits to 103 proteins in 41 species: Archae - 0; Bacteria - 2; Metazoa - 42; Fungi - 6; Plants - 48; Viruses - 0; Other Eukaryotes - 7 (source: NCBI BLink).
AT4G37610	AT4G37610	BT5	4:17668950-17672353	6.00476	5.96727	1.73646	-1.78092	0.0017	0.0135243	1.77766	-1.75612	5e-05	0.000430709	BTB and TAZ domain protein 5(BT5)	protein_coding	Nodulin MtN3 family protein	Encodes a member of the SWEET sucrose efflux transporter family proteins.
AT4G01470	AT4G01470	TIP1-3	4:624785-625885	13.2742	13.1892	5.21749	-1.33793	5e-05	0.000651615	3.93415	-1.75451	5e-05	0.000430709	tonoplast intrinsic protein 1;3(TIP1;3)	protein_coding	Bifunctional inhibitor/lipid-transfer protein/seed storage 2S albumin superfamily protein	Bifunctional inhibitor/lipid-transfer protein/seed storage 2S albumin superfamily protein; FUNCTIONS IN: lipid binding; INVOLVED IN: lipid transport; LOCATED IN: endomembrane system; EXPRESSED IN: 10 plant structures; EXPRESSED DURING: 7 growth stages; CONTAINS InterPro DOMAIN/s: Bifunctional inhibitor/plant lipid transfer protein/seed storage (InterPro:IPR016140), Plant lipid transfer protein/se…
AT3G45710	AT3G45710	NPF2.5	3:16782587-16784772	1.21213	1.20456	0.508916	-1.24301	0.00195	0.0151698	0.359292	-1.75432	5e-05	0.000430709	Major facilitator superfamily protein(AT3G45710)	protein_coding		unknown protein; FUNCTIONS IN: molecular_function unknown; INVOLVED IN: biological_process unknown; LOCATED IN: cellular_component unknown; Has 11 Blast hits to 11 proteins in 6 species: Archae - 0; Bacteria - 0; Metazoa - 3; Fungi - 0; Plants - 3; Viruses - 0; Other Eukaryotes - 5 (source: NCBI BLink).
AT3G28007	AT3G28007	SWEET4	3:10408072-10409977	24.5162	24.3603	10.0758	-1.27364	5e-05	0.000651615	7.27183	-1.75334	5e-05	0.000430709	Nodulin MtN3 family protein(SWEET4)	protein_coding	RNA-binding protein	RNA-binding protein; FUNCTIONS IN: RNA binding, nucleotide binding, nucleic acid binding; INVOLVED IN: RNA processing; LOCATED IN: ribonucleoprotein complex, nucleus; EXPRESSED IN: 22 plant structures; EXPRESSED DURING: 12 growth stages; CONTAINS InterPro DOMAIN/s: Winged helix-turn-helix transcription repressor DNA-binding (InterPro:IPR011991), RNA-binding protein Lupus La (InterPro:IPR006630), …
AT5G49130	AT5G49130	DTX55	5:19915805-19917967	5.08092	5.04872	2.37171	-1.08999	5e-05	0.000651615	1.508	-1.75245	5e-05	0.000430709	MATE efflux family protein(AT5G49130)	protein_coding	ARM repeat superfamily protein	EMBRYO DEFECTIVE 2656 (EMB2656); FUNCTIONS IN: binding; INVOLVED IN: mitotic chromosome condensation, embryo development ending in seed dormancy; LOCATED IN: cellular_component unknown; EXPRESSED IN: 11 plant structures; EXPRESSED DURING: 6 growth stages; CONTAINS InterPro DOMAIN/s: Armadillo-type fold (InterPro:IPR016024); Has 333 Blast hits to 316 proteins in 147 species: Archae - 0; Bacteria -…
AT3G28345	AT3G28345	ABCB15	3:10593689-10599042	4.02977	4.00437	1.43001	-1.48555	5e-05	0.000651615	1.1964	-1.752	5e-05	0.000430709	ABC transporter family protein(ABCB15)	protein_coding	cytochrome P450, family 705, subfamily A, polypeptide 19	member of CYP705A
AT1G04670	AT1G04670	-	1:1301828-1302758	16.8519	16.7437	5.32337	-1.65321	5e-05	0.000651615	5.00743	-1.75076	5e-05	0.000430709	hypothetical protein(AT1G04670)	protein_coding	CCT motif family protein	CCT motif family protein; CONTAINS InterPro DOMAIN/s: CCT domain (InterPro:IPR010402); BEST Arabidopsis thaliana protein match is: CCT motif family protein (TAIR:AT2G33350.2); Has 1789 Blast hits to 1789 proteins in 111 species: Archae - 0; Bacteria - 6; Metazoa - 2; Fungi - 2; Plants - 1654; Viruses - 0; Other Eukaryotes - 125 (source: NCBI BLink).
AT1G80180	AT1G80180	-	1:30156681-30157808	18.6941	18.576	6.9267	-1.4232	5e-05	0.000651615	5.5757	-1.74536	5e-05	0.000430709	hypothetical protein(AT1G80180)	protein_coding	Auxin efflux carrier family protein	Auxin efflux carrier family protein; FUNCTIONS IN: auxin:hydrogen symporter activity; INVOLVED IN: auxin polar transport, transmembrane transport; LOCATED IN: endomembrane system, integral to membrane; EXPRESSED IN: 22 plant structures; EXPRESSED DURING: 13 growth stages; CONTAINS InterPro DOMAIN/s: Auxin efflux carrier (InterPro:IPR004776); BEST Arabidopsis thaliana protein match is: Auxin efflu…
AT1G23070	AT1G23070	-	1:8173822-8175819	1.28743	1.27911	0.385526	-1.73025	0.00085	0.00755671	0.384047	-1.74514	0.0002	0.00151105	organic solute transporter ostalpha protein (DUF300)(AT1G23070)	protein_coding	sulfate transporter 1;3	sulfate transporter Sultr1;3
AT4G13180	AT4G13180	-	4:7657093-7658302	15.1798	15.0868	3.53062	-2.09529	5e-05	0.000651615	4.52843	-1.74507	5e-05	0.000430709	NAD(P)-binding Rossmann-fold superfamily protein(AT4G13180)	protein_coding	plasma membrane intrinsic protein 1A	a member of the plasma membrane intrinsic protein subfamily PIP1. localizes to the plasma membrane and exhibits water transport activity in Xenopus oocyte. expressed ubiquitously and protein level decreases slightly during leaf development.
AT4G13230	AT4G13230	-	4:7675652-7676808	71.1998	70.7424	27.5832	-1.35879	5e-05	0.000651615	21.2801	-1.74237	5e-05	0.000430709	Late embryogenesis abundant protein (LEA) family protein(AT4G13230)	protein_coding	Pectin lyase-like superfamily protein	Pectin lyase-like superfamily protein; FUNCTIONS IN: polygalacturonase activity; INVOLVED IN: carbohydrate metabolic process; LOCATED IN: endomembrane system; EXPRESSED IN: 22 plant structures; EXPRESSED DURING: 14 growth stages; CONTAINS InterPro DOMAIN/s: Pectin lyase fold/virulence factor (InterPro:IPR011050), Glycoside hydrolase, family 28 (InterPro:IPR000743), Pectin lyase fold (InterPro:IPR…
AT4G37420	AT4G37420	-	4:17592995-17595148	1.43954	1.43023	0.603491	-1.24484	0.0009	0.00793646	0.430267	-1.7423	5e-05	0.000430709	glycosyltransferase family protein (DUF23)(AT4G37420)	protein_coding	Phosphorylase superfamily protein	Phosphorylase superfamily protein; FUNCTIONS IN: catalytic activity, nutrient reservoir activity; INVOLVED IN: response to wounding; LOCATED IN: plant-type cell wall; EXPRESSED IN: 17 plant structures; EXPRESSED DURING: 11 growth stages; CONTAINS InterPro DOMAIN/s: Nucleoside phosphorylase (InterPro:IPR000845), Nucleoside phosphorylase, family 1 (InterPro:IPR018017); BEST Arabidopsis thaliana pro…
AT2G19340	AT2G19340	-	2:8372860-8375955	7.28664	7.24028	2.77096	-1.38566	0.0005	0.00479112	2.17849	-1.74192	5e-05	0.000430709	Oligosaccharyltransferase complex/magnesium transporter family protein(AT2G19340)	protein_coding	H(+)-ATPase 6	H(+)-ATPase 6 (HA6); FUNCTIONS IN: protein binding, ATPase activity; INVOLVED IN: cation transport, metabolic process, ATP biosynthetic process; LOCATED IN: plasma membrane, membrane; EXPRESSED IN: 11 plant structures; EXPRESSED DURING: L mature pollen stage, M germinated pollen stage, 4 anthesis, petal differentiation and expansion stage; CONTAINS InterPro DOMAIN/s: ATPase, P-type, ATPase-associ…
AT2G40610	AT2G40610	EXPA8	2:16948790-16950705	36.7612	36.5273	16.391	-1.15607	5e-05	0.000651615	11.0038	-1.74018	5e-05	0.000430709	expansin A8(EXPA8)	protein_coding	Dormancy/auxin associated family protein	Dormancy/auxin associated family protein; CONTAINS InterPro DOMAIN/s: Dormancyauxin associated (InterPro:IPR008406); BEST Arabidopsis thaliana protein match is: dormancy-associated protein-like 1 (TAIR:AT1G28330.1); Has 171 Blast hits to 171 proteins in 47 species: Archae - 0; Bacteria - 0; Metazoa - 0; Fungi - 0; Plants - 171; Viruses - 0; Other Eukaryotes - 0 (source: NCBI BLink).
AT2G14095	AT2G14095	-	2:5932382-5933929	1.91796	1.90604	0.474013	-2.00758	0.0003	0.00310104	0.57437	-1.73952	0.0005	0.00338595	hypothetical protein(AT2G14095)	protein_coding	Actin-like ATPase superfamily protein	Encodes a protein similar to glycerol kinase, which converts glycerol to glycerol 3-phosphate and performs a rate-limiting step in glycerol metabolism. This gene is required for both general and specific resistance against bacteria and fungi. Arabidopsis thaliana glycerol kinase (GLR1) mRNA.Involved in flagellin-induced non-host resistance to Pseudomonas. Coronatine partially suppresses flagellin…
AT3G22000	AT3G22000	CRRSP30	3:7751685-7753348	2.19772	2.18349	0.689661	-1.66268	0.0001	0.00119332	0.658404	-1.73896	0.0001	0.000814594	cysteine-rich repeat secretory protein, putative (DUF26)(AT3G22000)	protein_coding	Ribosomal protein S10p/S20e family protein	Ribosomal protein S10p/S20e family protein; FUNCTIONS IN: structural constituent of ribosome, RNA binding; INVOLVED IN: translation; LOCATED IN: small ribosomal subunit, chloroplast; EXPRESSED IN: 22 plant structures; EXPRESSED DURING: 13 growth stages; CONTAINS InterPro DOMAIN/s: Ribosomal protein S10 subgroup (InterPro:IPR005731), Ribosomal protein S10, conserved site (InterPro:IPR018268), Ribo…
AT2G02240	AT2G02240	-	2:592159-593724	1.20721	1.19939	0.466445	-1.36253	0.00585	0.0373051	0.362395	-1.73604	0.0009	0.00562147	F-box family protein(MEE66)	protein_coding	RNA-binding (RRM/RBD/RNP motifs) family protein	RNA-binding (RRM/RBD/RNP motifs) family protein; FUNCTIONS IN: RNA binding, nucleotide binding, nucleic acid binding; INVOLVED IN: biological_process unknown; LOCATED IN: cellular_component unknown; EXPRESSED IN: 21 plant structures; EXPRESSED DURING: 11 growth stages; CONTAINS InterPro DOMAIN/s: RNA recognition motif, RNP-1 (InterPro:IPR000504), Nucleotide-binding, alpha-beta plait (InterPro:IPR…
AT4G18920	AT4G18920	OBAP2B	4:10368754-10370281	6.95793	6.91282	2.9748	-1.21648	5e-05	0.000651615	2.08916	-1.73574	5e-05	0.000430709	histone acetyltransferase (DUF1264)(AT4G18920)	protein_coding	Rho GTPase activating protein with PAK-box/P21-Rho-binding domain	Rho GTPase activating protein with PAK-box/P21-Rho-binding domain; FUNCTIONS IN: Rac GTPase activator activity; INVOLVED IN: signal transduction; LOCATED IN: intracellular; EXPRESSED IN: 12 plant structures; EXPRESSED DURING: 6 growth stages; CONTAINS InterPro DOMAIN/s: PAK-box/P21-Rho-binding (InterPro:IPR000095), Rho GTPase activation protein (InterPro:IPR008936), RhoGAP (InterPro:IPR000198); B…
AT5G59570	AT5G59570	BOA	5:24003887-24007907	4.38268	4.35468	1.60081	-1.44377	5e-05	0.000651615	1.3173	-1.73423	5e-05	0.000430709	Homeodomain-like superfamily protein(BOA)	protein_coding	tonoplast dicarboxylate transporter	Encodes a tonoplast malate/fumarate transporter.
AT5G59320	AT5G59320	LTP3	5:23928953-23929816	178.564	177.427	67.9372	-1.38495	5e-05	0.000651615	53.7006	-1.73343	5e-05	0.000430709	lipid transfer protein 3(LTP3)	protein_coding	Nodulin MtN21 /EamA-like transporter family protein	nodulin MtN21-like transporter family protein
AT2G28400	AT2G28400	-	2:12147882-12149072	20.2664	20.1376	8.59504	-1.22832	5e-05	0.000651615	6.09805	-1.73267	5e-05	0.000430709	senescence regulator (Protein of unknown function, DUF584)(AT2G28400)	protein_coding		unknown protein; Has 56 Blast hits to 38 proteins in 2 species: Archae - 0; Bacteria - 0; Metazoa - 0; Fungi - 0; Plants - 56; Viruses - 0; Other Eukaryotes - 0 (source: NCBI BLink).
AT2G30290	AT2G30290	VSR2	2:12912518-12915915	4.4073	4.379	1.68628	-1.37676	5e-05	0.000651615	1.32637	-1.73241	5e-05	0.000430709	VACUOLAR SORTING RECEPTOR 2(VSR2)	protein_coding	Translation initiation factor 3 protein	Translation initiation factor 3 protein; FUNCTIONS IN: translation initiation factor activity; INVOLVED IN: translational initiation; LOCATED IN: chloroplast; EXPRESSED IN: 22 plant structures; EXPRESSED DURING: 13 growth stages; CONTAINS InterPro DOMAIN/s: Translation initiation factor 3, N-terminal (InterPro:IPR019814), Translation initiation factor 3, conserved site (InterPro:IPR019813), Trans…
AT5G07985	AT5G07985	-	5:21647820-21651713	91.7424	91.1745	34.8106	-1.3891	0.00125	0.0104881	27.6249	-1.73162	5e-05	0.000430709	ncRNA(AT5G07985)	protein_coding	AP2/B3-like transcriptional factor family protein	AP2/B3-like transcriptional factor family protein; FUNCTIONS IN: DNA binding, sequence-specific DNA binding transcription factor activity; INVOLVED IN: regulation of transcription, DNA-dependent; LOCATED IN: endomembrane system; EXPRESSED IN: 17 plant structures; EXPRESSED DURING: 9 growth stages; CONTAINS InterPro DOMAIN/s: Transcriptional factor B3 (InterPro:IPR003340); BEST Arabidopsis thalian…
AT3G21900	AT3G21900	CRRSP16	3:7715347-7716387	2.82441	2.8063	0.771029	-1.86381	0.00055	0.005222	0.854537	-1.72474	0.0001	0.000814594	Receptor-like protein kinase-related family protein(AT3G21900)	protein_coding	Polynucleotidyl transferase, ribonuclease H-like superfamily protein	Polynucleotidyl transferase, ribonuclease H-like superfamily protein; FUNCTIONS IN: 3'-5' exonuclease activity, nucleic acid binding; INVOLVED IN: nucleobase, nucleoside, nucleotide and nucleic acid metabolic process; LOCATED IN: intracellular; CONTAINS InterPro DOMAIN/s: Polynucleotidyl transferase, ribonuclease H fold (InterPro:IPR012337), 3&apos;-5&apos; exonuclease (InterPro:IPR002562); BEST …
AT5G62340	AT5G62340	-	5:25033470-25034404	1.92425	1.91202	0.333826	-2.51793	0.00025	0.00265085	0.583026	-1.72266	0.0008	0.00506922	Plant invertase/pectin methylesterase inhibitor superfamily protein(AT5G62340)	protein_coding	ferric reduction oxidase 7	Encodes a chloroplast ferric chelate reductase. Shows differential splicing and has three different mRNA products. Expressed in the shoot, flower and cotyledon.
AT5G25320	AT5G25320	ACR2	5:8784746-8789846	4.90468	4.87316	1.75202	-1.47584	5e-05	0.000651615	1.48899	-1.71983	5e-05	0.000430709	ACT-like superfamily protein(AT5G25320)	protein_coding	myb domain protein 29	Encodes a putative transcription factor (MYB29).
AT3G22060	AT3G22060	CRRSP38	3:7770898-7772357	8.46985	8.41806	2.79538	-1.59044	5e-05	0.000651615	2.57288	-1.71895	5e-05	0.000430709	Receptor-like protein kinase-related family protein(AT3G22060)	protein_coding	NOL1/NOP2/sun family protein / antitermination NusB domain-containing protein	NOL1/NOP2/sun family protein / antitermination NusB domain-containing protein; FUNCTIONS IN: RNA binding; INVOLVED IN: regulation of transcription, DNA-dependent; LOCATED IN: chloroplast; EXPRESSED IN: 19 plant structures; EXPRESSED DURING: 13 growth stages; CONTAINS InterPro DOMAIN/s: Bacterial Fmu (Sun)/eukaryotic nucleolar NOL1/Nop2p (InterPro:IPR001678), NusB/RsmB/TIM44 (InterPro:IPR006027); …
AT3G49570	AT3G49570	-	3:18372403-18373147	3.28528	3.26444	0.939064	-1.79754	0.0003	0.00310104	1.001	-1.71458	5e-05	0.000430709	response to low sulfur 3(LSU3)	protein_coding	methyl esterase 11	Encodes a protein predicted to act as a carboxylesterase. It has similarity to the SABP2 methyl salicylate esterase from tobacco. This protein does not act on methyl IAA, methyl JA, MeSA, MeGA4, or MEGA9 in vitro.
AT3G04060	AT3G04060	-	3:1053359-1055196	1.5471	1.5372	0.323657	-2.24777	0.00015	0.00171215	0.47146	-1.71436	0.00025	0.00184299	NAC domain containing protein 46(NAC046)	protein_coding	RNI-like superfamily protein	The mutations at MAX2 cause increased hypocotyl and petiole elongation in light-grown seedlings. Positional cloning identifies MAX2 as a member of the F-box leucine-rich repeat family of proteins. MAX2 is identical to ORE9, a proposed regulator of leaf senescence. Involved in positive regulation of light responses.
AT5G08240	AT5G08240	-	5:2650836-2652535	1.10916	1.10213	0.255432	-2.10928	0.0008	0.00715306	0.338085	-1.71401	0.0004	0.00279171	transmembrane protein(AT5G08240)	protein_coding	3-ketoacyl-CoA synthase 17	Encodes KCS17, a member of the 3-ketoacyl-CoA synthase family involved in the biosynthesis of VLCFA (very long chain fatty acids).
AT3G55100	AT3G55100	ABCG17	3:20420278-20423114	3.68732	3.66404	1.51568	-1.27347	5e-05	0.000651615	1.12836	-1.70835	5e-05	0.000430709	ABC-2 type transporter family protein(ABCG17)	protein_coding	Leucine-rich repeat protein kinase family protein	Leucine-rich repeat protein kinase family protein; FUNCTIONS IN: protein serine/threonine kinase activity, kinase activity, ATP binding; INVOLVED IN: transmembrane receptor protein tyrosine kinase signaling pathway, protein amino acid phosphorylation; LOCATED IN: plasma membrane; EXPRESSED IN: 13 plant structures; EXPRESSED DURING: 8 growth stages; CONTAINS InterPro DOMAIN/s: Protein kinase, ATP …
AT1G17030	AT1G17030	-	1:5822308-5824464	10.1623	10.0981	4.65518	-1.11717	5e-05	0.000651615	3.11265	-1.70701	5e-05	0.000430709	hypothetical protein(AT1G17030)	protein_coding		unknown protein; Has 19 Blast hits to 19 proteins in 10 species: Archae - 0; Bacteria - 2; Metazoa - 0; Fungi - 0; Plants - 15; Viruses - 0; Other Eukaryotes - 2 (source: NCBI BLink).
AT3G21960	AT3G21960	CRRSP24	3:7736979-7738218	3.79685	3.77249	1.54868	-1.28448	0.00055	0.005222	1.16415	-1.70553	5e-05	0.000430709	Receptor-like protein kinase-related family protein(AT3G21960)	protein_coding	Protein phosphatase 2C family protein	Protein phosphatase 2C family protein; FUNCTIONS IN: protein serine/threonine phosphatase activity, catalytic activity; INVOLVED IN: protein amino acid dephosphorylation; LOCATED IN: protein serine/threonine phosphatase complex; EXPRESSED IN: 24 plant structures; EXPRESSED DURING: 15 growth stages; CONTAINS InterPro DOMAIN/s: Protein phosphatase 2C, manganese/magnesium aspartate binding site (Int…
AT4G30290	AT4G30290	XTH19	4:14828711-14830224	3.51363	3.49119	0.957954	-1.86569	5e-05	0.000651615	1.07871	-1.70366	5e-05	0.000430709	xyloglucan endotransglucosylase/hydrolase 19(XTH19)	protein_coding	Peroxidase superfamily protein	Peroxidase superfamily protein; FUNCTIONS IN: peroxidase activity, heme binding; INVOLVED IN: response to oxidative stress, oxidation reduction; LOCATED IN: endomembrane system; EXPRESSED IN: 21 plant structures; EXPRESSED DURING: 11 growth stages; CONTAINS InterPro DOMAIN/s: Haem peroxidase (InterPro:IPR010255), Plant peroxidase (InterPro:IPR000823), Peroxidases heam-ligand binding site (InterPr…
AT2G33380	AT2G33380	PXG3	2:14144830-14146555	198.649	197.375	95.6604	-1.04494	5e-05	0.000651615	60.9943	-1.70347	5e-05	0.000430709	Caleosin-related family protein(RD20)	protein_coding	Aluminium activated malate transporter family protein	Aluminium activated malate transporter family protein; INVOLVED IN: response to aluminum ion; EXPRESSED IN: embryo, sepal, male gametophyte, flower, seed; EXPRESSED DURING: 6 growth stages; CONTAINS InterPro DOMAIN/s: Malate transporter, aliminium toerance (InterPro:IPR020966); BEST Arabidopsis thaliana protein match is: Aluminium activated malate transporter family protein (TAIR:AT1G08440.1); Ha…
AT3G53065	AT3G53065	-	3:19672725-19673567	2.3477	2.33204	0.896325	-1.3795	0.0044	0.0296463	0.723224	-1.69874	0.0011	0.00668556	D-galactoside/L-rhamnose binding SUEL lectin protein(AT3G53065)	protein_coding	ferric reductase-like transmembrane component family protein	ferric reductase-like transmembrane component family protein; FUNCTIONS IN: in 8 functions; INVOLVED IN: oxidation reduction; LOCATED IN: membrane; EXPRESSED IN: male gametophyte, flower, pollen tube, leaf; EXPRESSED DURING: L mature pollen stage, M germinated pollen stage, 4 anthesis; CONTAINS InterPro DOMAIN/s: Ferredoxin reductase-type FAD-binding domain (InterPro:IPR017927), Cytochrome b245, …
AT4G28290	AT4G28290	-	4:14010684-14012700	5.711	5.67443	2.54513	-1.15674	0.0015	0.0121777	1.7621	-1.69645	5e-05	0.000430709	hypothetical protein(AT4G28290)	protein_coding		unknown protein; BEST Arabidopsis thaliana protein match is: unknown protein (TAIR:AT4G15990.1); Has 30201 Blast hits to 17322 proteins in 780 species: Archae - 12; Bacteria - 1396; Metazoa - 17338; Fungi - 3422; Plants - 5037; Viruses - 0; Other Eukaryotes - 2996 (source: NCBI BLink).
AT3G11825	AT3G11825	-	3:3731692-3732291	3.20839	3.18795	1.32024	-1.27183	0.0057	0.036541	0.99117	-1.69465	0.00135	0.00797032	Bifunctional inhibitor/lipid-transfer protein/seed storage 2S albumin superfamily protein(AT3G11825)	protein_coding	AIG2-like (avirulence induced gene) family protein	AIG2-like (avirulence induced gene) family protein; CONTAINS InterPro DOMAIN/s: Butirosin biosynthesis, BtrG-like (InterPro:IPR013024), AIG2-like (InterPro:IPR009288); BEST Arabidopsis thaliana protein match is: AIG2-like (avirulence induced gene) family protein (TAIR:AT5G46720.1); Has 320 Blast hits to 319 proteins in 102 species: Archae - 4; Bacteria - 64; Metazoa - 146; Fungi - 0; Plants - 79;…
AT5G16170	AT5G16170	-	5:5277786-5279821	0.839189	0.83401	0.273053	-1.61088	0.0035	0.024491	0.259314	-1.6943	0.0027	0.0141466	Core-2/I-branching beta-1,6-N-acetylglucosaminyltransferase family protein(AT5G16170)	protein_coding	Protein of unknown function, DUF617	Protein of unknown function, DUF617; FUNCTIONS IN: molecular_function unknown; INVOLVED IN: biological_process unknown; LOCATED IN: chloroplast; EXPRESSED IN: 9 plant structures; EXPRESSED DURING: L mature pollen stage, M germinated pollen stage, 4 anthesis, C globular stage, petal differentiation and expansion stage; CONTAINS InterPro DOMAIN/s: Protein of unknown function DUF617, plant (InterPro…
[truncated: 423 more rows]
